# Supplementary material for: Confocal Laser Scanning Microscopy as a Method for Identifying Variation in Puparial Morphology and Establishing Characters for Taxonomic Determination
Source: Insects. 2025 Jan 16;16(1):88. doi: 10.3390/insects16010088 (PMC11766249; doi:10.3390/insects16010088)
Supplement: Supplementary file 1 [file insects-16-00088-s001.zip]

Archive with 2 entries (2 files):
- Pupal Fluoresence Data 03-22-2016.xlsx
- supplementary.pdf
