# Supplementary material for: Confocal Laser Scanning Microscopy as a Method for Identifying Variation in Puparial Morphology and Establishing Characters for Taxonomic Determination
Source: Insects. 2025 Jan 16;16(1):88. doi: 10.3390/insects16010088 (PMC11766249; doi:10.3390/insects16010088)
Supplement: Supplementary file 1 [file insects-16-00088-s001.zip › Pupal Fluoresence Data 03-22-2016.xlsx]

## Sheet: Sheet1
											calculated
specimen # (1-…)	subfamily	genus	species	location	sex	measurement…	plate	slit	position	coord	lengths					angles
							l or r	prox 1, med 2, distal 3	top 1 bottom 2		slits	plates (slit to slit: 1, 2, 3) top bottom				plate	slit
										12 rows
													slit=6
													plate ,lengths = 6
													6 angles
													Calculations
file	specimen # (1-…)	subfamily	genus	species	location	sex	measurement…	plate	slit		x	y	Length	Angle	Plate Length
							1	l	1	1			1 to 2	1&2 vs 90	1,1 to 3,3
							2	l	1	2			1 to 2		2,2, to 4,4
							3	l	2	1			3 to 4		1,1 to 3,3
							4	l	2	2					2,2, to 4,4
							5	l	3	1
							6	l	3	2
							7	r	1	1
							8	r	1	2
							9	r	2	1
							10	r	2	2
							11	r	3	1
							12	r	3	2
Species_sample#_sex_origin	Slit from left to right 1=6, 2=5, 3=4	Post to ant measure (pixels)	Angle of slit in relation to 180	x loc of distal marker	yloc of distal marker	x loc of prox marker	y loc of prox marker
File	rep	length	angle	xstart	ystart	xstop	ystop
Cmac_1-f-pig	1	70.7107	36.545	428.667	366	478.667	416
Cmac_1-f-pig	2	85.4283	55.8798	451.667	327	488.667	404
Cmac_1-f-pig	3	79.0569	79.3702	497.667	319	500.667	398
Cmac_1-f-pig	4	79.8123	96.8001	666.667	341	645.667	418
Cmac_1-f-pig	5	82.201	118.136	707.667	361	658.667	427
Cmac_1-f-pig	6	73.7835	138.716	727.667	402	665.667	442
Cmac_1-f-pLg	1	62.9365	25.5804	361.667	334	421.667	353
Cmac_1-f-pLg	2	71.7008	47.917	367.667	292	422.667	338
Cmac_1-f-pLg	3	67.6018	68.7899	399.667	265	432.667	324
Cmac_1-f-pLg	4	66.9104	107.472	550.667	242	539.667	308
Cmac_1-f-pLg	5	68.0955	127.963	588.667	258	554.667	317
Cmac_1-f-pLg	6	56.8595	153.76	607.667	299	560.667	331
Cmac_10-f-pig	1	75.1665	37.8428	329.667	415	392.667	456
Cmac_10-f-pig	2	83.6301	53.6655	345.667	376	400.667	439
Cmac_10-f-pig	3	78.924	72.4464	385.667	354	415.667	427
Cmac_10-f-pig	4	77.4919	112.053	543.667	343	520.667	417
Cmac_10-f-pig	5	84.0536	129.612	583.667	360	535.667	429
Cmac_10-f-pig	6	70.4344	146.127	600.667	398	545.667	442
Cmac_2-f-pig	1	82.0366	31.0123	399.667	336.667	456.667	395.667
Cmac_2-f-pig	2	82.365	45.97	428.667	304.667	468.667	376.667
Cmac_2-f-pig	3	80.2309	64.9752	472.667	291.667	486.667	370.667
Cmac_2-f-pig	4	79.3221	108.715	651.667	333.667	607.667	399.667
Cmac_2-f-pig	5	86.0523	126.157	688.667	361.667	621.667	415.667
Cmac_2-f-pig	6	74	146.1	693.667	408.667	623.667	432.667
Cmac_2-f-pLg	1	63.6003	18.7772	388.667	442.667	449.667	424.667
Cmac_2-f-pLg	2	71.0634	37.6371	373.667	405.667	444.667	408.667
Cmac_2-f-pLg	3	66.2118	60.2345	390.667	368.667	450.667	396.667
Cmac_2-f-pLg	4	65.307	113.736	516.667	276.667	529.667	340.667
Cmac_2-f-pLg	5	68.6586	137.837	558.667	274.667	543.667	341.667
Cmac_2-f-pLg	6	66.5733	157.953	590.667	298.667	554.667	354.667
Cmac_2-f-racoon	1	68	35.6119	438.667	383.667	498.667	415.667
Cmac_2-f-racoon	2	76.5768	56.7758	452.667	348.667	502.667	406.667
Cmac_2-f-racoon	3	68.352	76.9834	487.667	326.667	511.667	390.667
Cmac_2-f-racoon	4	70.6116	109.804	640.667	307.667	625.667	376.667
Cmac_2-f-racoon	5	76.4788	124.775	677.667	318.667	642.667	386.667
Cmac_2-f-racoon	6	68.6222	144.311	697.667	349.667	647.667	396.667
Cmac_3-f-pig	1	71.1354	27.3732	480	372.5	528	425
Cmac_3-f-pig	2	85.2892	45.9492	504	336.5	538.5	414.5
Cmac_3-f-pig	3	79.5141	68.7285	553.5	326	555	405.5
Cmac_3-f-pig	4	83.4086	107.504	724.5	381.5	673.5	447.5
Cmac_3-f-pig	5	83.9196	130.954	757.5	419	684	459.5
Cmac_3-f-pig	6	75.3293	147.157	757.5	461	684	477.5
Cmac_3-f-pLg	1	60.959	31.7412	404.667	407	444.667	453
Cmac_3-f-pLg	2	73.736	52.1033	425.667	372	451.667	441
Cmac_3-f-pLg	3	70.1783	68.6647	462.667	361	467.667	431
Cmac_3-f-pLg	4	69.4046	108.96	605.667	400	564.667	456
Cmac_3-f-pLg	5	76.8375	124.091	633.667	426	573.667	474
Cmac_3-f-pLg	6	61.9839	144.9	637.667	469	578.667	488
Cmac_3-f-racoon	1	66.0076	34.2513	449.667	449	515.667	450
Cmac_3-f-racoon	2	71.5122	53.8455	444.667	411	511.667	436
Cmac_3-f-racoon	3	69.4046	69.5927	460.667	378	516.667	419
Cmac_3-f-racoon	4	67.6831	110.579	596.667	288	611.667	354
Cmac_3-f-racoon	5	72.1734	127.356	633.667	283	628.667	355
Cmac_3-f-racoon	6	73.4098	147.504	669.667	300	639.667	367
Cmac_4-f-pig	1	83.006	38.8957	373.667	239	416.667	310
Cmac_4-f-pig	2	90.2497	54.6741	403.667	210	427.667	297
Cmac_4-f-pig	3	75.06	67.8056	447.667	212	450.667	287
Cmac_4-f-pig	4	76.6942	120.386	616.667	273	557.667	322
Cmac_4-f-pig	5	86.8332	131.17	648.667	305	572.667	347
Cmac_4-f-pig	6	77.666	148.208	648.667	348	572.667	364
Cmac_4-f-pLg	1	63.6003	37.5406	442.667	486	493.667	524
Cmac_4-f-pLg	2	74.8866	56.7364	457.667	447	499.667	509
Cmac_4-f-pLg	3	66.4906	78.6959	498.667	433	512.667	498
Cmac_4-f-pLg	4	67.9117	104.478	643.667	431	627.667	497
Cmac_4-f-pLg	5	72.4017	123.443	678.667	448	639.667	509
Cmac_4-f-pLg	6	61.8547	146.39	695.667	486	644.667	521
Cmac_4-f-racoon	1	68.4471	40.5025	394.667	522	461.667	536
Cmac_4-f-racoon	2	78.2624	55.2651	391.667	484	461.667	519
Cmac_4-f-racoon	3	69.4262	70.1966	417.667	456	469.667	502
Cmac_4-f-racoon	4	71.0211	108.972	550.667	382	562.667	452
Cmac_4-f-racoon	5	78.7718	126.727	591.667	378	580.667	456
Cmac_4-f-racoon	6	66.6408	144.496	622.667	404	593.667	464
Cmac_5-f-pig	1	76.2955	30.5635	534.667	258	548.667	333
Cmac_5-f-pig	2	87.2983	51.0309	576.667	243	561.667	329
Cmac_5-f-pig	3	77.8267	68.6898	615.667	263	579.667	332
Cmac_5-f-pig	4	76.6942	108.919	726.667	382	655.667	411
Cmac_5-f-pig	5	84.1487	127.731	741.667	425	657.667	430
Cmac_5-f-pig	6	73.0821	147.836	720.667	465	650.667	444
Cmac_5-f-racoon	1	70.5762	33.8595	481.667	383	490.667	453
Cmac_5-f-racoon	2	77.3693	55.4018	519.667	374	500.667	449
Cmac_5-f-racoon	3	67.6018	70.4052	551.667	391	518.667	450
Cmac_5-f-racoon	4	68.6222	112.487	653.667	510	588.667	532
Cmac_5-f-racoon	5	75	131.186	663.667	547	588.667	547
Cmac_5-f-racoon	6	63.1585	154.504	642.667	583	584.667	558
Cmac_6-f-pig	1	70.7672	35.1898	397.333	288.667	449.333	336.667
Cmac_6-f-pig	2	78.7718	53.6378	420.333	251.667	458.333	320.667
Cmac_6-f-pig	3	73.9797	73.1454	462.333	236.667	474.333	309.667
Cmac_6-f-pig	4	74.3034	111.46	623.333	260.667	587.333	325.667
Cmac_6-f-pig	5	82.7587	128.949	662.333	284.667	602.333	341.667
Cmac_6-f-pig	6	70.6612	145.553	672.333	324.667	609.333	356.667
Cmac_7-f-pig	1	68.4471	29.4627	399.667	266	428.667	328
Cmac_7-f-pig	2	78.2304	50.1314	434.667	241	440.667	319
Cmac_7-f-pig	3	73.5459	66.2984	472.667	244	457.667	316
Cmac_7-f-pig	4	69.6419	112.438	606.667	343	547.667	380
Cmac_7-f-pig	5	74.4648	129.747	621.667	378	549.667	397
Cmac_7-f-pig	6	68.0294	146.215	611.667	415	543.667	413
Cmac_7-f_deer	1	63.561	22.8404	526.667	290	540.667	352
Cmac_7-f_deer	2	76.4853	46.8747	573.667	271	558.667	346
Cmac_7-f_deer	3	65.8027	71.9122	616.667	294	577.667	347
Cmac_7-f_deer	4	65.2534	110.464	715.667	449	652.667	466
Cmac_7-f_deer	5	74.3303	130.969	723.667	495	649.667	488
Cmac_7-f_deer	6	66.1891	152.517	696.667	532	637.667	502
Cmac_8-f-pig	1	70.7549	26.3793	329.5	425	400	419
Cmac_8-f-pig	2	81.6088	48.3465	316	380	394	404
Cmac_8-f-pig	3	72.4051	71.2013	344.5	335	400	381.5
Cmac_8-f-pig	4	77.4935	106.67	499	233	518.5	308
Cmac_8-f-pig	5	83.3682	129.52	548.5	230	536.5	312.5
Cmac_8-f-pig	6	68.4763	150.055	583	263	550	323
Cmac_9-f-pig	1	63.6553	24.6693	410.667	310	456.667	354
Cmac_9-f-pig	2	71.1196	43.2963	433.667	277	466.667	340
Cmac_9-f-pig	3	68.3593	65.0649	472.667	267	479.667	335
Cmac_9-f-pig	4	69.527	111.275	640.667	323	595.667	376
Cmac_9-f-pig	5	74.3034	131.963	669.667	352	604.667	388
Cmac_9-f-pig	6	66.2193	146.067	671.667	386	607.667	403
Cmac_1-m-pig	1	68.6003	35.046	404.667	356	459.667	397
Cmac_1-m-pig	2	73.6003	51.6289	421.667	320	465.667	379
Cmac_1-m-pig	3	72.45	68.1573	458.667	303	483.667	371
Cmac_1-m-pig	4	71.3092	110.592	625.667	310	598.667	376
Cmac_1-m-pig	5	73.6003	125.057	660.667	326	616.667	385
Cmac_1-m-pig	6	65.192	145.872	677.667	366	622.667	401
Cmac_1-m-pLg	1	61.2209	31.2084	461.667	474	509.667	512
Cmac_1-m-pLg	2	73.8241	54.5401	480.667	436	515.667	501
Cmac_1-m-pLg	3	68.4471	71.0385	515.667	424	529.667	491
Cmac_1-m-pLg	4	66.8506	104.802	659.667	436	634.667	498
Cmac_1-m-pLg	5	72.6223	121.131	694.667	455	649.667	512
Cmac_1-m-pLg	6	62.9682	140.16	705.667	493	652.667	527
Cmac_1-m-racoon	1	64.8845	33.0401	310.667	361	367.667	392
Cmac_1-m-racoon	2	73.8783	54.9924	326.667	324	373.667	381
Cmac_1-m-racoon	3	66.0984	76.8875	364.667	309	384.667	372
Cmac_1-m-racoon	4	67.0522	111.854	510.667	294	490.667	358
Cmac_1-m-racoon	5	74.3304	127.976	543.667	308	502.667	370
Cmac_1-m-racoon	6	63.5138	151.06	562.667	345	509.667	380
Cmac_1-m_deer	1	71.5891	32.4896	323.667	660	388.667	630
Cmac_1-m_deer	2	77.0584	55.0336	300.667	620	377.667	617
Cmac_1-m_deer	3	70.342	72.0913	309.667	582	377.667	600
Cmac_1-m_deer	4	73.7564	106.663	391.667	446	439.667	502
Cmac_1-m_deer	5	78	124.645	426.667	422	456.667	494
Cmac_1-m_deer	6	70.0643	149.719	472.667	424	469.667	494
Cmac_10-m-pig	1	62.3939	34.9391	422.667	564	480.667	541
Cmac_10-m-pig	2	65.0077	55.6886	402.667	530	467.667	529
Cmac_10-m-pig	3	60.7289	73.8114	408.667	493	466.667	511
Cmac_10-m-pig	4	61.6198	104.859	478.667	379	519.667	425
Cmac_10-m-pig	5	68.542	123.371	511.667	359	538.667	422
Cmac_10-m-pig	6	58	90	552.667	367	552.667	425
Cmac_2-m-pig	1	63.5689	38.3157	296.667	426	356.667	447
Cmac_2-m-pig	2	75.2861	58.6363	302.667	383	360.667	431
Cmac_2-m-pig	3	70.4557	74.4333	335.667	354	375.667	412
Cmac_2-m-pig	4	72.0069	109.821	493.667	305	492.667	377
Cmac_2-m-pig	5	76.844	127.225	536.667	308	512.667	381
Cmac_2-m-pig	6	71.218	147.183	566.667	340	522.667	396
Cmac_2-m-pLg	1	65.1921	32.6895	495.667	496	556.667	519
Cmac_2-m-pLg	2	72.9178	54.2514	504.667	457	558.667	506
Cmac_2-m-pLg	3	67.7422	70.9218	534.667	434	569.667	492
Cmac_2-m-pLg	4	66.2873	113.341	678.667	406	665.667	471
Cmac_2-m-pLg	5	71.1126	127.875	713.667	416	682.667	480
Cmac_2-m-pLg	6	65.7951	148.878	736.667	448	688.667	493
Cmac_3-m-pig	1	69.6419	35.8079	398.667	425	457.667	462
Cmac_3-m-pig	2	80.2808	54.2752	410.667	384	461.667	446
Cmac_3-m-pig	3	78.1857	72.7304	447.667	360	475.667	433
Cmac_3-m-pig	4	76.2168	112.863	629.667	351	604.667	423
Cmac_3-m-pig	5	87.0919	127.953	670.667	365	621.667	437
Cmac_3-m-pig	6	76.8375	145.055	688.667	405	628.667	453
Cmac_3-m-pLg	1	60.7454	34.8893	388.667	369	445.667	390
Cmac_3-m-pLg	2	74.2765	58.0279	391.667	325	445.667	376
Cmac_3-m-pLg	3	68.0955	74.7109	423.667	298	457.667	357
Cmac_3-m-pLg	4	69.1809	108.809	559.667	263	554.667	332
Cmac_3-m-pLg	5	76.896	125.221	600.667	270	573.667	342
Cmac_3-m-pLg	6	68.6222	147.893	627.667	306	580.667	356
Cmac_3-m_deer	1	70.8308	27.663	335.667	389	396.667	425
Cmac_3-m_deer	2	74.027	48.6974	353.667	356	399.667	414
Cmac_3-m_deer	3	64.2573	66.1419	388.667	339	411.667	399
Cmac_3-m_deer	4	72.4983	111.559	569.667	344	539.667	410
Cmac_3-m_deer	5	75.2861	126.726	602.667	362	554.667	420
Cmac_3-m_deer	6	67.2309	146.736	618.667	398	560.667	432
Cmac_4-m-pig	1	71.8471	30.7384	439.667	286	480.667	345
Cmac_4-m-pig	2	79.0759	52.3769	469.667	253	487.667	330
Cmac_4-m-pig	3	68.1836	69.7398	512.667	256	507.667	324
Cmac_4-m-pig	4	66.7083	105.67	644.667	315	601.667	366
Cmac_4-m-pig	5	81.1234	125.176	679.667	342	609.667	383
Cmac_4-m-pig	6	68.469	148.825	676.667	389	608.667	397
Cmac_4-m-pLg	1	64.405	29.8758	332.667	495	390.667	523
Cmac_4-m-pLg	2	74.9533	49.1065	341.667	455	394.667	508
Cmac_4-m-pLg	3	66.2118	69.0896	377.667	436	405.667	496
Cmac_4-m-pLg	4	65.9697	108.143	522.667	425	506.667	489
Cmac_4-m-pLg	5	72.9452	127.361	559.667	440	519.667	501
Cmac_4-m-pLg	6	63.0079	148.146	576.667	476	525.667	513
Cmac_4-m_deer	1	73.437	40.2403	445.667	369	453.667	442
Cmac_4-m_deer	2	77.8781	59.1029	486.667	361	469.667	437
Cmac_4-m_deer	3	74.9467	77.8514	525.667	381	486.667	445
Cmac_4-m_deer	4	72.111	102.804	638.667	489	578.667	529
Cmac_4-m_deer	5	76.922	120.651	661.667	528	587.667	549
Cmac_4-m_deer	6	70.0286	138.131	654.667	565	584.667	563
Cmac_5-m-pig	1	58.7963	29.4546	428.667	362	467.667	406
Cmac_5-m-pig	2	68.942	47.0448	448.667	333	476.667	396
Cmac_5-m-pig	3	64.0078	70.1121	491.667	326	492.667	390
Cmac_5-m-pig	4	58.8982	111.186	645.667	379	607.667	424
Cmac_5-m-pig	5	64.0078	132.04	672.667	412	616.667	443
Cmac_5-m-pig	6	55.4437	153.754	669.667	447	614.667	454
Cmac_5-m-pLg	1	65.0538	33.5342	473.667	511	519.667	557
Cmac_5-m-pLg	2	70.7107	49.7944	492.667	480	526.667	542
Cmac_5-m-pLg	3	68.7314	70.1683	532.667	466	542.667	534
Cmac_5-m-pLg	4	67.9779	104.722	662.667	490	632.667	551
Cmac_5-m-pLg	5	72.9178	126.313	695.667	515	641.667	564
Cmac_5-m-pLg	6	63.0714	143.188	701.667	554	644.667	581
Cmac_5-m_deer	1	54.1295	33.5754	421.667	338	444.667	387
Cmac_5-m_deer	2	66.6108	50.955	447.667	313	456.667	379
Cmac_5-m_deer	3	60.6383	72.0689	483.667	318	469.667	377
Cmac_5-m_deer	4	63.2535	109.495	631.667	400	582.667	440
Cmac_5-m_deer	5	64.195	130.567	649.667	435	588.667	455
Cmac_5-m_deer	6	62	148.72	647.667	470	585.667	470
Cmac_6-m-pig	1	66.4831	35.2852	375.667	322	423.667	368
Cmac_6-m-pig	2	78.7147	54.288	394.667	284	430.667	354
Cmac_6-m-pig	3	68.593	73.9647	436.667	275	445.667	343
Cmac_6-m-pig	4	68.7095	102.841	596.667	297	571.667	361
Cmac_6-m-pig	5	74.6525	120.523	634.667	316	587.667	374
Cmac_6-m-pig	6	66.0379	139.499	646.667	355	590.667	390
Cmac_6-m_deer	1	61.0737	41.5897	623.667	261	626.667	322
Cmac_6-m_deer	2	64.846	61.443	658.667	251	639.667	313
Cmac_6-m_deer	3	64.0703	78.5914	690.667	268	654.667	321
Cmac_6-m_deer	4	60.208	102.299	791.667	376	740.667	408
Cmac_6-m_deer	5	64.7611	121.013	803.667	409	740.667	424
Cmac_6-m_deer	6	57.2189	139.418	791.667	441	734.667	436
Cmac_7-m-pig	1	71.0634	34.4504	548.667	299	551.667	370
Cmac_7-m-pig	2	80.0812	52.8153	589.667	291	567.667	368
Cmac_7-m-pig	3	74.4043	73.1237	627.667	313	583.667	373
Cmac_7-m-pig	4	73.3757	109.423	722.667	445	652.667	467
Cmac_7-m-pig	5	82.0549	128.965	733.667	487	651.667	484
Cmac_7-m-pig	6	69.0797	148.979	709.667	522	645.667	496
Cmac_8-m-pig	1	69.6419	26.6489	463.667	372	482.667	439
Cmac_8-m-pig	2	76.9415	51.4539	507.667	354	495.667	430
Cmac_8-m-pig	3	72.4707	70.4608	550.667	368	516.667	432
Cmac_8-m-pig	4	75.1532	107.28	664.667	493	596.667	525
Cmac_8-m-pig	5	81.0247	131.067	678.667	540	597.667	542
Cmac_8-m-pig	6	69.2892	152.747	657.667	582	592.667	558
Cmac_9-m-pig	1	62.5859	40.2041	318.667	517	379.667	503
Cmac_9-m-pig	2	70.3491	58.8407	303.667	485	373.667	492
Cmac_9-m-pig	3	62.9365	70.7014	311.667	450	371.667	469
Cmac_9-m-pig	4	61.4003	106.074	397.667	331	434.667	380
Cmac_9-m-pig	5	70.5762	122.384	429.667	311	454.667	377
Cmac_9-m-pig	6	60.2993	148.841	473.667	321	467.667	381
Cmega_1-f-cult	1	74.7329	21.8248	509.667	324	540.667	392
Cmega_1-f-cult	2	79.0569	44.1575	548.667	302	551.667	381
Cmega_1-f-cult	3	72.9932	55.7945	586.667	308	574.667	380
Cmega_1-f-cult	4	73.0821	119.633	709.667	422	639.667	443
Cmega_1-f-cult	5	76.0263	137.84	716.667	464	640.667	462
Cmega_1-f-cult	6	66.7308	155.582	697.667	499	634.667	477
Cmega_10-f-cult	1	65.215	17.0444	522.667	316	575.667	354
Cmega_10-f-cult	2	75.6637	42.1293	545.667	277	582.667	343
Cmega_10-f-cult	3	64.6297	63.3998	586.667	266	595.667	330
Cmega_10-f-cult	4	60.208	113.038	728.667	318	688.667	363
Cmega_10-f-cult	5	73.7902	134.839	756.667	349	690.667	382
Cmega_10-f-cult	6	66.2722	156.21	754.667	389	688.667	395
Cmega_11-f-cult	1	62.2896	28.5638	328.667	444	390.667	438
Cmega_11-f-cult	2	74.9466	52.768	317.667	402	388.667	426
Cmega_11-f-cult	3	68.9638	63.6301	328.667	371	388.667	405
Cmega_11-f-cult	4	66.7533	115.476	443.667	292	453.667	358
Cmega_11-f-cult	5	74.1687	127.957	475.667	291	470.667	365
Cmega_11-f-cult	6	68.8767	149.912	514.667	313	484.667	375
Cmega_12-f-cult	1	63.1269	27.974	404.667	335	452.667	376
Cmega_12-f-cult	2	79.2023	52.8476	426.667	291	459.667	363
Cmega_12-f-cult	3	68.2495	66.4905	460.667	280	473.667	347
Cmega_12-f-cult	4	66.8506	112.112	616.667	315	578.667	370
Cmega_12-f-cult	5	75.0733	125.711	642.667	337	586.667	387
Cmega_12-f-cult	6	67.0522	150.117	651.667	380	587.667	400
Cmega_13-f-cult	1	67.7422	26.1254	343.667	418	410.667	428
Cmega_13-f-cult	2	75.5844	43.5235	343.667	380	411.667	413
Cmega_13-f-cult	3	68.0147	59.0601	365.667	350	416.667	395
Cmega_13-f-cult	4	70.7107	115.767	504.667	302	494.667	372
Cmega_13-f-cult	5	77.6209	129.575	539.667	311	510.667	383
Cmega_13-f-cult	6	65.7951	150.789	564.667	344	519.667	392
Cmega_14-f-cult	1	64.9384	25.356	534.667	348	545.667	412
Cmega_14-f-cult	2	77.666	46.997	574.667	332	558.667	408
Cmega_14-f-cult	3	72.4707	63.0879	611.667	342	577.667	406
Cmega_14-f-cult	4	68.884	115.919	703.667	481	635.667	492
Cmega_14-f-cult	5	77.1038	128.082	705.667	513	628.667	509
Cmega_14-f-cult	6	65.8635	155.177	677.667	553	620.667	520
Cmega_15-f-cult	1	69.0507	30.4979	338.667	408	406.667	420
Cmega_15-f-cult	2	79.6116	53.1819	340.667	363	407.667	406
Cmega_15-f-cult	3	66.5282	67.9266	362.667	329	407.667	378
Cmega_15-f-cult	4	71.007	111.297	518.667	277	517.667	348
Cmega_15-f-cult	5	84.8999	125.508	555.667	279	533.667	361
Cmega_15-f-cult	6	64.2028	147.895	585.667	317	546.667	368
Cmega_16-f-cult	1	64.6607	26.013	351.667	369	406.667	403
Cmega_16-f-cult	2	77.801	47.1249	368.667	329	415.667	391
Cmega_16-f-cult	3	66.4831	63.1281	402.667	309	426.667	371
Cmega_16-f-cult	4	69.7782	109.753	542.667	325	512.667	388
Cmega_16-f-cult	5	78.6003	121.013	571.667	343	524.667	406
Cmega_16-f-cult	6	65.7647	146.166	589.667	385	531.667	416
Cmega_2-f-cult	1	64.0703	24.2843	339.667	389	403.667	392
Cmega_2-f-cult	2	76.9675	46.1677	333.667	347	403.667	379
Cmega_2-f-cult	3	67.0075	59.3255	354.667	316	407.667	357
Cmega_2-f-cult	4	65.2763	116.874	498.667	261	492.667	326
Cmega_2-f-cult	5	72.8011	127.546	534.667	267	514.667	337
Cmega_2-f-cult	6	64.5368	152.202	566.667	297	524.667	346
Cmega_3-f-cult	1	58.5918	30.2599	361.667	419	413.667	446
Cmega_3-f-cult	2	71.8401	54.0358	371.667	379	416.667	435
Cmega_3-f-cult	3	61.0574	61.2127	397.667	360	429.667	412
Cmega_3-f-cult	4	62.6099	119.385	546.667	354	518.667	410
Cmega_3-f-cult	5	69.527	133.153	574.667	373	529.667	426
Cmega_3-f-cult	6	61.7414	157.915	588.667	414	532.667	440
Cmega_4-f-cult	1	61.6604	18.4349	353.667	493	414.667	484
Cmega_4-f-cult	2	75.9605	42.8769	341.667	450	414.667	471
Cmega_4-f-cult	3	65	57.3381	355.667	416	411.667	449
Cmega_4-f-cult	4	67.1193	120.245	502.667	342	498.667	409
Cmega_4-f-cult	5	78.1089	135.495	542.667	347	517.667	421
Cmega_4-f-cult	6	69.6348	151.887	568.667	374	528.667	431
Cmega_5-f-cult	1	70.3491	22.7526	372.667	441	442.667	448
Cmega_5-f-cult	2	81.4125	44.8661	370.667	395	442.667	433
Cmega_5-f-cult	3	72.1388	60.9187	394.667	361	446.667	411
Cmega_5-f-cult	4	73.9797	116.377	548.667	310	536.667	383
Cmega_5-f-cult	5	82.7647	132.059	587.667	323	552.667	398
Cmega_5-f-cult	6	76.3675	152.042	614.667	358	560.667	412
Cmega_6-f-cult	1	59.5063	27.1741	485.667	335	510.667	389
Cmega_6-f-cult	2	67.0075	51.1614	519.667	316	520.667	383
Cmega_6-f-cult	3	64.7611	65.409	555.667	317	540.667	380
Cmega_6-f-cult	4	64.6375	107.097	666.667	400	613.667	437
Cmega_6-f-cult	5	69.8928	122.804	681.667	431	615.667	454
Cmega_6-f-cult	6	54.9181	152.508	667.667	475	613.667	465
Cmega_7-f-cult	1	63.0079	27.8304	356.667	460	419.667	459
Cmega_7-f-cult	2	71.1126	54.5842	351.667	416	415.667	447
Cmega_7-f-cult	3	65	65.6097	366.667	387	418.667	426
Cmega_7-f-cult	4	64.622	96.9384	489.667	316	513.667	376
Cmega_7-f-cult	5	72.4431	112.4	524.667	310	532.667	382
Cmega_7-f-cult	6	59.0339	144.871	568.667	336	542.667	389
Cmega_8-f-cult	1	65.7875	23.9945	621.667	433	643.667	495
Cmega_8-f-cult	2	74.0608	45.8527	658.667	413	655.667	487
Cmega_8-f-cult	3	68.6804	59.5912	695.667	418	676.667	484
Cmega_8-f-cult	4	63.2456	115.096	795.667	528	735.667	548
Cmega_8-f-cult	5	72.1734	129.559	807.667	564	735.667	569
Cmega_8-f-cult	6	63.6003	149.972	792.667	602	731.667	584
Cmega_9-f-cult	1	64.8999	23.1892	248.667	503	302.667	467
Cmega_9-f-cult	2	75.1332	46.9155	219.667	468	293.667	455
Cmega_9-f-cult	3	69.1809	61.0239	215.667	431	284.667	436
Cmega_9-f-cult	4	68.2495	107.826	301.667	299	344.667	352
Cmega_9-f-cult	5	76.0592	121.999	331.667	283	363.667	352
Cmega_9-f-cult	6	69.1158	143.561	375.667	286	379.667	355
Cmega_1-m-cult	1	69.9214	31.3257	551.667	296	571.667	363
Cmega_1-m-cult	2	75	90	584.667	277	584.667	352
Cmega_1-m-cult	3	63.7887	61.547	620.667	284	605.667	346
Cmega_1-m-cult	4	68.1542	115.521	727.667	382	664.667	408
Cmega_1-m-cult	5	75.9539	128.856	738.667	419	663.667	431
Cmega_1-m-cult	6	65.9697	151.983	723.667	461	659.667	445
Cmega_10-m-cult	1	68.4105	22.0887	297.667	502	363.667	484
Cmega_10-m-cult	2	75.8024	45.6877	283.667	461	358.667	472
Cmega_10-m-cult	3	65.7419	63.5191	294.667	425	353.667	454
Cmega_10-m-cult	4	68.2495	116.363	428.667	312	441.667	379
Cmega_10-m-cult	5	76.531	134.097	470.667	312	461.667	388
Cmega_10-m-cult	6	64.6607	159.067	506.667	343	472.667	398
Cmega_11-m-cult	1	76.1643	20.1536	649.667	393	644.667	469
Cmega_11-m-cult	2	82.365	45.4441	699.667	395	659.667	467
Cmega_11-m-cult	3	79.2086	60.3665	733.667	417	678.667	474
Cmega_11-m-cult	4	70.406	117.859	776.667	580	707.667	566
Cmega_11-m-cult	5	79.1581	132.631	762.667	618	691.667	583
Cmega_11-m-cult	6	69.2026	159.023	724.667	647	682.667	592
Cmega_12-m-cult	1	72.2011	22.8797	249.667	492	311.667	455
Cmega_12-m-cult	2	78.4474	42.6839	218.667	459	295.667	444
Cmega_12-m-cult	3	73.5527	60.7358	217.667	414	290.667	423
Cmega_12-m-cult	4	71.5122	123.245	326.667	270	351.667	337
Cmega_12-m-cult	5	78.4092	137.851	365.667	259	373.667	337
Cmega_12-m-cult	6	72.0347	157.358	403.667	272	386.667	342
Cmega_13-m-cult	1	69.4622	30.2564	528.667	347	536.667	416
Cmega_13-m-cult	2	85.3756	50.4178	568.667	334	548.667	417
Cmega_13-m-cult	3	74.3034	65.8496	606.667	350	570.667	415
Cmega_13-m-cult	4	75.9605	110.821	703.667	476	630.667	497
Cmega_13-m-cult	5	82.0549	124.775	707.667	513	625.667	516
Cmega_13-m-cult	6	70.5762	147.616	686.667	553	620.667	528
Cmega_14-m-cult	1	74.6526	25.5436	285.667	551.667	332.667	493.667
Cmega_14-m-cult	2	82.4924	45.9178	244.667	529.667	315.667	487.667
Cmega_14-m-cult	3	74.4647	61.7415	229.667	495.667	301.667	476.667
Cmega_14-m-cult	4	74.6525	115.544	268.667	329.667	326.667	376.667
Cmega_14-m-cult	5	77.666	132.016	300.667	306.667	344.667	370.667
Cmega_14-m-cult	6	72.3671	155.37	348.667	299.667	362.667	370.667
Cmega_2-m-cult	1	65	19.3013	338.667	596.667	394.667	563.667
Cmega_2-m-cult	2	74.2428	45.1761	314.667	559.667	388.667	553.667
Cmega_2-m-cult	3	63.6003	66.2519	320.667	518.667	381.667	536.667
Cmega_2-m-cult	4	62.2415	116.129	416.667	397.667	441.667	454.667
Cmega_2-m-cult	5	74.5453	132.877	457.667	384.667	466.667	458.667
Cmega_2-m-cult	6	65.8027	156.594	497.667	401.667	478.667	464.667
Cmega_3-m-cult	1	67.1789	26.6566	450.667	258.667	497.667	306.667
Cmega_3-m-cult	2	74.8465	48.257	478.667	225.667	507.667	294.667
Cmega_3-m-cult	3	68.469	64.3437	519.667	213.667	527.667	281.667
Cmega_3-m-cult	4	73.5935	113.851	658.667	258.667	608.667	312.667
Cmega_3-m-cult	5	77.5242	130.85	683.667	291.667	616.667	330.667
Cmega_3-m-cult	6	63.5059	153.817	680.667	337.667	617.667	345.667
Cmega_4-m-cult	1	71.2531	28.848	607.667	385.667	601.667	456.667
Cmega_4-m-cult	2	81.0062	52.7974	655.667	382.667	616.667	453.667
Cmega_4-m-cult	3	68.6222	67.2461	687.667	402.667	640.667	452.667
Cmega_4-m-cult	4	71.2531	118.848	748.667	539.667	677.667	533.667
Cmega_4-m-cult	5	79.3095	127.879	741.667	575.667	664.667	556.667
Cmega_4-m-cult	6	66.4003	151.06	705.667	607.667	652.667	567.667
Cmega_5-m-cult	1	71.5612	23.6469	379.333	321.667	418.333	381.667
Cmega_5-m-cult	2	78.8543	44.2207	411.333	291.667	428.333	368.667
Cmega_5-m-cult	3	67.1193	60.0873	453.333	291.667	449.333	358.667
Cmega_5-m-cult	4	68.7968	114.136	584.333	372.667	526.333	409.667
Cmega_5-m-cult	5	77.2528	125.42	598.333	407.667	526.333	435.667
Cmega_5-m-cult	6	69.4622	153.284	593.333	456.667	524.333	448.667
Cmega_6-m-cult	1	63.9531	25.1046	557.333	386.667	586.333	443.667
Cmega_6-m-cult	2	73.0274	50.501	593.333	362.667	595.333	435.667
Cmega_6-m-cult	3	64.1327	62.8546	629.333	368.667	617.333	431.667
Cmega_6-m-cult	4	63.6946	119.935	746.333	460.667	687.333	484.667
Cmega_6-m-cult	5	72.8354	133.384	760.333	494.667	688.333	505.667
Cmega_6-m-cult	6	59.203	157.75	744.333	534.667	687.333	518.667
Cmega_7-m-cult	1	72.0139	27.5341	452.333	302.667	483.333	367.667
Cmega_7-m-cult	2	82.4924	46.7682	488.333	273.667	497.333	355.667
Cmega_7-m-cult	3	73.5527	60.0601	528.333	274.667	519.333	347.667
Cmega_7-m-cult	4	73.5731	111.934	666.333	379.667	603.333	417.667
Cmega_7-m-cult	5	86.0233	125.439	683.333	413.667	601.333	439.667
Cmega_7-m-cult	6	73.171	146.95	670.333	458.667	597.333	453.667
Cmega_8-m-cult	1	71.1688	28.3317	325.333	365.667	392.333	389.667
Cmega_8-m-cult	2	80.604	46.0623	331.333	325.667	395.333	374.667
Cmega_8-m-cult	3	72.9178	56.4029	357.333	302.667	406.333	356.667
Cmega_8-m-cult	4	72.45	118.809	518.333	279.667	493.333	347.667
Cmega_8-m-cult	5	82.4924	129.23	552.333	288.667	510.333	359.667
Cmega_8-m-cult	6	72.3464	148.108	572.333	322.667	517.333	369.667
Cmega_9-m-cult	1	66.6108	21.9485	596.333	350.667	605.333	416.667
Cmega_9-m-cult	2	75.9605	45.7627	640.333	338.667	619.333	411.667
Cmega_9-m-cult	3	67.6018	58.933	673.333	350.667	640.333	409.667
Cmega_9-m-cult	4	66.0076	120.582	753.333	496.667	687.333	495.667
Cmega_9-m-cult	5	78.5875	134.457	750.333	533.667	674.333	513.667
Cmega_9-m-cult	6	71.218	157.871	718.333	563.667	662.333	519.667
Lseri_1-f-cult	1	39.0512	14.1042	304.667	488	342.667	479
Lseri_1-f-cult	2	42.4264	35.5588	298.667	467	340.667	473
Lseri_1-f-cult	3	43.3244	46.2819	303.667	447	344.667	461
Lseri_1-f-cult	4	40.3113	124.554	412.333	387	407.333	427
Lseri_1-f-cult	5	43.8634	141.656	435.333	390	417.333	430
Lseri_1-f-cult	6	39.598	162.429	451.333	408	423.333	436
Lseri_10-f-cult	1	39.5798	18.5229	411.25	578	450.25	571.25
Lseri_10-f-cult	2	43.4029	38.2928	402.25	554.75	445	562.25
Lseri_10-f-cult	3	42.9535	53.1173	409.75	533.75	448.75	551.75
Lseri_10-f-cult	4	44.4023	134.022	526.75	472.25	514.75	515
Lseri_10-f-cult	5	44.2945	146.643	547	478.25	526	517.25
Lseri_10-f-cult	6	42.4264	163.342	560.5	497	530.5	527
Lseri_11-f-cult	1	43.9439	10.5442	483.25	343.5	522.25	363.75
Lseri_11-f-cult	2	47.7768	25.5596	493	325.5	528.25	357.75
Lseri_11-f-cult	3	43.9503	36.4301	511.75	314.25	538	349.5
Lseri_11-f-cult	4	45.1248	141.657	649.75	357.75	607.75	374.25
Lseri_11-f-cult	5	48.7038	153.352	661	377.25	613	385.5
Lseri_11-f-cult	6	45	163.105	663.25	394.5	618.25	394.5
Lseri_12-f-cult	1	37.5	16.759	577	266.75	599.5	296.75
Lseri_12-f-cult	2	38.2206	37.6835	593.5	254.75	604	291.5
Lseri_12-f-cult	3	36.0078	52.4354	613.75	254	614.5	290
Lseri_12-f-cult	4	38.5649	130.133	713.5	324.5	676	333.5
Lseri_12-f-cult	5	38.3675	139.144	718.75	341	680.5	344
Lseri_12-f-cult	6	37.108	157.665	712	361.25	676	352.25
Lseri_14-f-cult	1	43.351	21.5301	423	326.75	460.5	348.5
Lseri_14-f-cult	2	43.0385	39.9487	434.25	308	462.75	340.25
Lseri_14-f-cult	3	40.2841	52.4654	450.75	298.25	470.25	333.5
Lseri_14-f-cult	4	38.7177	125.632	579	314	552	341.75
Lseri_14-f-cult	5	40.5625	137.726	594	329	560.25	351.5
Lseri_14-f-cult	6	40.025	158.422	599.25	351.5	560.25	360.5
Lseri_15-f-cult	1	41.3113	28.3228	268	449	307.75	437.75
Lseri_15-f-cult	2	45.7561	45.0645	257.5	428.75	303.25	429.5
Lseri_15-f-cult	3	42.6644	54.25	262.75	409.25	304.75	416.75
Lseri_15-f-cult	4	42.539	124.995	349.75	320	356.5	362
Lseri_15-f-cult	5	44.25	90	370	317	370	361.25
Lseri_15-f-cult	6	40.1162	154.932	391.75	329.75	377.5	367.25
Lseri_16-f-cult	1	39.2946	19.8864	490.5	396.75	526.5	412.5
Lseri_16-f-cult	2	41.4201	38.3213	498	375.75	528.75	403.5
Lseri_16-f-cult	3	38.8989	52.2606	516	363	537.75	395.25
Lseri_16-f-cult	4	39.8066	128.966	650.25	372	623.25	401.25
Lseri_16-f-cult	5	38.4846	143.186	666	387	633.75	408
Lseri_16-f-cult	6	41.1134	161.46	672	406.5	632.25	417
Lseri_17-f-cult	1	37.5075	14.152	593.75	387.75	630.5	395.25
Lseri_17-f-cult	2	42.0268	37.4419	595.25	363.75	629.75	387.75
Lseri_17-f-cult	3	41.3793	49.0862	607.25	348.75	635.75	378.75
Lseri_17-f-cult	4	40.3887	123.946	722.75	344.25	701.75	378.75
Lseri_17-f-cult	5	41.4201	134.682	737.75	352.5	710	383.25
Lseri_17-f-cult	6	38.5722	156.052	746	375	711.5	392.25
Lseri_18-f-cult	1	34.6789	6.238	439	430.25	471.25	443
Lseri_18-f-cult	2	38.2426	32.8465	448	408.5	473.5	437
Lseri_18-f-cult	3	38.2426	49.1068	466.75	398	483.25	432.5
Lseri_18-f-cult	4	38.2794	130.043	580.75	428.75	549.25	450.5
Lseri_18-f-cult	5	39.856	144.868	592	447.5	554.5	461
Lseri_18-f-cult	6	36.0078	163.473	592	467	556	467.75
Lseri_19-f-cult	1	39.1152	20.1726	472	279.5	505	300.5
Lseri_19-f-cult	2	43.6033	36.8863	480.25	260	508.75	293
Lseri_19-f-cult	3	38.6086	53.6259	501.25	252.5	517	287.75
Lseri_19-f-cult	4	39.0072	129.73	618.25	275	587.5	299
Lseri_19-f-cult	5	40.9214	141.606	631	289.25	594.25	307.25
Lseri_19-f-cult	6	40.8389	160.315	634	310.25	593.5	315.5
Lseri_2-f-cult	1	37.0473	14.0046	413.75	242.75	445.25	262.25
Lseri_2-f-cult	2	36.7806	33.0379	423.5	225.5	446.75	254
Lseri_2-f-cult	3	39.5798	45.1945	440	214.25	458	249.5
Lseri_2-f-cult	4	39.5229	128.857	560.75	248.75	527.75	270.5
Lseri_2-f-cult	5	38.3088	139.194	571.25	264.5	536	279.5
Lseri_2-f-cult	6	33.7833	159.7	569.75	287.75	536	289.25
Lseri_20-f-cult	1	34.9616	16.131	505.75	351.5	526	380
Lseri_20-f-cult	2	40.2003	42.9421	526.75	335	532.75	374.75
Lseri_20-f-cult	3	41.25	90	546.25	332.75	546.25	374
Lseri_20-f-cult	4	42.0669	130.216	642.25	408.5	601	416.75
Lseri_20-f-cult	5	45.0062	140.571	648.25	428	603.25	428.75
Lseri_20-f-cult	6	39.856	161.325	637	449	599.5	435.5
Lseri_3-f-cult	1	40.3609	17.8393	535.5	392.5	562.5	422.5
Lseri_3-f-cult	2	43.1885	39.5033	552	376	567	416.5
Lseri_3-f-cult	3	41.6571	46.2906	571.5	372.25	581.25	412.75
Lseri_3-f-cult	4	39.9195	124.224	687.75	436	651.75	453.25
Lseri_3-f-cult	5	41.1134	135.03	695.25	455.5	655.5	466
Lseri_3-f-cult	6	37.2366	159.099	690.75	480.25	654	474.25
Lseri_4-f-cult	1	37.7467	19.5005	399.75	337.75	435	324.25
Lseri_4-f-cult	2	38.3675	35.9716	393.75	319	432	316
Lseri_4-f-cult	3	35.3217	44.1085	398.25	301	433.5	303.25
Lseri_4-f-cult	4	35.4489	136.529	494.25	217	490.5	252.25
Lseri_4-f-cult	5	38.0214	145.315	513	215.5	503.25	252.25
Lseri_4-f-cult	6	39.3589	161.42	530.25	224.5	510	258.25
Lseri_5-f-cult	1	40.9695	19.4095	482.5	258.25	520	274.75
Lseri_5-f-cult	2	41.9263	38.4852	490	237.25	520.75	265.75
Lseri_5-f-cult	3	40.7837	53.4312	507.25	223	529	257.5
Lseri_5-f-cult	4	42.5456	126.371	640	230.5	612.25	262.75
Lseri_5-f-cult	5	45.2307	135.368	654.25	241.75	619.75	271
Lseri_5-f-cult	6	41.7852	154.623	658.75	265.75	619.75	280.75
Lseri_6-f-cult	1	43.7321	9.811	470.5	370.75	511	387.25
Lseri_6-f-cult	2	46.2088	23.3985	476.5	351.25	514	378.25
Lseri_6-f-cult	3	40.9214	36.3599	494.5	340	521.5	370.75
Lseri_6-f-cult	4	43.5065	131.762	622	361.75	586.75	387.25
Lseri_6-f-cult	5	42.0602	145.654	634.75	378.25	595.75	394
Lseri_6-f-cult	6	43.0712	160.643	637	399.25	594.25	404.5
Lseri_7-f-cult	1	36.2879	23.5259	550.75	238.75	562	273.25
Lseri_7-f-cult	2	40.5069	40.5255	570.25	229.75	571	270.25
Lseri_7-f-cult	3	40.5971	53.3115	590.5	231.25	582.25	271
Lseri_7-f-cult	4	36.75	131.586	673	327.25	636.25	327.25
Lseri_7-f-cult	5	37.836	145.347	672.25	350.5	635.5	341.5
Lseri_7-f-cult	6	37.8583	165.276	661.75	370	630.25	349
Lseri_8-f-cult	1	41.5218	19.2905	554.5	382	566.5	421.75
Lseri_8-f-cult	2	42.0067	37.1119	574.75	373	574	415
Lseri_8-f-cult	3	40.2003	50.1251	595.75	379.75	586	418.75
Lseri_8-f-cult	4	39.0648	129.391	672.25	485.5	633.25	483.25
Lseri_8-f-cult	5	41.839	140.623	673	505.75	632.5	495.25
Lseri_8-f-cult	6	39.3232	160.991	659.5	524.5	627.25	502
Lseri_9-f-cult	1	38.8989	20.6719	444.25	439.75	481	427
Lseri_9-f-cult	2	42.4264	47.9357	434.5	413.5	476.5	419.5
Lseri_9-f-cult	3	42.4595	57.2803	438.25	394	478.75	406.75
Lseri_9-f-cult	4	43.7321	123.899	538.75	308.5	543.25	352
Lseri_9-f-cult	5	42.8092	132.818	559	306.25	556.75	349
Lseri_9-f-cult	6	39.2444	155.881	581.5	322.75	564.25	358
Lseri_1-m-cult	1	39.863	14.2694	506.5	359.75	536.5	386
Lseri_1-m-cult	2	37.9547	33.479	522.25	345.5	541	378.5
Lseri_1-m-cult	3	37.0017	45.383	543.25	338	554.5	373.25
Lseri_1-m-cult	4	40.3887	131.282	658	397.25	620.5	412.25
Lseri_1-m-cult	5	37.3648	142.676	666.25	416.75	629.5	423.5
Lseri_1-m-cult	6	37.8657	161.053	664	437	626.5	431.75
Lseri_10-m-cult	1	36.4503	23.3842	538.75	251	560.5	280.25
Lseri_10-m-cult	2	41.1134	45.2216	556	232.25	566.5	272
Lseri_10-m-cult	3	38.3161	56.6519	577	232.25	579.25	270.5
Lseri_10-m-cult	4	42.267	122.544	682.75	287.75	645.25	307.25
Lseri_10-m-cult	5	43.1755	132.843	692.5	303.5	651.25	316.25
Lseri_10-m-cult	6	41.2773	152.101	688.75	328.25	647.5	326.75
Lseri_11-m-cult	1	36.0702	15.3189	470.5	377.75	506.5	380
Lseri_11-m-cult	2	37.9251	36.2803	472.75	357.5	507.25	373.25
Lseri_11-m-cult	3	35.258	49.8314	485.5	344	513.25	365.75
Lseri_11-m-cult	4	33.9577	132.272	589	322.25	571.75	351.5
Lseri_11-m-cult	5	37.687	144.323	606.25	329	580.75	356.75
Lseri_11-m-cult	6	37.5899	163.132	616	344	583	362
Lseri_12-m-cult	1	40.7185	14.4371	589.667	317	606.667	354
Lseri_12-m-cult	2	41.1947	33.5418	610.667	308	614.667	349
Lseri_12-m-cult	3	37.4833	48.325	631.667	311	625.667	348
Lseri_12-m-cult	4	37.2156	122.944	705.667	403	668.667	407
Lseri_12-m-cult	5	39.6232	139.29	708.667	423	669.667	416
Lseri_12-m-cult	6	38.2753	162.389	694.667	444	662.667	423
Lseri_13-m-cult	1	45.025	14.2057	400.25	539.75	439.25	517.25
Lseri_13-m-cult	2	47.1129	30.3723	389	519.5	434.75	508.25
Lseri_13-m-cult	3	43.5065	43.1996	391.25	498.5	434.75	497.75
Lseri_13-m-cult	4	47.256	135.097	488.75	397.25	488	444.5
Lseri_13-m-cult	5	47.8415	147.788	511.25	396.5	500	443
Lseri_13-m-cult	6	48.6634	162.727	531.5	407	508.25	449.75
Lseri_14-m-cult	1	40.5971	17.9039	366.25	404.75	406	396.5
Lseri_14-m-cult	2	42.6644	39.7537	359.5	381.5	401.5	389
Lseri_14-m-cult	3	39.9828	52.8276	367.75	362	404.5	377.75
Lseri_14-m-cult	4	42.3269	126.754	470.5	302	465.25	344
Lseri_14-m-cult	5	42.9338	139.014	492.25	305.75	478	346.25
Lseri_14-m-cult	6	41.0038	159.435	508	321.5	481.75	353
Lseri_15-m-cult	1	41.9799	15.6933	288.75	323.75	328.5	310.25
Lseri_15-m-cult	2	36.75	34.4519	286.5	303.5	323.25	303.5
Lseri_15-m-cult	3	36.3808	48.7747	292.5	283.25	327.75	292.25
Lseri_15-m-cult	4	42.0669	135.762	396	213.5	387.75	254.75
Lseri_15-m-cult	5	38.6086	148.527	416.25	216.5	400.5	251.75
Lseri_15-m-cult	6	40.3051	169.452	432	229.25	403.5	257.75
Lseri_16-m-cult	1	37.5674	17.3363	415.5	323.75	453	326
Lseri_16-m-cult	2	37.6198	37.4013	416.25	302	450.75	317
Lseri_16-m-cult	3	37.6646	49.1751	426	287	456.75	308.75
Lseri_16-m-cult	4	35.8199	123.476	540	257	528	290.75
Lseri_16-m-cult	5	36.0156	135.276	558	265.25	539.25	296
Lseri_16-m-cult	6	36.8188	160.536	573	284	542.25	304.25
Lseri_2-m-cult	1	40.025	14.1881	414	296	453	305
Lseri_2-m-cult	2	40.3887	32.5222	419.25	274.25	453.75	295.25
Lseri_2-m-cult	3	38.1985	44.6023	433.5	261.5	461.25	287.75
Lseri_2-m-cult	4	35.4013	127.578	564	256.25	543	284.75
Lseri_2-m-cult	5	38.2426	139.373	582	266.75	553.5	292.25
Lseri_2-m-cult	6	36.7806	160.911	589.5	289.25	555	302
Lseri_3-m-cult	1	38.2426	12.1736	557	342.75	594.5	350.25
Lseri_3-m-cult	2	40.1513	33.6632	563	321.75	596.75	343.5
Lseri_3-m-cult	3	38.1985	47.4548	577.25	307.5	603.5	335.25
Lseri_3-m-cult	4	39.1511	127.294	698	304.5	674.75	336
Lseri_3-m-cult	5	41.25	143.994	716.75	318.75	683.75	343.5
Lseri_3-m-cult	6	38.6596	162.78	722	339	685.25	351
Lseri_4-m-cult	1	39.8701	17.4615	353.75	358.25	392	347
Lseri_4-m-cult	2	40.5069	34.9119	347	339.5	387.5	340.25
Lseri_4-m-cult	3	36.5736	49.3122	353	318.5	388.25	328.25
Lseri_4-m-cult	4	36.0702	127.427	450.5	251	448.25	287
Lseri_4-m-cult	5	35.8513	139.632	470	254	460.25	288.5
Lseri_4-m-cult	6	36.1248	165.484	489.5	267.5	465.5	294.5
Lseri_5-m-cult	1	39.1799	16.2056	319	403.25	358	399.5
Lseri_5-m-cult	2	37.5075	33.2325	316	383	352.75	390.5
Lseri_5-m-cult	3	39.6934	43.9014	325.75	366.5	362.5	381.5
Lseri_5-m-cult	4	36.2879	129.758	436	323	424.75	357.5
Lseri_5-m-cult	5	35.6309	142.041	454.75	328.25	436.75	359
Lseri_5-m-cult	6	39.0072	163.726	472	342.5	441.25	366.5
Lseri_6-m-cult	1	33.5829	19.5329	397	488.75	426.25	472.25
Lseri_6-m-cult	2	36.4966	39.498	385	472.25	421	466.25
Lseri_6-m-cult	3	33.7833	51.5051	388	455	421.75	456.5
Lseri_6-m-cult	4	32.0663	128.176	460	372.5	466	404
Lseri_6-m-cult	5	35.2819	136.524	475.75	366.5	477.25	401.75
Lseri_6-m-cult	6	31.0775	158.707	496	374	485.5	403.25
Lseri_7-m-cult	1	41.7986	17.9185	386	414.25	427.25	421
Lseri_7-m-cult	2	43.2796	36.5225	388.25	391	426.5	411.25
Lseri_7-m-cult	3	38.7177	52.8404	404	375.25	431.75	402.25
Lseri_7-m-cult	4	38.3308	129.204	527	359.5	507.5	392.5
Lseri_7-m-cult	5	40.8389	142.881	544.25	369.25	515.75	398.5
Lseri_7-m-cult	6	37.9028	161.553	554	388.75	520.25	406
Lseri_8-m-cult	1	40.9832	21.1138	562.75	410.75	586	444.5
Lseri_8-m-cult	2	42.3866	42.3778	581.5	397.25	591.25	438.5
Lseri_8-m-cult	3	40.5	90	604	396.5	604	437
Lseri_8-m-cult	4	37.5	129.416	694	464.75	658	475.25
Lseri_8-m-cult	5	44.4086	140.832	704.5	482.75	660.25	486.5
Lseri_8-m-cult	6	40.4514	156.361	698.5	502.25	658.75	494.75
Lseri_9-m-cult	1	43.5259	18.9411	392.25	416	435.75	417.5
Lseri_9-m-cult	2	47.2262	37.4157	391.5	391.25	435.75	407.75
Lseri_9-m-cult	3	44.554	53.0644	404.25	373.25	440.25	399.5
Lseri_9-m-cult	4	41.9598	131.241	521.25	341	504	379.25
Lseri_9-m-cult	5	43.6871	141.475	540	350.75	515.25	386.75
Lseri_9-m-cult	6	41.603	162.99	552.75	368.75	518.25	392
Preg_1-f-pig sept	1	61.0082	28.6977	388.667	492	449.667	493
Preg_1-f-pig sept	2	70.0071	49.56	382.667	453	447.667	479
Preg_1-f-pig sept	3	63.8905	67.6789	405.667	420	454.667	461
Preg_1-f-pig sept	4	64.195	113.291	520.667	360	525.667	424
Preg_1-f-pig sept	5	72.3671	128.913	558.667	356	544.667	427
Preg_1-f-pig sept	6	53.8516	149.087	587.667	388	559.667	434
Preg_10-f-pig sept	1	77.8974	30.2633	239.667	392	307.667	430
Preg_10-f-pig sept	2	88.3912	45.6075	249.667	353	312.667	415
Preg_10-f-pig sept	3	81.1234	60.7077	284.667	332	325.667	402
Preg_10-f-pig sept	4	79.2023	115.689	425.667	328	392.667	400
Preg_10-f-pig sept	5	87.4586	130.033	464.667	347	409.667	415
Preg_10-f-pig sept	6	78.7718	147.981	479.667	385	413.667	428
Preg_11-f-pig sept	1	72.2885	31.7251	431.5	444.5	493.75	481.25
Preg_11-f-pig sept	2	79.6131	48.4597	444.25	409.25	498.25	467.75
Preg_11-f-pig sept	3	69.7782	65.7058	481.75	389.75	511.75	452.75
Preg_11-f-pig sept	4	67.103	116.302	633.25	386	604.75	446.75
Preg_11-f-pig sept	5	71.569	142.978	674.5	411.5	618.25	455.75
Preg_11-f-pig sept	6	68.5461	163.329	687.25	449.75	622	470.75
Preg_12-f-pig sept	1	71.6122	27.0448	455.5	392.5	507.25	442
Preg_12-f-pig sept	2	81.8428	47.2225	480.25	358	516.25	431.5
Preg_12-f-pig sept	3	75.9021	61.3417	520	347.5	535.75	421.75
Preg_12-f-pig sept	4	75.9317	106.223	656.5	383.5	615.25	447.25
Preg_12-f-pig sept	5	83.1655	124.174	692.5	409	628	461.5
Preg_12-f-pig sept	6	71.0286	141.629	697	450.25	631	476.5
Preg_13-f-pig sept	1	65.3189	27.4896	387.75	521.5	453	524.5
Preg_13-f-pig sept	2	72.8427	41.6129	381	486.25	450.75	507.25
Preg_13-f-pig sept	3	69.2685	58.3752	398.25	454	456	492.25
Preg_13-f-pig sept	4	72.2496	119.621	524.25	394.75	518.25	466.75
Preg_13-f-pig sept	5	74.2651	134.939	561	400	535.5	469.75
Preg_13-f-pig sept	6	68.8735	153.225	588.75	427.75	546	481.75
Preg_14-f-pig sept	1	63.3606	38.2877	376.75	526.25	439.75	519.5
Preg_14-f-pig sept	2	70.9454	57.8518	367	488	436	504.5
Preg_14-f-pig sept	3	69.4307	70.6915	376	455	438.25	485.75
Preg_14-f-pig sept	4	70.2162	111.124	472.75	356	500.5	420.5
Preg_14-f-pig sept	5	73.3046	127.351	511	347	520	419.75
Preg_14-f-pig sept	6	66.2127	144.186	546.25	358.25	535	423.5
Preg_15-f-pig sept	1	71.5122	24.5377	352.667	711	419.667	686
Preg_15-f-pig sept	2	73.1095	41.8636	333.667	679	406.667	675
Preg_15-f-pig sept	3	64.7611	58.3925	344.667	636	407.667	651
Preg_15-f-pig sept	4	63.6003	118.56	435.667	545	453.667	606
Preg_15-f-pig sept	5	72.0278	133.409	477.667	532	479.667	604
Preg_15-f-pig sept	6	70.8379	153.946	514.667	548	491.667	615
Preg_16-f-pig sept	1	65.1292	37.7152	391	395.75	444.25	433.25
Preg_16-f-pig sept	2	69.9272	54.0932	406.75	365	450.25	419.75
Preg_16-f-pig sept	3	65.4909	68.9317	439.75	347	466	407
Preg_16-f-pig sept	4	63.7279	119.126	601.75	342.5	573.25	399.5
Preg_16-f-pig sept	5	71.9257	132.061	636.25	359.75	590.5	415.25
Preg_16-f-pig sept	6	66.6108	146.723	653.5	389.75	599.5	428.75
Preg_17-f-pig sept	1	72.0156	35.005	414	344	472.5	386
Preg_17-f-pig sept	2	78.1513	52.1288	432.75	308	480	370.25
Preg_17-f-pig sept	3	76.4632	68.049	471	290.75	498.75	362
Preg_17-f-pig sept	4	72.1015	108.141	617.25	295.25	594	363.5
Preg_17-f-pig sept	5	77.381	122.865	654.75	311	612	375.5
Preg_17-f-pig sept	6	72.0351	140.669	675.75	343.25	619.5	388.25
Preg_18-f-pig sept	1	72.0347	26.2437	411.667	573	481.667	590
Preg_18-f-pig sept	2	78.8923	43.0589	410.667	532	478.667	572
Preg_18-f-pig sept	3	75.6042	65.1172	444.667	499	490.667	559
Preg_18-f-pig sept	4	78.6448	114.332	576.667	465	560.667	542
Preg_18-f-pig sept	5	81.2712	137.065	622.667	485	576.667	552
Preg_18-f-pig sept	6	74.4043	156.339	640.667	526	580.667	570
Preg_19-f-pig sept	1	68.3081	31.5314	303.667	474	368.667	495
Preg_19-f-pig sept	2	80.4301	52.0643	305.667	432	368.667	482
Preg_19-f-pig sept	3	77.6209	65.4283	332.667	404	380.667	465
Preg_19-f-pig sept	4	74.9533	116.736	481.667	372	464.667	445
Preg_19-f-pig sept	5	80.5295	128.601	518.667	380	484.667	453
Preg_19-f-pig sept	6	71.5891	144.662	538.667	410	491.667	464
Preg_2-f-pig sept	1	74.7329	32.295	526.667	372	557.667	440
Preg_2-f-pig sept	2	81.0247	55.388	566.667	350	568.667	431
Preg_2-f-pig sept	3	70.6045	72.4134	607.667	357	588.667	425
Preg_2-f-pig sept	4	74.8131	108.86	732.667	434	673.667	480
Preg_2-f-pig sept	5	79.712	127.004	751.667	472	676.667	499
Preg_2-f-pig sept	6	75.0067	147.566	747.667	516	672.667	515
Preg_3-f-pig sept	1	68.25	32.1175	319.25	382.25	382.25	408.5
Preg_3-f-pig sept	2	74.5185	49.5986	330.5	346.25	387.5	394.25
Preg_3-f-pig sept	3	71.5612	66.4738	363.5	319.25	402.5	379.25
Preg_3-f-pig sept	4	70.5837	114.272	494.75	297.5	476.75	365.75
Preg_3-f-pig sept	5	75.6348	129.877	536.75	311	498.5	376.25
Preg_3-f-pig sept	6	68.9755	146.26	556.25	339.5	506	386.75
Preg_4-f-pig sept	1	77.0787	35.5305	431.5	559.25	507.25	573.5
Preg_4-f-pig sept	2	84.6537	54.6214	429.25	514.25	502.75	556.25
Preg_4-f-pig sept	3	79.5495	69.8765	457.75	480.5	514	536.75
Preg_4-f-pig sept	4	78.2304	119.275	580	430.25	574	508.25
Preg_4-f-pig sept	5	84.9191	132.351	622.75	434	597.25	515
Preg_4-f-pig sept	6	78.907	150.984	652	464.75	605.5	528.5
Preg_5-f-pig sept	1	80.4006	31.3903	325.75	422	403.75	441.5
Preg_5-f-pig sept	2	84.1204	48.493	329.5	380.75	401.5	424.25
Preg_5-f-pig sept	3	73.3774	66.4986	362.5	353	410.5	408.5
Preg_5-f-pig sept	4	74.2462	115.484	490.75	315.5	480.25	389
Preg_5-f-pig sept	5	79.2768	130.766	531.25	321.5	499.75	394.25
Preg_5-f-pig sept	6	72.75	149.429	557.5	353.75	508.75	407.75
Preg_6-f-pig sept	1	65.8379	34.4851	393.5	494	442.25	538.25
Preg_6-f-pig sept	2	77.8737	53.4687	415.25	457.25	452.75	525.5
Preg_6-f-pig sept	3	72.3468	64.7595	449	448.25	470.75	517.25
Preg_6-f-pig sept	4	70.2362	112.38	575	467	539.75	527.75
Preg_6-f-pig sept	5	81.1838	125.383	608.75	485.75	553.25	545
Preg_6-f-pig sept	6	64.1195	148.089	617.75	527.75	559.25	554
Preg_7-f-pig sept	1	76.4853	35.0948	462.25	287.75	495.25	356.75
Preg_7-f-pig sept	2	81.8841	52.2278	496.75	260	508.75	341
Preg_7-f-pig sept	3	78.9177	69.4009	540.25	263	528.25	341
Preg_7-f-pig sept	4	78.6678	109.52	658.75	330.5	599.5	382.25
Preg_7-f-pig sept	5	82.9284	126.64	685.75	365.75	610	399.5
Preg_7-f-pig sept	6	73.4004	143.022	678.25	408.5	605.5	418.25
Preg_8-f-pig sept	1	69.9214	34.5034	550.667	335	570.667	402
Preg_8-f-pig sept	2	77.026	52.6121	587.667	312	585.667	389
Preg_8-f-pig sept	3	71.7844	69.8115	626.667	322	603.667	390
Preg_8-f-pig sept	4	72.8972	114.208	730.667	410	665.667	443
Preg_8-f-pig sept	5	77.2787	130.687	747.667	445	671.667	459
Preg_8-f-pig sept	6	67.4759	147.933	733.667	483	666.667	475
Preg_9-f-pig sept	1	67.8325	30.1363	420.25	367.5	475.75	406.5
Preg_9-f-pig sept	2	80.5613	49.1308	434.5	328.5	481.75	393.75
Preg_9-f-pig sept	3	76.2275	61.2497	468.25	312.75	499	382.5
Preg_9-f-pig sept	4	76.6616	115.62	599.5	318.75	560.5	384.75
Preg_9-f-pig sept	5	86.4454	130.392	631	340.5	569.5	401.25
Preg_9-f-pig sept	6	73.8664	145.873	637.75	380.25	573.25	416.25
Preg_1-m-pig sept	1	71.2618	32.0746	481.75	349.25	535.75	395.75
Preg_1-m-pig sept	2	77.1954	49.042	499	314	540.25	379.25
Preg_1-m-pig sept	3	71.2026	57.7476	532.75	301.25	561.25	366.5
Preg_1-m-pig sept	4	72.195	116.188	677.5	320	636.25	379.25
Preg_1-m-pig sept	5	80.6172	127.096	707.5	340.25	649.75	396.5
Preg_1-m-pig sept	6	68.427	145.339	715.75	380.75	654.25	410.75
Preg_10-m-pig sept	1	80.6536	31.5024	356.667	447	433.667	423
Preg_10-m-pig sept	2	84	48.8141	340.667	410	424.667	410
Preg_10-m-pig sept	3	76.922	64.6572	354.667	366	428.667	387
Preg_10-m-pig sept	4	78.3901	115.519	455.667	248	486.667	320
Preg_10-m-pig sept	5	82.6075	131.861	496.667	232	506.667	314
Preg_10-m-pig sept	6	78.6448	150.553	536.667	244	520.667	321
Preg_11-m-pig sept	1	66.4502	28.5788	317.75	315.5	380	338.75
Preg_11-m-pig sept	2	77.4935	50.7451	329	271.25	386	323.75
Preg_11-m-pig sept	3	72.195	63.2527	359.75	248	401	307.25
Preg_11-m-pig sept	4	75.2284	118.521	494	225.5	467.75	296
Preg_11-m-pig sept	5	81.3499	132.961	533.75	240.5	487.25	307.25
Preg_11-m-pig sept	6	72.4556	151.94	554.75	279.5	496.25	322.25
Preg_12-m-pig sept	1	66.6488	34.0936	398	529.25	440	581
Preg_12-m-pig sept	2	74.1742	48.6643	419.75	501.5	450.5	569
Preg_12-m-pig sept	3	62.3899	63.4674	454.25	495.5	464.75	557
Preg_12-m-pig sept	4	70.0357	116.421	565.25	524.75	517.25	575.75
Preg_12-m-pig sept	5	73.4579	131.089	590.75	551.75	528.5	590.75
Preg_12-m-pig sept	6	65.0125	146.394	590	586.25	527.75	605
Preg_13-m-pig sept	1	66.75	23.8616	406	480.5	466	509.75
Preg_13-m-pig sept	2	72.6726	44.1268	415	443	465.25	495.5
Preg_13-m-pig sept	3	65.8635	57.8038	449.5	425	482.5	482
Preg_13-m-pig sept	4	65.9403	121.743	614.5	429.5	577.75	484.25
Preg_13-m-pig sept	5	73.5612	138.665	649	453.5	592	500
Preg_13-m-pig sept	6	69.9232	155.158	659.5	488	595	515
Preg_14-m-pig sept	1	70.6435	26.9002	318.25	588	388.75	583.5
Preg_14-m-pig sept	2	81.3914	47.1505	305.5	547.5	383.5	570.75
Preg_14-m-pig sept	3	69.7661	57.3929	327.25	515.25	389.5	546.75
Preg_14-m-pig sept	4	70.504	121.162	448.75	443.25	448	513.75
Preg_14-m-pig sept	5	73.8664	133.46	487	447	470.5	519
Preg_14-m-pig sept	6	67.9526	157.928	523	474.75	481.75	528.75
Preg_15-m-pig sept	1	65.2543	30.4503	280	507.75	345.25	507
Preg_15-m-pig sept	2	75.9317	51.3337	271	466.5	342.25	492.75
Preg_15-m-pig sept	3	69.3131	66.8627	292	429	348.25	469.5
Preg_15-m-pig sept	4	71.2776	112.638	409	363	419.5	433.5
Preg_15-m-pig sept	5	76.3417	131.867	453.25	360.75	439	435.75
Preg_15-m-pig sept	6	67.1658	150.536	482.5	390	449.5	448.5
Preg_16-m-pig sept	1	70.2162	36.4072	477	413	504.75	477.5
Preg_16-m-pig sept	2	78.7036	52.0193	507.75	393.5	518.25	471.5
Preg_16-m-pig sept	3	76.9436	65.8413	545.25	396.5	537	473
Preg_16-m-pig sept	4	77.4209	114.148	682.5	473	619.5	518
Preg_16-m-pig sept	5	82.3294	126.625	705	503	629.25	535.25
Preg_16-m-pig sept	6	69.1994	145.335	700.5	542.75	631.5	548
Preg_17-m-pig sept	1	65.25	30.6984	444	309.25	489	356.5
Preg_17-m-pig sept	2	77.3191	56.2177	473.25	269.5	497.25	343
Preg_17-m-pig sept	3	71.2855	72.4924	514.5	265	516.75	336.25
Preg_17-m-pig sept	4	72.6223	112.591	666	305.5	621	362.5
Preg_17-m-pig sept	5	73.6758	125.915	693.75	334.75	636	380.5
Preg_17-m-pig sept	6	67.3832	147.48	702	376	637.5	395.5
Preg_18-m-pig sept	1	67.8201	28.6885	421.5	433.25	463.5	486.5
Preg_18-m-pig sept	2	75.2284	46.5301	451.5	404	477.75	474.5
Preg_18-m-pig sept	3	67.0904	61.1781	491.25	404.75	498	471.5
Preg_18-m-pig sept	4	66.6277	125.767	642	469.25	585	503.75
Preg_18-m-pig sept	5	74.2348	138.701	666.75	500	596.25	523.25
Preg_18-m-pig sept	6	66.7542	157.596	662.25	539	595.5	538.25
Preg_19-m-pig sept	1	73.5935	26.0212	425.333	360	475.333	414
Preg_19-m-pig sept	2	76.0263	42.2536	450.333	331	484.333	399
Preg_19-m-pig sept	3	70.0286	67.1821	501.333	326	503.333	396
Preg_19-m-pig sept	4	69.2965	113.819	651.333	383	602.333	432
Preg_19-m-pig sept	5	76.0592	133.938	685.333	419	616.333	451
Preg_19-m-pig sept	6	73.2462	154.12	687.333	461	614.333	467
Preg_2-m-pig sept	1	74.7295	29.7925	547.5	312.5	561	386
Preg_2-m-pig sept	2	81.4191	46.0158	583.5	302	575.25	383
Preg_2-m-pig sept	3	72.0039	62.2232	619.5	319.25	592.5	386
Preg_2-m-pig sept	4	69.3334	114.51	723.75	443	657	461.75
Preg_2-m-pig sept	5	78.7821	128.564	736.5	481.25	657.75	483.5
Preg_2-m-pig sept	6	70.9335	149.976	718.5	518.75	651.75	494.75
Preg_20-m-pig sept	1	69.3334	31.9126	436.25	365.75	455	432.5
Preg_20-m-pig sept	2	82.2439	53.8851	477.5	345.5	468.5	427.25
Preg_20-m-pig sept	3	72.0039	69.6256	515	361.25	488	428
Preg_20-m-pig sept	4	71.7809	111.573	632	471.5	567.5	503
Preg_20-m-pig sept	5	75.7314	129.633	646.25	510.5	571.25	521
Preg_20-m-pig sept	6	65.3232	150.203	631.25	551	567.5	536.75
Preg_3-m-pig sept	1	66.7669	27.8524	402.5	441.25	469.25	442.75
Preg_3-m-pig sept	2	75.4934	47.5208	394.25	400.75	464.75	427.75
Preg_3-m-pig sept	3	66.9561	67.9321	421.25	368.5	471.5	412.75
Preg_3-m-pig sept	4	67.5666	119.11	552.5	306.25	549.5	373.75
Preg_3-m-pig sept	5	76.3823	136.067	593.75	304.75	568.25	376.75
Preg_3-m-pig sept	6	71.7025	153.914	623	332.5	579.5	389.5
Preg_4-m-pig sept	1	72.75	28.9069	399.5	376.25	448.25	430.25
Preg_4-m-pig sept	2	75.928	47.709	426.5	347	456.5	416.75
Preg_4-m-pig sept	3	70.9811	64.3074	464	342.5	472.25	413
Preg_4-m-pig sept	4	71.1908	119.398	590	384.5	536.75	431.75
Preg_4-m-pig sept	5	75.1386	133.649	615.5	413	548.75	447.5
Preg_4-m-pig sept	6	68.0974	153.387	618.5	453.5	551	462.5
Preg_5-m-pig sept	1	67.2704	25.7438	407.75	306.75	465.5	341.25
Preg_5-m-pig sept	2	82.1652	51.0545	424.25	259.5	470	327.75
Preg_5-m-pig sept	3	69.9232	62.1752	464.75	244.5	491.75	309
Preg_5-m-pig sept	4	72.0156	120.566	610.25	257.25	568.25	315.75
Preg_5-m-pig sept	5	79.4186	135.638	646.25	282.75	584.75	333
Preg_5-m-pig sept	6	69.3578	153.318	653	323.25	588.5	348.75
Preg_6-m-pig sept	1	72.9178	34.0857	405.333	459	471.333	490
Preg_6-m-pig sept	2	78.492	53.4102	420.333	420	476.333	475
Preg_6-m-pig sept	3	73.8241	70.6257	456.333	397	491.333	462
Preg_6-m-pig sept	4	72.8354	107.613	589.333	378	578.333	450
Preg_6-m-pig sept	5	77.4726	122.513	630.333	387	599.333	458
Preg_6-m-pig sept	6	72.1388	142.803	657.333	420	607.333	472
Preg_7-m-pig sept	1	71.1354	35.9793	441.5	478.5	506	508.5
Preg_7-m-pig sept	2	79.5778	54.5078	450.5	438.75	508.25	493.5
Preg_7-m-pig sept	3	71.2618	70.6921	485.75	416.25	521.75	477.75
Preg_7-m-pig sept	4	70.5359	109.596	597.5	393	587	462.75
Preg_7-m-pig sept	5	78.2376	130.303	641.75	401.25	603.5	469.5
Preg_7-m-pig sept	6	70.3962	152.089	665.75	441	611	485.25
Preg_8-m-pig sept	1	66.9645	39.0702	351.25	383.75	415.75	401.75
Preg_8-m-pig sept	2	78.8642	55.6561	352.75	342.5	419.5	384.5
Preg_8-m-pig sept	3	75.8539	69.6792	377.5	311.75	430	366.5
Preg_8-m-pig sept	4	76.1204	119.132	507.25	260.75	499.75	336.5
Preg_8-m-pig sept	5	80.0816	135.478	549.25	265.25	519.25	339.5
Preg_8-m-pig sept	6	66.1745	148.789	571.75	296.75	533.5	350.75
Preg_9-m-pig sept	1	73.1095	32.3976	567.333	406	563.333	479
Preg_9-m-pig sept	2	82.2922	55.2035	616.333	404	580.333	478
Preg_9-m-pig sept	3	77.3369	69.5411	654.333	430	604.333	489
Preg_9-m-pig sept	4	74.2428	114.626	706.333	537	632.333	543
Preg_9-m-pig sept	5	77.4661	130.426	704.333	586	628.333	571
Preg_9-m-pig sept	6	72.111	152.951	675.333	622	615.333	582
Preg_1-f-Sea2	1	85	34.5937	491.667	219.667	527.667	296.667
Preg_1-f-Sea2	2	89.9444	51.3411	525.667	196.667	538.667	285.667
Preg_1-f-Sea2	3	80.3057	64.652	564.667	200.667	557.667	280.667
Preg_1-f-Sea2	4	78.2432	110.877	699.667	280.667	638.667	329.667
Preg_1-f-Sea2	5	86.406	125.756	724.667	312.667	645.667	347.667
Preg_1-f-Sea2	6	81.6149	142.613	724.667	353.667	643.667	363.667
Preg_10-f-Sea2	1	71.6122	32.2483	358.5	510.25	410.25	559.75
Preg_10-f-Sea2	2	80.8784	53.8575	383.25	475.75	417	549.25
Preg_10-f-Sea2	3	72.97	66.0564	422.25	466	438	537.25
Preg_10-f-Sea2	4	69.4429	106.193	551.25	490	519	551.5
Preg_10-f-Sea2	5	77.4355	124.306	590.25	514.75	534.75	568.75
Preg_10-f-Sea2	6	68.9429	146.141	600	558.25	536.25	584.5
Preg_11-f-Sea2	1	67.0191	36.7827	387.75	292.75	444.75	328
Preg_11-f-Sea2	2	74.4354	54.1348	399	260.5	447.75	316.75
Preg_11-f-Sea2	3	69.8628	65.4569	429.75	242.5	464.25	303.25
Preg_11-f-Sea2	4	70.14	119.696	579.75	230.5	550.5	294.25
Preg_11-f-Sea2	5	75.7166	128.739	612.75	241.75	570.75	304.75
Preg_11-f-Sea2	6	69.4631	147.066	630	273.25	575.25	316
Preg_12-f-Sea2	1	69.4874	29.5944	354.75	372.5	413.25	410
Preg_12-f-Sea2	2	75.672	47.5642	368.25	337.25	416.25	395.75
Preg_12-f-Sea2	3	65.405	60.3685	401.25	322.25	430.5	380.75
Preg_12-f-Sea2	4	69.0041	124.426	564.75	331.25	522.75	386
Preg_12-f-Sea2	5	77.4355	132.718	594	348.5	538.5	402.5
Preg_12-f-Sea2	6	70.14	152.287	604.5	386	540.75	415.25
Preg_13-f-Sea2	1	56.7478	35.9497	464.5	518.75	514	546.5
Preg_13-f-Sea2	2	63.1293	53.1186	472.75	490.25	516.25	536
Preg_13-f-Sea2	3	55.8234	65.9747	499.75	475.25	528.25	523.25
Preg_13-f-Sea2	4	59.3401	112.819	633.25	452	616.75	509
Preg_13-f-Sea2	5	63.6794	128.68	664.75	464	631	518
Preg_13-f-Sea2	6	54.4667	148.384	679.75	493.25	637	527
Preg_14-f-Sea2	1	70.9176	34.9444	413.25	397.25	480.75	419
Preg_14-f-Sea2	2	75.1573	53.1537	417	359	477.75	403.25
Preg_14-f-Sea2	3	65.8976	65.7756	442.5	336.5	486	386
Preg_14-f-Sea2	4	67.6914	116.651	588	295.25	576.75	362
Preg_14-f-Sea2	5	76.4853	132.644	624.75	301.25	591.75	370.25
Preg_14-f-Sea2	6	66.2934	152.543	645.75	334.25	598.5	380.75
Preg_15-f-Sea2	1	70.0357	31.845	392.25	419.75	443.25	467.75
Preg_15-f-Sea2	2	75.5418	49.4708	412.5	385.25	449.25	451.25
Preg_15-f-Sea2	3	69.0367	61.5237	446.25	373.25	466.5	439.25
Preg_15-f-Sea2	4	68.6445	112.444	604.5	408.5	566.25	465.5
Preg_15-f-Sea2	5	73.9463	128.105	633.75	429.5	577.5	477.5
Preg_15-f-Sea2	6	66.8679	145.466	642	468.5	580.5	494.75
Preg_16-f-Sea2	1	66.83	31.4513	383.5	593	449.5	582.5
Preg_16-f-Sea2	2	72.0195	48.874	372.25	557	443.5	567.5
Preg_16-f-Sea2	3	65.7438	67.6404	388	519.5	446.5	549.5
Preg_16-f-Sea2	4	66.7879	118.171	507.25	423.5	521.5	488.75
Preg_16-f-Sea2	5	72.8118	132.852	544	415.25	541	488
Preg_16-f-Sea2	6	67.6041	149.931	576.25	436.25	553.75	500
Preg_17-f-Sea2	1	65.8635	34.8867	352.75	416	409.75	449
Preg_17-f-Sea2	2	73.8702	53.5228	363.25	379.25	412	434.75
Preg_17-f-Sea2	3	57.5206	72.6005	400.75	365	422.5	418.25
Preg_17-f-Sea2	4	69.5238	115.013	538.75	350	514.75	415.25
Preg_17-f-Sea2	5	75.5269	127.246	571.75	362.75	531.25	426.5
Preg_17-f-Sea2	6	64.9562	148.742	589.75	401.75	537.25	440
Preg_2-f-Sea2	1	75.505	31.0913	418.667	423	492.667	438
Preg_2-f-Sea2	2	77.026	49.193	425.667	384	492.667	422
Preg_2-f-Sea2	3	72.3464	60.148	449.667	358	504.667	405
Preg_2-f-Sea2	4	70.1783	113.718	591.667	306	586.667	376
Preg_2-f-Sea2	5	79.712	129.431	634.667	308	607.667	383
Preg_2-f-Sea2	6	75	146.502	663.667	333	618.667	393
Preg_3-f-Sea2	1	65.4609	25.6938	422.75	435.5	488	430.25
Preg_3-f-Sea2	2	74.4958	47.2694	414.5	395	485.75	416.75
Preg_3-f-Sea2	3	69.4915	65.1846	433.25	360.5	490.25	400.25
Preg_3-f-Sea2	4	68.7468	113.401	554.75	288.5	563	356.75
Preg_3-f-Sea2	5	78.2592	132.465	597.5	284	581	360.5
Preg_3-f-Sea2	6	71.7888	152.49	628.25	311.75	590	372.5
Preg_4-f-Sea2	1	51.663	32.5093	345.25	479.75	396.25	471.5
Preg_4-f-Sea2	2	61.9238	52.872	331.75	449	392.5	461
Preg_4-f-Sea2	3	52.7459	71.5441	346.75	418.25	392.5	444.5
Preg_4-f-Sea2	4	54.0677	107.978	439	337.25	460.75	386.75
Preg_4-f-Sea2	5	55.3681	123.129	469	323	477.25	377.75
Preg_4-f-Sea2	6	26.3356	151.681	499.75	358.25	490.75	383
Preg_5-f-Sea2	1	72.8118	36.6869	434	424.25	503	447.5
Preg_5-f-Sea2	2	80.1237	53.5406	437.75	386	503	432.5
Preg_5-f-Sea2	3	74.4014	70.8489	466.25	358.25	511.25	417.5
Preg_5-f-Sea2	4	74.3446	110.957	602.75	317	599	391.25
Preg_5-f-Sea2	5	82.6022	128.804	644	319.25	614.75	396.5
Preg_5-f-Sea2	6	72.6223	146.356	667.25	353.75	622.25	410.75
Preg_6-f-Sea2	1	65.5982	35.7463	347.75	402.25	404	436
Preg_6-f-Sea2	2	73.3774	53.9272	359.75	362.5	407.75	418
Preg_6-f-Sea2	3	69.1466	70.4414	393.5	343.75	422	406.75
Preg_6-f-Sea2	4	69.7298	113.607	520.25	337	497.75	403
Preg_6-f-Sea2	5	76.7569	128.628	558.5	349	515.75	412.75
Preg_6-f-Sea2	6	67.6581	148.802	573.5	386.5	518.75	426.25
Preg_7-f-Sea2	1	72.3002	36.7871	372.25	362.25	415.75	420
Preg_7-f-Sea2	2	74.97	53.8907	399.25	339.75	424.75	410.25
Preg_7-f-Sea2	3	69.1466	70.0445	435.25	335.25	439.75	404.25
Preg_7-f-Sea2	4	67.9526	111.152	574.75	374.25	533.5	428.25
Preg_7-f-Sea2	5	73.6758	125.389	601.75	397.5	544	443.25
Preg_7-f-Sea2	6	69.0204	144.75	611.5	435	546.25	457.5
Preg_8-f-Sea2	1	70.7747	28.9621	455.5	464	509.5	509.75
Preg_8-f-Sea2	2	78.4207	45	469.75	431	513.25	496.25
Preg_8-f-Sea2	3	67.8574	58.6529	505	419.75	528.25	483.5
Preg_8-f-Sea2	4	67.5	115.56	646	447.5	605.5	501.5
Preg_8-f-Sea2	5	74.5185	128.589	676	468.5	619	516.5
Preg_8-f-Sea2	6	67.9651	146.654	681.25	506	618.25	531.5
Preg_9-f-Sea2	1	67.4542	33.708	421.25	436.25	466.25	486.5
Preg_9-f-Sea2	2	75.4934	54.5974	447.5	406.25	474.5	476.75
Preg_9-f-Sea2	3	68.2005	67.334	483.5	399.5	493.25	467
Preg_9-f-Sea2	4	72.3896	109.573	620	426.5	579.5	486.5
Preg_9-f-Sea2	5	76.8997	120.948	648.5	449.75	593.75	503.75
Preg_9-f-Sea2	6	65.0774	138.102	654.5	487.25	596.75	517.25
Preg_1-m-Sea2	1	73.7445	32.5912	397.75	478.75	471.25	472.75
Preg_1-m-Sea2	2	79.5743	48.6738	386.5	444.25	464.5	460
Preg_1-m-Sea2	3	74.1742	61.7499	401.5	407.5	469	438.25
Preg_1-m-Sea2	4	75.3031	122.115	519.25	319	526	394
Preg_1-m-Sea2	5	81.4985	133.598	558.25	315.25	549.25	396.25
Preg_1-m-Sea2	6	73.8664	151.22	589.75	337.75	559.75	405.25
Preg_10-m-Sea2	1	75.2134	31.0681	541.5	298.5	563.25	370.5
Preg_10-m-Sea2	2	81.17	51.5852	580.5	280.5	575.25	361.5
Preg_10-m-Sea2	3	75.1686	72.6519	627	296.25	595.5	364.5
Preg_10-m-Sea2	4	71.2026	114.282	752.25	416.25	687	444.75
Preg_10-m-Sea2	5	81.9699	133.679	772.5	457.5	690.75	463.5
Preg_10-m-Sea2	6	74.2159	151.913	753.75	495	681.75	477
Preg_11-m-Sea2	1	78.4673	33.3754	350	473	416.75	514.25
Preg_11-m-Sea2	2	83.8693	53.5606	371	436.25	422.75	502.25
Preg_11-m-Sea2	3	75.8502	67.1226	406.25	419.75	437.75	488.75
Preg_11-m-Sea2	4	76.5331	115.965	551.75	415.25	520.25	485
Preg_11-m-Sea2	5	82.5	128.53	590.75	430.25	541.25	496.25
Preg_11-m-Sea2	6	74.4731	147.33	610.25	467.75	548.75	509.75
Preg_12-m-Sea2	1	72.6572	39.9594	420	446	471.75	497
Preg_12-m-Sea2	2	77.8267	57.8248	441.75	418.25	477.75	487.25
Preg_12-m-Sea2	3	72.2535	75.8175	480	407.75	492	479
Preg_12-m-Sea2	4	72.1327	110.611	606	416.75	575.25	482
Preg_12-m-Sea2	5	81.5295	124.778	641.25	431	589.5	494
Preg_12-m-Sea2	6	71.5376	145.856	656.25	468.5	594	503.75
Preg_13-m-Sea2	1	76.1389	27.6921	431.25	406.25	465	474.5
Preg_13-m-Sea2	2	84.4808	47.8893	467.25	380	476.25	464
Preg_13-m-Sea2	3	76.3749	61.3392	505.5	387.5	495.75	463.25
Preg_13-m-Sea2	4	78.8214	117.44	639	476	568.5	511.25
Preg_13-m-Sea2	5	84.2841	132.195	656.25	513.5	573.75	530.75
Preg_13-m-Sea2	6	80.5334	148.813	647.25	553.25	567	546.5
Preg_14-m-Sea2	1	68.9429	31.6827	433	417.5	459.25	481.25
Preg_14-m-Sea2	2	75.7537	53.4956	468.25	395.75	469	471.5
Preg_14-m-Sea2	3	65.9488	71.2614	505.75	407	486.25	470
Preg_14-m-Sea2	4	65.9403	110.192	607.75	478.25	553	515
Preg_14-m-Sea2	5	73.3084	130.453	628	513.5	556.75	530.75
Preg_14-m-Sea2	6	67.7661	149.143	620.5	551	553	545
Preg_2-m-Sea2	1	76.327	32.5906	404	361.5	474.5	390.75
Preg_2-m-Sea2	2	84.3642	53.2561	420.5	318.75	482	376.5
Preg_2-m-Sea2	3	77.8737	71.2707	460.25	294.75	497.75	363
Preg_2-m-Sea2	4	76.6946	109.059	599.75	265.5	587.75	341.25
Preg_2-m-Sea2	5	84.6537	129.802	647.75	275.25	605.75	348.75
Preg_2-m-Sea2	6	77.5443	148.194	677	310.5	619.25	362.25
Preg_3-m-Sea2	1	71.8279	37.4891	393.75	324.75	456.75	359.25
Preg_3-m-Sea2	2	75.8539	52.5813	402.75	291	457.5	343.5
Preg_3-m-Sea2	3	69.895	65.6046	429.75	270.75	468	329.25
Preg_3-m-Sea2	4	53.4398	103.614	562.5	257.25	558	310.5
Preg_3-m-Sea2	5	57.4032	127.692	598.5	270.75	570.75	321
Preg_3-m-Sea2	6	64.2028	151.378	627	292.5	576	331.5
Preg_4-m-Sea2	1	71.1908	28.3146	546.25	413	566.5	481.25
Preg_4-m-Sea2	2	76.7972	49.8829	585.25	395.75	578.5	472.25
Preg_4-m-Sea2	3	66.7879	69.3909	623.5	408.5	595.75	469.25
Preg_4-m-Sea2	4	70.4561	109.639	733	514.25	669.25	544.25
Preg_4-m-Sea2	5	78.7643	133.749	745	555.5	666.25	557
Preg_4-m-Sea2	6	71.8905	158.196	724	594.5	658	566
Preg_5-m-Sea2	1	68.7968	29.7348	353.667	261	411.667	298
Preg_5-m-Sea2	2	76.2168	49.1269	368.667	222	415.667	282
Preg_5-m-Sea2	3	70.2638	62.8233	403.667	209	432.667	273
Preg_5-m-Sea2	4	71.3443	118.439	541.667	212	504.667	273
Preg_5-m-Sea2	5	77.1038	133.776	576.667	233	520.667	286
Preg_5-m-Sea2	6	69.857	153.57	586.667	272	522.667	300
Preg_6-m-Sea2	1	74.8987	34.3128	479	408	521.75	469.5
Preg_6-m-Sea2	2	83.0437	52.3185	506.75	378	530.75	457.5
Preg_6-m-Sea2	3	73.8093	63.8697	540.5	376.5	547.25	450
Preg_6-m-Sea2	4	73.733	115.353	691.25	431.25	638	482.25
Preg_6-m-Sea2	5	77.8303	127.112	715.25	456.75	649.25	498
Preg_6-m-Sea2	6	75.4971	145.909	720.5	498	647	515.25
Preg_7-m-Sea2	1	74.1742	27.5915	395.5	371	463	401.75
Preg_7-m-Sea2	2	80.6381	49.6071	407.5	327.5	463	386
Preg_7-m-Sea2	3	75.6348	62.7205	439	308	477.25	373.25
Preg_7-m-Sea2	4	74.4618	119.407	597.25	299.75	564.25	366.5
Preg_7-m-Sea2	5	81.0555	132.091	631	316.25	580	379.25
Preg_7-m-Sea2	6	73.8664	153.932	649.75	357.5	585.25	393.5
Preg_8-m-Sea2	1	72.3464	34.5802	454.667	263	509.667	310
Preg_8-m-Sea2	2	79.2591	54.5889	473.667	227	512.667	296
Preg_8-m-Sea2	3	72.1249	67.1373	509.667	218	530.667	287
Preg_8-m-Sea2	4	72.2011	114.892	653.667	235	616.667	297
Preg_8-m-Sea2	5	78.5684	126.486	685.667	254	632.667	312
Preg_8-m-Sea2	6	71.8679	142.144	697.667	288	636.667	326
Preg_9-m-Sea2	1	77.0065	41.1701	294.667	508	371.667	509
Preg_9-m-Sea2	2	81.6088	57.5288	288.667	471	366.667	495
Preg_9-m-Sea2	3	73.4302	69.7838	307.667	439	371.667	475
Preg_9-m-Sea2	4	72.2357	108.477	418.667	347	445.667	414
Preg_9-m-Sea2	5	82.0366	121.308	451.667	331	464.667	412
Preg_9-m-Sea2	6	76.2955	141	491.667	343	477.667	418

## Sheet: Sheet2
	filen	spnum	subfamily	genus	species	loc	host	sex	plate	slit	propro	manhole
	Cmac_1-f-pig	1	Chrysominae	Choc	mac	NE	pig	f	l	1	.	.
	Cmac_1-f-pig	2	Chrysominae	Choc	mac	NE	pig	f	l	2	.	.
	Cmac_1-f-pig	3	Chrysominae	Choc	mac	NE	pig	f	l	3	.	.
	Cmac_1-f-pig	4	Chrysominae	Choc	mac	NE	pig	f	r	4	.	.
	Cmac_1-f-pig	5	Chrysominae	Choc	mac	NE	pig	f	r	5	.	.
	Cmac_1-f-pig	6	Chrysominae	Choc	mac	NE	pig	f	r	6	0	1
	Cmac_1-f-pLg	7	Chrysominae	Choc	mac	NE	pig	f	l	1	.	.
	Cmac_1-f-pLg	8	Chrysominae	Choc	mac	NE	pig	f	l	2	.	.
	Cmac_1-f-pLg	9	Chrysominae	Choc	mac	NE	pig	f	l	3	.	.
	Cmac_1-f-pLg	10	Chrysominae	Choc	mac	NE	pig	f	r	4	.	.
	Cmac_1-f-pLg	11	Chrysominae	Choc	mac	NE	pig	f	r	5	.	.
	Cmac_1-f-pLg	12	Chrysominae	Choc	mac	NE	pig	f	r	6	0	1
	Cmac_10-f-pig	13	Chrysominae	Choc	mac	NE	pig	f	l	1	.	.
	Cmac_10-f-pig	14	Chrysominae	Choc	mac	NE	pig	f	l	2	.	.
	Cmac_10-f-pig	15	Chrysominae	Choc	mac	NE	pig	f	l	3	.	.
	Cmac_10-f-pig	16	Chrysominae	Choc	mac	NE	pig	f	r	4	.	.
	Cmac_10-f-pig	17	Chrysominae	Choc	mac	NE	pig	f	r	5	.	.
	Cmac_10-f-pig	18	Chrysominae	Choc	mac	NE	pig	f	r	6	0	0
	Cmac_2-f-pig	19	Chrysominae	Choc	mac	NE	pig	f	l	1	.	.
	Cmac_2-f-pig	20	Chrysominae	Choc	mac	NE	pig	f	l	2	.	.
	Cmac_2-f-pig	21	Chrysominae	Choc	mac	NE	pig	f	l	3	.	.
	Cmac_2-f-pig	22	Chrysominae	Choc	mac	NE	pig	f	r	4	.	.
	Cmac_2-f-pig	23	Chrysominae	Choc	mac	NE	pig	f	r	5	.	.
	Cmac_2-f-pig	24	Chrysominae	Choc	mac	NE	pig	f	r	6	0	1
	Cmac_2-f-pLg	25	Chrysominae	Choc	mac	NE	pig	f	l	1	.	.
	Cmac_2-f-pLg	26	Chrysominae	Choc	mac	NE	pig	f	l	2	.	.
	Cmac_2-f-pLg	27	Chrysominae	Choc	mac	NE	pig	f	l	3	.	.
	Cmac_2-f-pLg	28	Chrysominae	Choc	mac	NE	pig	f	r	4	.	.
	Cmac_2-f-pLg	29	Chrysominae	Choc	mac	NE	pig	f	r	5	.	.
	Cmac_2-f-pLg	30	Chrysominae	Choc	mac	NE	pig	f	r	6	0	1
	Cmac_2-f-racoon	31	Chrysominae	Choc	mac	NE	racoon	f	l	1	.	.
	Cmac_2-f-racoon	32	Chrysominae	Choc	mac	NE	racoon	f	l	2	.	.
	Cmac_2-f-racoon	33	Chrysominae	Choc	mac	NE	racoon	f	l	3	.	.
	Cmac_2-f-racoon	34	Chrysominae	Choc	mac	NE	racoon	f	r	4	.	.
	Cmac_2-f-racoon	35	Chrysominae	Choc	mac	NE	racoon	f	r	5	.	.
	Cmac_2-f-racoon	36	Chrysominae	Choc	mac	NE	racoon	f	r	6	0	1
	Cmac_3-f-pig	37	Chrysominae	Choc	mac	NE	pig	f	l	1	.	.
	Cmac_3-f-pig	38	Chrysominae	Choc	mac	NE	pig	f	l	2	.	.
	Cmac_3-f-pig	39	Chrysominae	Choc	mac	NE	pig	f	l	3	.	.
	Cmac_3-f-pig	40	Chrysominae	Choc	mac	NE	pig	f	r	4	.	.
	Cmac_3-f-pig	41	Chrysominae	Choc	mac	NE	pig	f	r	5	.	.
	Cmac_3-f-pig	42	Chrysominae	Choc	mac	NE	pig	f	r	6	0	1
	Cmac_3-f-pLg	43	Chrysominae	Choc	mac	NE	pig	f	l	1	.	.
	Cmac_3-f-pLg	44	Chrysominae	Choc	mac	NE	pig	f	l	2	.	.
	Cmac_3-f-pLg	45	Chrysominae	Choc	mac	NE	pig	f	l	3	.	.
	Cmac_3-f-pLg	46	Chrysominae	Choc	mac	NE	pig	f	r	4	.	.
	Cmac_3-f-pLg	47	Chrysominae	Choc	mac	NE	pig	f	r	5	.	.
	Cmac_3-f-pLg	48	Chrysominae	Choc	mac	NE	pig	f	r	6	0	1
	Cmac_3-f-racoon	49	Chrysominae	Choc	mac	NE	racoon	f	l	1	.	.
	Cmac_3-f-racoon	50	Chrysominae	Choc	mac	NE	racoon	f	l	2	.	.
	Cmac_3-f-racoon	51	Chrysominae	Choc	mac	NE	racoon	f	l	3	.	.
	Cmac_3-f-racoon	52	Chrysominae	Choc	mac	NE	racoon	f	r	4	.	.
	Cmac_3-f-racoon	53	Chrysominae	Choc	mac	NE	racoon	f	r	5	.	.
	Cmac_3-f-racoon	54	Chrysominae	Choc	mac	NE	racoon	f	r	6	0	1
	Cmac_4-f-pig	55	Chrysominae	Choc	mac	NE	pig	f	l	1	.	.
	Cmac_4-f-pig	56	Chrysominae	Choc	mac	NE	pig	f	l	2	.	.
	Cmac_4-f-pig	57	Chrysominae	Choc	mac	NE	pig	f	l	3	.	.
	Cmac_4-f-pig	58	Chrysominae	Choc	mac	NE	pig	f	r	4	.	.
	Cmac_4-f-pig	59	Chrysominae	Choc	mac	NE	pig	f	r	5	.	.
	Cmac_4-f-pig	60	Chrysominae	Choc	mac	NE	pig	f	r	6	0	1
	Cmac_4-f-pLg	61	Chrysominae	Choc	mac	NE	pig	f	l	1	.	.
	Cmac_4-f-pLg	62	Chrysominae	Choc	mac	NE	pig	f	l	2	.	.
	Cmac_4-f-pLg	63	Chrysominae	Choc	mac	NE	pig	f	l	3	.	.
	Cmac_4-f-pLg	64	Chrysominae	Choc	mac	NE	pig	f	r	4	.	.
	Cmac_4-f-pLg	65	Chrysominae	Choc	mac	NE	pig	f	r	5	.	.
	Cmac_4-f-pLg	66	Chrysominae	Choc	mac	NE	pig	f	r	6	0	1
	Cmac_4-f-racoon	67	Chrysominae	Choc	mac	NE	racoon	f	l	1	.	.
	Cmac_4-f-racoon	68	Chrysominae	Choc	mac	NE	racoon	f	l	2	.	.
	Cmac_4-f-racoon	69	Chrysominae	Choc	mac	NE	racoon	f	l	3	.	.
	Cmac_4-f-racoon	70	Chrysominae	Choc	mac	NE	racoon	f	r	4	.	.
	Cmac_4-f-racoon	71	Chrysominae	Choc	mac	NE	racoon	f	r	5	.	.
	Cmac_4-f-racoon	72	Chrysominae	Choc	mac	NE	racoon	f	r	6	0	1
	Cmac_5-f-pig	73	Chrysominae	Choc	mac	NE	pig	f	l	1	.	.
	Cmac_5-f-pig	74	Chrysominae	Choc	mac	NE	pig	f	l	2	.	.
	Cmac_5-f-pig	75	Chrysominae	Choc	mac	NE	pig	f	l	3	.	.
	Cmac_5-f-pig	76	Chrysominae	Choc	mac	NE	pig	f	r	4	.	.
	Cmac_5-f-pig	77	Chrysominae	Choc	mac	NE	pig	f	r	5	.	.
	Cmac_5-f-pig	78	Chrysominae	Choc	mac	NE	pig	f	r	6	0	1
	Cmac_5-f-racoon	79	Chrysominae	Choc	mac	NE	racoon	f	l	1	.	.
	Cmac_5-f-racoon	80	Chrysominae	Choc	mac	NE	racoon	f	l	2	.	.
	Cmac_5-f-racoon	81	Chrysominae	Choc	mac	NE	racoon	f	l	3	.	.
	Cmac_5-f-racoon	82	Chrysominae	Choc	mac	NE	racoon	f	r	4	.	.
	Cmac_5-f-racoon	83	Chrysominae	Choc	mac	NE	racoon	f	r	5	.	.
	Cmac_5-f-racoon	84	Chrysominae	Choc	mac	NE	racoon	f	r	6	0	1
	Cmac_6-f-pig	85	Chrysominae	Choc	mac	NE	pig	f	l	1	.	.
	Cmac_6-f-pig	86	Chrysominae	Choc	mac	NE	pig	f	l	2	.	.
	Cmac_6-f-pig	87	Chrysominae	Choc	mac	NE	pig	f	l	3	.	.
	Cmac_6-f-pig	88	Chrysominae	Choc	mac	NE	pig	f	r	4	.	.
	Cmac_6-f-pig	89	Chrysominae	Choc	mac	NE	pig	f	r	5	.	.
	Cmac_6-f-pig	90	Chrysominae	Choc	mac	NE	pig	f	r	6	0	1
	Cmac_7-f-pig	91	Chrysominae	Choc	mac	NE	pig	f	l	1	.	.
	Cmac_7-f-pig	92	Chrysominae	Choc	mac	NE	pig	f	l	2	.	.
	Cmac_7-f-pig	93	Chrysominae	Choc	mac	NE	pig	f	l	3	.	.
	Cmac_7-f-pig	94	Chrysominae	Choc	mac	NE	pig	f	r	4	.	.
	Cmac_7-f-pig	95	Chrysominae	Choc	mac	NE	pig	f	r	5	.	.
	Cmac_7-f-pig	96	Chrysominae	Choc	mac	NE	pig	f	r	6	0	1
	Cmac_7-f_deer	97	Chrysominae	Choc	mac	NE	deer	f	l	1	.	.
	Cmac_7-f_deer	98	Chrysominae	Choc	mac	NE	deer	f	l	2	.	.
	Cmac_7-f_deer	99	Chrysominae	Choc	mac	NE	deer	f	l	3	.	.
	Cmac_7-f_deer	100	Chrysominae	Choc	mac	NE	deer	f	r	4	.	.
	Cmac_7-f_deer	101	Chrysominae	Choc	mac	NE	deer	f	r	5	.	.
	Cmac_7-f_deer	102	Chrysominae	Choc	mac	NE	deer	f	r	6	0	1
	Cmac_8-f-pig	103	Chrysominae	Choc	mac	NE	pig	f	l	1	.	.
	Cmac_8-f-pig	104	Chrysominae	Choc	mac	NE	pig	f	l	2	.	.
	Cmac_8-f-pig	105	Chrysominae	Choc	mac	NE	pig	f	l	3	.	.
	Cmac_8-f-pig	106	Chrysominae	Choc	mac	NE	pig	f	r	4	.	.
	Cmac_8-f-pig	107	Chrysominae	Choc	mac	NE	pig	f	r	5	.	.
	Cmac_8-f-pig	108	Chrysominae	Choc	mac	NE	pig	f	r	6	0	1
	Cmac_9-f-pig	109	Chrysominae	Choc	mac	NE	pig	f	l	1	.	.
	Cmac_9-f-pig	110	Chrysominae	Choc	mac	NE	pig	f	l	2	.	.
	Cmac_9-f-pig	111	Chrysominae	Choc	mac	NE	pig	f	l	3	.	.
	Cmac_9-f-pig	112	Chrysominae	Choc	mac	NE	pig	f	r	4	.	.
	Cmac_9-f-pig	113	Chrysominae	Choc	mac	NE	pig	f	r	5	.	.
	Cmac_9-f-pig	114	Chrysominae	Choc	mac	NE	pig	f	r	6	0	1
	Cmac_1-m-pig	115	Chrysominae	Choc	mac	NE	pig	m	l	1	.	.
	Cmac_1-m-pig	116	Chrysominae	Choc	mac	NE	pig	m	l	2	.	.
	Cmac_1-m-pig	117	Chrysominae	Choc	mac	NE	pig	m	l	3	.	.
	Cmac_1-m-pig	118	Chrysominae	Choc	mac	NE	pig	m	r	4	.	.
	Cmac_1-m-pig	119	Chrysominae	Choc	mac	NE	pig	m	r	5	.	.
	Cmac_1-m-pig	120	Chrysominae	Choc	mac	NE	pig	m	r	6	0	1
	Cmac_1-m-pLg	121	Chrysominae	Choc	mac	NE	pig	m	l	1	.	.
	Cmac_1-m-pLg	122	Chrysominae	Choc	mac	NE	pig	m	l	2	.	.
	Cmac_1-m-pLg	123	Chrysominae	Choc	mac	NE	pig	m	l	3	.	.
	Cmac_1-m-pLg	124	Chrysominae	Choc	mac	NE	pig	m	r	4	.	.
	Cmac_1-m-pLg	125	Chrysominae	Choc	mac	NE	pig	m	r	5	.	.
	Cmac_1-m-pLg	126	Chrysominae	Choc	mac	NE	pig	m	r	6	0	1
	Cmac_1-m-racoon	127	Chrysominae	Choc	mac	NE	racoon	m	l	1	.	.
	Cmac_1-m-racoon	128	Chrysominae	Choc	mac	NE	racoon	m	l	2	.	.
	Cmac_1-m-racoon	129	Chrysominae	Choc	mac	NE	racoon	m	l	3	.	.
	Cmac_1-m-racoon	130	Chrysominae	Choc	mac	NE	racoon	m	r	4	.	.
	Cmac_1-m-racoon	131	Chrysominae	Choc	mac	NE	racoon	m	r	5	.	.
	Cmac_1-m-racoon	132	Chrysominae	Choc	mac	NE	racoon	m	r	6	0	1
	Cmac_1-m_deer	133	Chrysominae	Choc	mac	NE	deer	m	l	1	.	.
	Cmac_1-m_deer	134	Chrysominae	Choc	mac	NE	deer	m	l	2	.	.
	Cmac_1-m_deer	135	Chrysominae	Choc	mac	NE	deer	m	l	3	.	.
	Cmac_1-m_deer	136	Chrysominae	Choc	mac	NE	deer	m	r	4	.	.
	Cmac_1-m_deer	137	Chrysominae	Choc	mac	NE	deer	m	r	5	.	.
	Cmac_1-m_deer	138	Chrysominae	Choc	mac	NE	deer	m	r	6	0	1
	Cmac_10-m-pig	139	Chrysominae	Choc	mac	NE	pig	m	l	1	.	.
	Cmac_10-m-pig	140	Chrysominae	Choc	mac	NE	pig	m	l	2	.	.
	Cmac_10-m-pig	141	Chrysominae	Choc	mac	NE	pig	m	l	3	.	.
	Cmac_10-m-pig	142	Chrysominae	Choc	mac	NE	pig	m	r	4	.	.
	Cmac_10-m-pig	143	Chrysominae	Choc	mac	NE	pig	m	r	5	.	.
	Cmac_10-m-pig	144	Chrysominae	Choc	mac	NE	pig	m	r	6	0	1
	Cmac_2-m-pig	145	Chrysominae	Choc	mac	NE	pig	m	l	1	.	.
	Cmac_2-m-pig	146	Chrysominae	Choc	mac	NE	pig	m	l	2	.	.
	Cmac_2-m-pig	147	Chrysominae	Choc	mac	NE	pig	m	l	3	.	.
	Cmac_2-m-pig	148	Chrysominae	Choc	mac	NE	pig	m	r	4	.	.
	Cmac_2-m-pig	149	Chrysominae	Choc	mac	NE	pig	m	r	5	.	.
	Cmac_2-m-pig	150	Chrysominae	Choc	mac	NE	pig	m	r	6	0	0
	Cmac_2-m-pLg	151	Chrysominae	Choc	mac	NE	pig	m	l	1	.	.
	Cmac_2-m-pLg	152	Chrysominae	Choc	mac	NE	pig	m	l	2	.	.
	Cmac_2-m-pLg	153	Chrysominae	Choc	mac	NE	pig	m	l	3	.	.
	Cmac_2-m-pLg	154	Chrysominae	Choc	mac	NE	pig	m	r	4	.	.
	Cmac_2-m-pLg	155	Chrysominae	Choc	mac	NE	pig	m	r	5	.	.
	Cmac_2-m-pLg	156	Chrysominae	Choc	mac	NE	pig	m	r	6	0	1
	Cmac_3-m-pig	157	Chrysominae	Choc	mac	NE	pig	m	l	1	.	.
	Cmac_3-m-pig	158	Chrysominae	Choc	mac	NE	pig	m	l	2	.	.
	Cmac_3-m-pig	159	Chrysominae	Choc	mac	NE	pig	m	l	3	.	.
	Cmac_3-m-pig	160	Chrysominae	Choc	mac	NE	pig	m	r	4	.	.
	Cmac_3-m-pig	161	Chrysominae	Choc	mac	NE	pig	m	r	5	.	.
	Cmac_3-m-pig	162	Chrysominae	Choc	mac	NE	pig	m	r	6	0	1
	Cmac_3-m-pLg	163	Chrysominae	Choc	mac	NE	pig	m	l	1	.	.
	Cmac_3-m-pLg	164	Chrysominae	Choc	mac	NE	pig	m	l	2	.	.
	Cmac_3-m-pLg	165	Chrysominae	Choc	mac	NE	pig	m	l	3	.	.
	Cmac_3-m-pLg	166	Chrysominae	Choc	mac	NE	pig	m	r	4	.	.
	Cmac_3-m-pLg	167	Chrysominae	Choc	mac	NE	pig	m	r	5	.	.
	Cmac_3-m-pLg	168	Chrysominae	Choc	mac	NE	pig	m	r	6	0	1
	Cmac_3-m_deer	169	Chrysominae	Choc	mac	NE	deer	m	l	1	.	.
	Cmac_3-m_deer	170	Chrysominae	Choc	mac	NE	deer	m	l	2	.	.
	Cmac_3-m_deer	171	Chrysominae	Choc	mac	NE	deer	m	l	3	.	.
	Cmac_3-m_deer	172	Chrysominae	Choc	mac	NE	deer	m	r	4	.	.
	Cmac_3-m_deer	173	Chrysominae	Choc	mac	NE	deer	m	r	5	.	.
	Cmac_3-m_deer	174	Chrysominae	Choc	mac	NE	deer	m	r	6	0	1
	Cmac_4-m-pig	175	Chrysominae	Choc	mac	NE	deer	m	l	1	.	.
	Cmac_4-m-pig	176	Chrysominae	Choc	mac	NE	deer	m	l	2	.	.
	Cmac_4-m-pig	177	Chrysominae	Choc	mac	NE	deer	m	l	3	.	.
	Cmac_4-m-pig	178	Chrysominae	Choc	mac	NE	deer	m	r	4	.	.
	Cmac_4-m-pig	179	Chrysominae	Choc	mac	NE	deer	m	r	5	.	.
	Cmac_4-m-pig	180	Chrysominae	Choc	mac	NE	deer	m	r	6	0	1
	Cmac_4-m-pLg	181	Chrysominae	Choc	mac	NE	deer	m	l	1	.	.
	Cmac_4-m-pLg	182	Chrysominae	Choc	mac	NE	deer	m	l	2	.	.
	Cmac_4-m-pLg	183	Chrysominae	Choc	mac	NE	deer	m	l	3	.	.
	Cmac_4-m-pLg	184	Chrysominae	Choc	mac	NE	deer	m	r	4	.	.
	Cmac_4-m-pLg	185	Chrysominae	Choc	mac	NE	deer	m	r	5	.	.
	Cmac_4-m-pLg	186	Chrysominae	Choc	mac	NE	deer	m	r	6	0	1
	Cmac_4-m_deer	187	Chrysominae	Choc	mac	NE	deer	m	l	1	.	.
	Cmac_4-m_deer	188	Chrysominae	Choc	mac	NE	deer	m	l	2	.	.
	Cmac_4-m_deer	189	Chrysominae	Choc	mac	NE	deer	m	l	3	.	.
	Cmac_4-m_deer	190	Chrysominae	Choc	mac	NE	deer	m	r	4	.	.
	Cmac_4-m_deer	191	Chrysominae	Choc	mac	NE	deer	m	r	5	.	.
	Cmac_4-m_deer	192	Chrysominae	Choc	mac	NE	deer	m	r	6	0	1
	Cmac_5-m-pig	193	Chrysominae	Choc	mac	NE	pig	m	l	1	.	.
	Cmac_5-m-pig	194	Chrysominae	Choc	mac	NE	pig	m	l	2	.	.
	Cmac_5-m-pig	195	Chrysominae	Choc	mac	NE	pig	m	l	3	.	.
	Cmac_5-m-pig	196	Chrysominae	Choc	mac	NE	pig	m	r	4	.	.
	Cmac_5-m-pig	197	Chrysominae	Choc	mac	NE	pig	m	r	5	.	.
	Cmac_5-m-pig	198	Chrysominae	Choc	mac	NE	pig	m	r	6	0	1
	Cmac_5-m-pLg	199	Chrysominae	Choc	mac	NE	pig	m	l	1	.	.
	Cmac_5-m-pLg	200	Chrysominae	Choc	mac	NE	pig	m	l	2	.	.
	Cmac_5-m-pLg	201	Chrysominae	Choc	mac	NE	pig	m	l	3	.	.
	Cmac_5-m-pLg	202	Chrysominae	Choc	mac	NE	pig	m	r	4	.	.
	Cmac_5-m-pLg	203	Chrysominae	Choc	mac	NE	pig	m	r	5	.	.
	Cmac_5-m-pLg	204	Chrysominae	Choc	mac	NE	pig	m	r	6	0	1
	Cmac_5-m_deer	205	Chrysominae	Choc	mac	NE	deer	m	l	1	.	.
	Cmac_5-m_deer	206	Chrysominae	Choc	mac	NE	deer	m	l	2	.	.
	Cmac_5-m_deer	207	Chrysominae	Choc	mac	NE	deer	m	l	3	.	.
	Cmac_5-m_deer	208	Chrysominae	Choc	mac	NE	deer	m	r	4	.	.
	Cmac_5-m_deer	209	Chrysominae	Choc	mac	NE	deer	m	r	5	.	.
	Cmac_5-m_deer	210	Chrysominae	Choc	mac	NE	deer	m	r	6	0	1
	Cmac_6-m-pig	211	Chrysominae	Choc	mac	NE	pig	m	l	1	.	.
	Cmac_6-m-pig	212	Chrysominae	Choc	mac	NE	pig	m	l	2	.	.
	Cmac_6-m-pig	213	Chrysominae	Choc	mac	NE	pig	m	l	3	.	.
	Cmac_6-m-pig	214	Chrysominae	Choc	mac	NE	pig	m	r	4	.	.
	Cmac_6-m-pig	215	Chrysominae	Choc	mac	NE	pig	m	r	5	.	.
	Cmac_6-m-pig	216	Chrysominae	Choc	mac	NE	pig	m	r	6	0	1
	Cmac_6-m_deer	217	Chrysominae	Choc	mac	NE	deer	m	l	1	.	.
	Cmac_6-m_deer	218	Chrysominae	Choc	mac	NE	deer	m	l	2	.	.
	Cmac_6-m_deer	219	Chrysominae	Choc	mac	NE	deer	m	l	3	.	.
	Cmac_6-m_deer	220	Chrysominae	Choc	mac	NE	deer	m	r	4	.	.
	Cmac_6-m_deer	221	Chrysominae	Choc	mac	NE	deer	m	r	5	.	.
	Cmac_6-m_deer	222	Chrysominae	Choc	mac	NE	deer	m	r	6	0	1
	Cmac_7-m-pig	223	Chrysominae	Choc	mac	NE	pig	m	l	1	.	.
	Cmac_7-m-pig	224	Chrysominae	Choc	mac	NE	pig	m	l	2	.	.
	Cmac_7-m-pig	225	Chrysominae	Choc	mac	NE	pig	m	l	3	.	.
	Cmac_7-m-pig	226	Chrysominae	Choc	mac	NE	pig	m	r	4	.	.
	Cmac_7-m-pig	227	Chrysominae	Choc	mac	NE	pig	m	r	5	.	.
	Cmac_7-m-pig	228	Chrysominae	Choc	mac	NE	pig	m	r	6	0	1
	Cmac_8-m-pig	229	Chrysominae	Choc	mac	NE	pig	m	l	1	.	.
	Cmac_8-m-pig	230	Chrysominae	Choc	mac	NE	pig	m	l	2	.	.
	Cmac_8-m-pig	231	Chrysominae	Choc	mac	NE	pig	m	l	3	.	.
	Cmac_8-m-pig	232	Chrysominae	Choc	mac	NE	pig	m	r	4	.	.
	Cmac_8-m-pig	233	Chrysominae	Choc	mac	NE	pig	m	r	5	.	.
	Cmac_8-m-pig	234	Chrysominae	Choc	mac	NE	pig	m	r	6	0	1
	Cmac_9-m-pig	235	Chrysominae	Choc	mac	NE	pig	m	l	1	.	.
	Cmac_9-m-pig	236	Chrysominae	Choc	mac	NE	pig	m	l	2	.	.
	Cmac_9-m-pig	237	Chrysominae	Choc	mac	NE	pig	m	l	3	.	.
	Cmac_9-m-pig	238	Chrysominae	Choc	mac	NE	pig	m	r	4	.	.
	Cmac_9-m-pig	239	Chrysominae	Choc	mac	NE	pig	m	r	5	.	.
	Cmac_9-m-pig	240	Chrysominae	Choc	mac	NE	pig	m	r	6	0	1
	Cmega_1-f-cult	241	Chrysominae	Chry	mega	FL	culture	f	l	1	.	.
	Cmega_1-f-cult	242	Chrysominae	Chry	mega	FL	culture	f	l	2	.	.
	Cmega_1-f-cult	243	Chrysominae	Chry	mega	FL	culture	f	l	3	.	.
	Cmega_1-f-cult	244	Chrysominae	Chry	mega	FL	culture	f	r	4	.	.
	Cmega_1-f-cult	245	Chrysominae	Chry	mega	FL	culture	f	r	5	.	.
	Cmega_1-f-cult	246	Chrysominae	Chry	mega	FL	culture	f	r	6	0	0
	Cmega_10-f-cult	247	Chrysominae	Chry	mega	FL	culture	f	l	1	.	.
	Cmega_10-f-cult	248	Chrysominae	Chry	mega	FL	culture	f	l	2	.	.
	Cmega_10-f-cult	249	Chrysominae	Chry	mega	FL	culture	f	l	3	.	.
	Cmega_10-f-cult	250	Chrysominae	Chry	mega	FL	culture	f	r	4	.	.
	Cmega_10-f-cult	251	Chrysominae	Chry	mega	FL	culture	f	r	5	.	.
	Cmega_10-f-cult	252	Chrysominae	Chry	mega	FL	culture	f	r	6	0	0
	Cmega_11-f-cult	253	Chrysominae	Chry	mega	FL	culture	f	l	1	.	.
	Cmega_11-f-cult	254	Chrysominae	Chry	mega	FL	culture	f	l	2	.	.
	Cmega_11-f-cult	255	Chrysominae	Chry	mega	FL	culture	f	l	3	.	.
	Cmega_11-f-cult	256	Chrysominae	Chry	mega	FL	culture	f	r	4	.	.
	Cmega_11-f-cult	257	Chrysominae	Chry	mega	FL	culture	f	r	5	.	.
	Cmega_11-f-cult	258	Chrysominae	Chry	mega	FL	culture	f	r	6	0	0
	Cmega_12-f-cult	259	Chrysominae	Chry	mega	FL	culture	f	l	1	.	.
	Cmega_12-f-cult	260	Chrysominae	Chry	mega	FL	culture	f	l	2	.	.
	Cmega_12-f-cult	261	Chrysominae	Chry	mega	FL	culture	f	l	3	.	.
	Cmega_12-f-cult	262	Chrysominae	Chry	mega	FL	culture	f	r	4	.	.
	Cmega_12-f-cult	263	Chrysominae	Chry	mega	FL	culture	f	r	5	.	.
	Cmega_12-f-cult	264	Chrysominae	Chry	mega	FL	culture	f	r	6	0	0
	Cmega_13-f-cult	265	Chrysominae	Chry	mega	FL	culture	f	l	1	.	.
	Cmega_13-f-cult	266	Chrysominae	Chry	mega	FL	culture	f	l	2	.	.
	Cmega_13-f-cult	267	Chrysominae	Chry	mega	FL	culture	f	l	3	.	.
	Cmega_13-f-cult	268	Chrysominae	Chry	mega	FL	culture	f	r	4	.	.
	Cmega_13-f-cult	269	Chrysominae	Chry	mega	FL	culture	f	r	5	.	.
	Cmega_13-f-cult	270	Chrysominae	Chry	mega	FL	culture	f	r	6	0	0
	Cmega_14-f-cult	271	Chrysominae	Chry	mega	FL	culture	f	l	1	.	.
	Cmega_14-f-cult	272	Chrysominae	Chry	mega	FL	culture	f	l	2	.	.
	Cmega_14-f-cult	273	Chrysominae	Chry	mega	FL	culture	f	l	3	.	.
	Cmega_14-f-cult	274	Chrysominae	Chry	mega	FL	culture	f	r	4	.	.
	Cmega_14-f-cult	275	Chrysominae	Chry	mega	FL	culture	f	r	5	.	.
	Cmega_14-f-cult	276	Chrysominae	Chry	mega	FL	culture	f	r	6	0	0
	Cmega_15-f-cult	277	Chrysominae	Chry	mega	FL	culture	f	l	1	.	.
	Cmega_15-f-cult	278	Chrysominae	Chry	mega	FL	culture	f	l	2	.	.
	Cmega_15-f-cult	279	Chrysominae	Chry	mega	FL	culture	f	l	3	.	.
	Cmega_15-f-cult	280	Chrysominae	Chry	mega	FL	culture	f	r	4	.	.
	Cmega_15-f-cult	281	Chrysominae	Chry	mega	FL	culture	f	r	5	.	.
	Cmega_15-f-cult	282	Chrysominae	Chry	mega	FL	culture	f	r	6	0	0
	Cmega_16-f-cult	283	Chrysominae	Chry	mega	FL	culture	f	l	1	.	.
	Cmega_16-f-cult	284	Chrysominae	Chry	mega	FL	culture	f	l	2	.	.
	Cmega_16-f-cult	285	Chrysominae	Chry	mega	FL	culture	f	l	3	.	.
	Cmega_16-f-cult	286	Chrysominae	Chry	mega	FL	culture	f	r	4	.	.
	Cmega_16-f-cult	287	Chrysominae	Chry	mega	FL	culture	f	r	5	.	.
	Cmega_16-f-cult	288	Chrysominae	Chry	mega	FL	culture	f	r	6	0	0
	Cmega_2-f-cult	289	Chrysominae	Chry	mega	FL	culture	f	l	1	.	.
	Cmega_2-f-cult	290	Chrysominae	Chry	mega	FL	culture	f	l	2	.	.
	Cmega_2-f-cult	291	Chrysominae	Chry	mega	FL	culture	f	l	3	.	.
	Cmega_2-f-cult	292	Chrysominae	Chry	mega	FL	culture	f	r	4	.	.
	Cmega_2-f-cult	293	Chrysominae	Chry	mega	FL	culture	f	r	5	.	.
	Cmega_2-f-cult	294	Chrysominae	Chry	mega	FL	culture	f	r	6	0	0
	Cmega_3-f-cult	295	Chrysominae	Chry	mega	FL	culture	f	l	1	.	.
	Cmega_3-f-cult	296	Chrysominae	Chry	mega	FL	culture	f	l	2	.	.
	Cmega_3-f-cult	297	Chrysominae	Chry	mega	FL	culture	f	l	3	.	.
	Cmega_3-f-cult	298	Chrysominae	Chry	mega	FL	culture	f	r	4	.	.
	Cmega_3-f-cult	299	Chrysominae	Chry	mega	FL	culture	f	r	5	.	.
	Cmega_3-f-cult	300	Chrysominae	Chry	mega	FL	culture	f	r	6	0	0
	Cmega_4-f-cult	301	Chrysominae	Chry	mega	FL	culture	f	l	1	.	.
	Cmega_4-f-cult	302	Chrysominae	Chry	mega	FL	culture	f	l	2	.	.
	Cmega_4-f-cult	303	Chrysominae	Chry	mega	FL	culture	f	l	3	.	.
	Cmega_4-f-cult	304	Chrysominae	Chry	mega	FL	culture	f	r	4	.	.
	Cmega_4-f-cult	305	Chrysominae	Chry	mega	FL	culture	f	r	5	.	.
	Cmega_4-f-cult	306	Chrysominae	Chry	mega	FL	culture	f	r	6	0	0
	Cmega_5-f-cult	307	Chrysominae	Chry	mega	FL	culture	f	l	1	.	.
	Cmega_5-f-cult	308	Chrysominae	Chry	mega	FL	culture	f	l	2	.	.
	Cmega_5-f-cult	309	Chrysominae	Chry	mega	FL	culture	f	l	3	.	.
	Cmega_5-f-cult	310	Chrysominae	Chry	mega	FL	culture	f	r	4	.	.
	Cmega_5-f-cult	311	Chrysominae	Chry	mega	FL	culture	f	r	5	.	.
	Cmega_5-f-cult	312	Chrysominae	Chry	mega	FL	culture	f	r	6	0	0
	Cmega_6-f-cult	313	Chrysominae	Chry	mega	FL	culture	f	l	1	.	.
	Cmega_6-f-cult	314	Chrysominae	Chry	mega	FL	culture	f	l	2	.	.
	Cmega_6-f-cult	315	Chrysominae	Chry	mega	FL	culture	f	l	3	.	.
	Cmega_6-f-cult	316	Chrysominae	Chry	mega	FL	culture	f	r	4	.	.
	Cmega_6-f-cult	317	Chrysominae	Chry	mega	FL	culture	f	r	5	.	.
	Cmega_6-f-cult	318	Chrysominae	Chry	mega	FL	culture	f	r	6	0	0
	Cmega_7-f-cult	319	Chrysominae	Chry	mega	FL	culture	f	l	1	.	.
	Cmega_7-f-cult	320	Chrysominae	Chry	mega	FL	culture	f	l	2	.	.
	Cmega_7-f-cult	321	Chrysominae	Chry	mega	FL	culture	f	l	3	.	.
	Cmega_7-f-cult	322	Chrysominae	Chry	mega	FL	culture	f	r	4	.	.
	Cmega_7-f-cult	323	Chrysominae	Chry	mega	FL	culture	f	r	5	.	.
	Cmega_7-f-cult	324	Chrysominae	Chry	mega	FL	culture	f	r	6	0	0
	Cmega_8-f-cult	325	Chrysominae	Chry	mega	FL	culture	f	l	1	.	.
	Cmega_8-f-cult	326	Chrysominae	Chry	mega	FL	culture	f	l	2	.	.
	Cmega_8-f-cult	327	Chrysominae	Chry	mega	FL	culture	f	l	3	.	.
	Cmega_8-f-cult	328	Chrysominae	Chry	mega	FL	culture	f	r	4	.	.
	Cmega_8-f-cult	329	Chrysominae	Chry	mega	FL	culture	f	r	5	.	.
	Cmega_8-f-cult	330	Chrysominae	Chry	mega	FL	culture	f	r	6	0	0
	Cmega_9-f-cult	331	Chrysominae	Chry	mega	FL	culture	f	l	1	.	.
	Cmega_9-f-cult	332	Chrysominae	Chry	mega	FL	culture	f	l	2	.	.
	Cmega_9-f-cult	333	Chrysominae	Chry	mega	FL	culture	f	l	3	.	.
	Cmega_9-f-cult	334	Chrysominae	Chry	mega	FL	culture	f	r	4	.	.
	Cmega_9-f-cult	335	Chrysominae	Chry	mega	FL	culture	f	r	5	.	.
	Cmega_9-f-cult	336	Chrysominae	Chry	mega	FL	culture	f	r	6	0	0
	Cmega_1-m-cult	337	Chrysominae	Chry	mega	FL	culture	m	l	1	.	.
	Cmega_1-m-cult	338	Chrysominae	Chry	mega	FL	culture	m	l	2	.	.
	Cmega_1-m-cult	339	Chrysominae	Chry	mega	FL	culture	m	l	3	.	.
	Cmega_1-m-cult	340	Chrysominae	Chry	mega	FL	culture	m	r	4	.	.
	Cmega_1-m-cult	341	Chrysominae	Chry	mega	FL	culture	m	r	5	.	.
	Cmega_1-m-cult	342	Chrysominae	Chry	mega	FL	culture	m	r	6	0	0
	Cmega_10-m-cult	343	Chrysominae	Chry	mega	FL	culture	m	l	1	.	.
	Cmega_10-m-cult	344	Chrysominae	Chry	mega	FL	culture	m	l	2	.	.
	Cmega_10-m-cult	345	Chrysominae	Chry	mega	FL	culture	m	l	3	.	.
	Cmega_10-m-cult	346	Chrysominae	Chry	mega	FL	culture	m	r	4	.	.
	Cmega_10-m-cult	347	Chrysominae	Chry	mega	FL	culture	m	r	5	.	.
	Cmega_10-m-cult	348	Chrysominae	Chry	mega	FL	culture	m	r	6	0	0
	Cmega_11-m-cult	349	Chrysominae	Chry	mega	FL	culture	m	l	1	.	.
	Cmega_11-m-cult	350	Chrysominae	Chry	mega	FL	culture	m	l	2	.	.
	Cmega_11-m-cult	351	Chrysominae	Chry	mega	FL	culture	m	l	3	.	.
	Cmega_11-m-cult	352	Chrysominae	Chry	mega	FL	culture	m	r	4	.	.
	Cmega_11-m-cult	353	Chrysominae	Chry	mega	FL	culture	m	r	5	.	.
	Cmega_11-m-cult	354	Chrysominae	Chry	mega	FL	culture	m	r	6	0	0
	Cmega_12-m-cult	355	Chrysominae	Chry	mega	FL	culture	m	l	1	.	.
	Cmega_12-m-cult	356	Chrysominae	Chry	mega	FL	culture	m	l	2	.	.
	Cmega_12-m-cult	357	Chrysominae	Chry	mega	FL	culture	m	l	3	.	.
	Cmega_12-m-cult	358	Chrysominae	Chry	mega	FL	culture	m	r	4	.	.
	Cmega_12-m-cult	359	Chrysominae	Chry	mega	FL	culture	m	r	5	.	.
	Cmega_12-m-cult	360	Chrysominae	Chry	mega	FL	culture	m	r	6	0	0
	Cmega_13-m-cult	361	Chrysominae	Chry	mega	FL	culture	m	l	1	.	.
	Cmega_13-m-cult	362	Chrysominae	Chry	mega	FL	culture	m	l	2	.	.
	Cmega_13-m-cult	363	Chrysominae	Chry	mega	FL	culture	m	l	3	.	.
	Cmega_13-m-cult	364	Chrysominae	Chry	mega	FL	culture	m	r	4	.	.
	Cmega_13-m-cult	365	Chrysominae	Chry	mega	FL	culture	m	r	5	.	.
	Cmega_13-m-cult	366	Chrysominae	Chry	mega	FL	culture	m	r	6	0	0
	Cmega_14-m-cult	367	Chrysominae	Chry	mega	FL	culture	m	l	1	.	.
	Cmega_14-m-cult	368	Chrysominae	Chry	mega	FL	culture	m	l	2	.	.
	Cmega_14-m-cult	369	Chrysominae	Chry	mega	FL	culture	m	l	3	.	.
	Cmega_14-m-cult	370	Chrysominae	Chry	mega	FL	culture	m	r	4	.	.
	Cmega_14-m-cult	371	Chrysominae	Chry	mega	FL	culture	m	r	5	.	.
	Cmega_14-m-cult	372	Chrysominae	Chry	mega	FL	culture	m	r	6	0	0
	Cmega_2-m-cult	373	Chrysominae	Chry	mega	FL	culture	m	l	1	.	.
	Cmega_2-m-cult	374	Chrysominae	Chry	mega	FL	culture	m	l	2	.	.
	Cmega_2-m-cult	375	Chrysominae	Chry	mega	FL	culture	m	l	3	.	.
	Cmega_2-m-cult	376	Chrysominae	Chry	mega	FL	culture	m	r	4	.	.
	Cmega_2-m-cult	377	Chrysominae	Chry	mega	FL	culture	m	r	5	.	.
	Cmega_2-m-cult	378	Chrysominae	Chry	mega	FL	culture	m	r	6	0	0
	Cmega_3-m-cult	379	Chrysominae	Chry	mega	FL	culture	m	l	1	.	.
	Cmega_3-m-cult	380	Chrysominae	Chry	mega	FL	culture	m	l	2	.	.
	Cmega_3-m-cult	381	Chrysominae	Chry	mega	FL	culture	m	l	3	.	.
	Cmega_3-m-cult	382	Chrysominae	Chry	mega	FL	culture	m	r	4	.	.
	Cmega_3-m-cult	383	Chrysominae	Chry	mega	FL	culture	m	r	5	.	.
	Cmega_3-m-cult	384	Chrysominae	Chry	mega	FL	culture	m	r	6	0	0
	Cmega_4-m-cult	385	Chrysominae	Chry	mega	FL	culture	m	l	1	.	.
	Cmega_4-m-cult	386	Chrysominae	Chry	mega	FL	culture	m	l	2	.	.
	Cmega_4-m-cult	387	Chrysominae	Chry	mega	FL	culture	m	l	3	.	.
	Cmega_4-m-cult	388	Chrysominae	Chry	mega	FL	culture	m	r	4	.	.
	Cmega_4-m-cult	389	Chrysominae	Chry	mega	FL	culture	m	r	5	.	.
	Cmega_4-m-cult	390	Chrysominae	Chry	mega	FL	culture	m	r	6	0	0
	Cmega_5-m-cult	391	Chrysominae	Chry	mega	FL	culture	m	l	1	.	.
	Cmega_5-m-cult	392	Chrysominae	Chry	mega	FL	culture	m	l	2	.	.
	Cmega_5-m-cult	393	Chrysominae	Chry	mega	FL	culture	m	l	3	.	.
	Cmega_5-m-cult	394	Chrysominae	Chry	mega	FL	culture	m	r	4	.	.
	Cmega_5-m-cult	395	Chrysominae	Chry	mega	FL	culture	m	r	5	.	.
	Cmega_5-m-cult	396	Chrysominae	Chry	mega	FL	culture	m	r	6	0	0
	Cmega_6-m-cult	397	Chrysominae	Chry	mega	FL	culture	m	l	1	.	.
	Cmega_6-m-cult	398	Chrysominae	Chry	mega	FL	culture	m	l	2	.	.
	Cmega_6-m-cult	399	Chrysominae	Chry	mega	FL	culture	m	l	3	.	.
	Cmega_6-m-cult	400	Chrysominae	Chry	mega	FL	culture	m	r	4	.	.
	Cmega_6-m-cult	401	Chrysominae	Chry	mega	FL	culture	m	r	5	.	.
	Cmega_6-m-cult	402	Chrysominae	Chry	mega	FL	culture	m	r	6	0	0
	Cmega_7-m-cult	403	Chrysominae	Chry	mega	FL	culture	m	l	1	.	.
	Cmega_7-m-cult	404	Chrysominae	Chry	mega	FL	culture	m	l	2	.	.
	Cmega_7-m-cult	405	Chrysominae	Chry	mega	FL	culture	m	l	3	.	.
	Cmega_7-m-cult	406	Chrysominae	Chry	mega	FL	culture	m	r	4	.	.
	Cmega_7-m-cult	407	Chrysominae	Chry	mega	FL	culture	m	r	5	.	.
	Cmega_7-m-cult	408	Chrysominae	Chry	mega	FL	culture	m	r	6	0	0
	Cmega_8-m-cult	409	Chrysominae	Chry	mega	FL	culture	m	l	1	.	.
	Cmega_8-m-cult	410	Chrysominae	Chry	mega	FL	culture	m	l	2	.	.
	Cmega_8-m-cult	411	Chrysominae	Chry	mega	FL	culture	m	l	3	.	.
	Cmega_8-m-cult	412	Chrysominae	Chry	mega	FL	culture	m	r	4	.	.
	Cmega_8-m-cult	413	Chrysominae	Chry	mega	FL	culture	m	r	5	.	.
	Cmega_8-m-cult	414	Chrysominae	Chry	mega	FL	culture	m	r	6	0	0
	Cmega_9-m-cult	415	Chrysominae	Chry	mega	FL	culture	m	l	1	.	.
	Cmega_9-m-cult	416	Chrysominae	Chry	mega	FL	culture	m	l	2	.	.
	Cmega_9-m-cult	417	Chrysominae	Chry	mega	FL	culture	m	l	3	.	.
	Cmega_9-m-cult	418	Chrysominae	Chry	mega	FL	culture	m	r	4	.	.
	Cmega_9-m-cult	419	Chrysominae	Chry	mega	FL	culture	m	r	5	.	.
	Cmega_9-m-cult	420	Chrysominae	Chry	mega	FL	culture	m	r	6	0	0
	Lseri_1-f-cult	421	Luciliinae	Lucilia	seri	WV	culture	f	l	1	.	.
	Lseri_1-f-cult	422	Luciliinae	Lucilia	seri	WV	culture	f	l	2	.	.
	Lseri_1-f-cult	423	Luciliinae	Lucilia	seri	WV	culture	f	l	3	.	.
	Lseri_1-f-cult	424	Luciliinae	Lucilia	seri	WV	culture	f	r	4	.	.
	Lseri_1-f-cult	425	Luciliinae	Lucilia	seri	WV	culture	f	r	5	.	.
	Lseri_1-f-cult	426	Luciliinae	Lucilia	seri	WV	culture	f	r	6	0	0
	Lseri_10-f-cult	427	Luciliinae	Lucilia	seri	WV	culture	f	l	1	.	.
	Lseri_10-f-cult	428	Luciliinae	Lucilia	seri	WV	culture	f	l	2	.	.
	Lseri_10-f-cult	429	Luciliinae	Lucilia	seri	WV	culture	f	l	3	.	.
	Lseri_10-f-cult	430	Luciliinae	Lucilia	seri	WV	culture	f	r	4	.	.
	Lseri_10-f-cult	431	Luciliinae	Lucilia	seri	WV	culture	f	r	5	.	.
	Lseri_10-f-cult	432	Luciliinae	Lucilia	seri	WV	culture	f	r	6	0	0
	Lseri_11-f-cult	433	Luciliinae	Lucilia	seri	WV	culture	f	l	1	.	.
	Lseri_11-f-cult	434	Luciliinae	Lucilia	seri	WV	culture	f	l	2	.	.
	Lseri_11-f-cult	435	Luciliinae	Lucilia	seri	WV	culture	f	l	3	.	.
	Lseri_11-f-cult	436	Luciliinae	Lucilia	seri	WV	culture	f	r	4	.	.
	Lseri_11-f-cult	437	Luciliinae	Lucilia	seri	WV	culture	f	r	5	.	.
	Lseri_11-f-cult	438	Luciliinae	Lucilia	seri	WV	culture	f	r	6	0	0
	Lseri_12-f-cult	439	Luciliinae	Lucilia	seri	WV	culture	f	l	1	.	.
	Lseri_12-f-cult	440	Luciliinae	Lucilia	seri	WV	culture	f	l	2	.	.
	Lseri_12-f-cult	441	Luciliinae	Lucilia	seri	WV	culture	f	l	3	.	.
	Lseri_12-f-cult	442	Luciliinae	Lucilia	seri	WV	culture	f	r	4	.	.
	Lseri_12-f-cult	443	Luciliinae	Lucilia	seri	WV	culture	f	r	5	.	.
	Lseri_12-f-cult	444	Luciliinae	Lucilia	seri	WV	culture	f	r	6	0	0
	Lseri_14-f-cult	445	Luciliinae	Lucilia	seri	WV	culture	f	l	1	.	.
	Lseri_14-f-cult	446	Luciliinae	Lucilia	seri	WV	culture	f	l	2	.	.
	Lseri_14-f-cult	447	Luciliinae	Lucilia	seri	WV	culture	f	l	3	.	.
	Lseri_14-f-cult	448	Luciliinae	Lucilia	seri	WV	culture	f	r	4	.	.
	Lseri_14-f-cult	449	Luciliinae	Lucilia	seri	WV	culture	f	r	5	.	.
	Lseri_14-f-cult	450	Luciliinae	Lucilia	seri	WV	culture	f	r	6	0	0
	Lseri_15-f-cult	451	Luciliinae	Lucilia	seri	WV	culture	f	l	1	.	.
	Lseri_15-f-cult	452	Luciliinae	Lucilia	seri	WV	culture	f	l	2	.	.
	Lseri_15-f-cult	453	Luciliinae	Lucilia	seri	WV	culture	f	l	3	.	.
	Lseri_15-f-cult	454	Luciliinae	Lucilia	seri	WV	culture	f	r	4	.	.
	Lseri_15-f-cult	455	Luciliinae	Lucilia	seri	WV	culture	f	r	5	.	.
	Lseri_15-f-cult	456	Luciliinae	Lucilia	seri	WV	culture	f	r	6	0	0
	Lseri_16-f-cult	457	Luciliinae	Lucilia	seri	WV	culture	f	l	1	.	.
	Lseri_16-f-cult	458	Luciliinae	Lucilia	seri	WV	culture	f	l	2	.	.
	Lseri_16-f-cult	459	Luciliinae	Lucilia	seri	WV	culture	f	l	3	.	.
	Lseri_16-f-cult	460	Luciliinae	Lucilia	seri	WV	culture	f	r	4	.	.
	Lseri_16-f-cult	461	Luciliinae	Lucilia	seri	WV	culture	f	r	5	.	.
	Lseri_16-f-cult	462	Luciliinae	Lucilia	seri	WV	culture	f	r	6	0	0
	Lseri_17-f-cult	463	Luciliinae	Lucilia	seri	WV	culture	f	l	1	.	.
	Lseri_17-f-cult	464	Luciliinae	Lucilia	seri	WV	culture	f	l	2	.	.
	Lseri_17-f-cult	465	Luciliinae	Lucilia	seri	WV	culture	f	l	3	.	.
	Lseri_17-f-cult	466	Luciliinae	Lucilia	seri	WV	culture	f	r	4	.	.
	Lseri_17-f-cult	467	Luciliinae	Lucilia	seri	WV	culture	f	r	5	.	.
	Lseri_17-f-cult	468	Luciliinae	Lucilia	seri	WV	culture	f	r	6	0	0
	Lseri_18-f-cult	469	Luciliinae	Lucilia	seri	WV	culture	f	l	1	.	.
	Lseri_18-f-cult	470	Luciliinae	Lucilia	seri	WV	culture	f	l	2	.	.
	Lseri_18-f-cult	471	Luciliinae	Lucilia	seri	WV	culture	f	l	3	.	.
	Lseri_18-f-cult	472	Luciliinae	Lucilia	seri	WV	culture	f	r	4	.	.
	Lseri_18-f-cult	473	Luciliinae	Lucilia	seri	WV	culture	f	r	5	.	.
	Lseri_18-f-cult	474	Luciliinae	Lucilia	seri	WV	culture	f	r	6	0	0
	Lseri_19-f-cult	475	Luciliinae	Lucilia	seri	WV	culture	f	l	1	.	.
	Lseri_19-f-cult	476	Luciliinae	Lucilia	seri	WV	culture	f	l	2	.	.
	Lseri_19-f-cult	477	Luciliinae	Lucilia	seri	WV	culture	f	l	3	.	.
	Lseri_19-f-cult	478	Luciliinae	Lucilia	seri	WV	culture	f	r	4	.	.
	Lseri_19-f-cult	479	Luciliinae	Lucilia	seri	WV	culture	f	r	5	.	.
	Lseri_19-f-cult	480	Luciliinae	Lucilia	seri	WV	culture	f	r	6	0	0
	Lseri_2-f-cult	481	Luciliinae	Lucilia	seri	WV	culture	f	l	1	.	.
	Lseri_2-f-cult	482	Luciliinae	Lucilia	seri	WV	culture	f	l	2	.	.
	Lseri_2-f-cult	483	Luciliinae	Lucilia	seri	WV	culture	f	l	3	.	.
	Lseri_2-f-cult	484	Luciliinae	Lucilia	seri	WV	culture	f	r	4	.	.
	Lseri_2-f-cult	485	Luciliinae	Lucilia	seri	WV	culture	f	r	5	.	.
	Lseri_2-f-cult	486	Luciliinae	Lucilia	seri	WV	culture	f	r	6	0	0
	Lseri_20-f-cult	487	Luciliinae	Lucilia	seri	WV	culture	f	l	1	.	.
	Lseri_20-f-cult	488	Luciliinae	Lucilia	seri	WV	culture	f	l	2	.	.
	Lseri_20-f-cult	489	Luciliinae	Lucilia	seri	WV	culture	f	l	3	.	.
	Lseri_20-f-cult	490	Luciliinae	Lucilia	seri	WV	culture	f	r	4	.	.
	Lseri_20-f-cult	491	Luciliinae	Lucilia	seri	WV	culture	f	r	5	.	.
	Lseri_20-f-cult	492	Luciliinae	Lucilia	seri	WV	culture	f	r	6	0	0
	Lseri_3-f-cult	493	Luciliinae	Lucilia	seri	WV	culture	f	l	1	.	.
	Lseri_3-f-cult	494	Luciliinae	Lucilia	seri	WV	culture	f	l	2	.	.
	Lseri_3-f-cult	495	Luciliinae	Lucilia	seri	WV	culture	f	l	3	.	.
	Lseri_3-f-cult	496	Luciliinae	Lucilia	seri	WV	culture	f	r	4	.	.
	Lseri_3-f-cult	497	Luciliinae	Lucilia	seri	WV	culture	f	r	5	.	.
	Lseri_3-f-cult	498	Luciliinae	Lucilia	seri	WV	culture	f	r	6	0	0
	Lseri_4-f-cult	499	Luciliinae	Lucilia	seri	WV	culture	f	l	1	.	.
	Lseri_4-f-cult	500	Luciliinae	Lucilia	seri	WV	culture	f	l	2	.	.
	Lseri_4-f-cult	501	Luciliinae	Lucilia	seri	WV	culture	f	l	3	.	.
	Lseri_4-f-cult	502	Luciliinae	Lucilia	seri	WV	culture	f	r	4	.	.
	Lseri_4-f-cult	503	Luciliinae	Lucilia	seri	WV	culture	f	r	5	.	.
	Lseri_4-f-cult	504	Luciliinae	Lucilia	seri	WV	culture	f	r	6	0	0
	Lseri_5-f-cult	505	Luciliinae	Lucilia	seri	WV	culture	f	l	1	.	.
	Lseri_5-f-cult	506	Luciliinae	Lucilia	seri	WV	culture	f	l	2	.	.
	Lseri_5-f-cult	507	Luciliinae	Lucilia	seri	WV	culture	f	l	3	.	.
	Lseri_5-f-cult	508	Luciliinae	Lucilia	seri	WV	culture	f	r	4	.	.
	Lseri_5-f-cult	509	Luciliinae	Lucilia	seri	WV	culture	f	r	5	.	.
	Lseri_5-f-cult	510	Luciliinae	Lucilia	seri	WV	culture	f	r	6	0	0
	Lseri_6-f-cult	511	Luciliinae	Lucilia	seri	WV	culture	f	l	1	.	.
	Lseri_6-f-cult	512	Luciliinae	Lucilia	seri	WV	culture	f	l	2	.	.
	Lseri_6-f-cult	513	Luciliinae	Lucilia	seri	WV	culture	f	l	3	.	.
	Lseri_6-f-cult	514	Luciliinae	Lucilia	seri	WV	culture	f	r	4	.	.
	Lseri_6-f-cult	515	Luciliinae	Lucilia	seri	WV	culture	f	r	5	.	.
	Lseri_6-f-cult	516	Luciliinae	Lucilia	seri	WV	culture	f	r	6	0	0
	Lseri_7-f-cult	517	Luciliinae	Lucilia	seri	WV	culture	f	l	1	.	.
	Lseri_7-f-cult	518	Luciliinae	Lucilia	seri	WV	culture	f	l	2	.	.
	Lseri_7-f-cult	519	Luciliinae	Lucilia	seri	WV	culture	f	l	3	.	.
	Lseri_7-f-cult	520	Luciliinae	Lucilia	seri	WV	culture	f	r	4	.	.
	Lseri_7-f-cult	521	Luciliinae	Lucilia	seri	WV	culture	f	r	5	.	.
	Lseri_7-f-cult	522	Luciliinae	Lucilia	seri	WV	culture	f	r	6	0	0
	Lseri_8-f-cult	523	Luciliinae	Lucilia	seri	WV	culture	f	l	1	.	.
	Lseri_8-f-cult	524	Luciliinae	Lucilia	seri	WV	culture	f	l	2	.	.
	Lseri_8-f-cult	525	Luciliinae	Lucilia	seri	WV	culture	f	l	3	.	.
	Lseri_8-f-cult	526	Luciliinae	Lucilia	seri	WV	culture	f	r	4	.	.
	Lseri_8-f-cult	527	Luciliinae	Lucilia	seri	WV	culture	f	r	5	.	.
	Lseri_8-f-cult	528	Luciliinae	Lucilia	seri	WV	culture	f	r	6	0	0
	Lseri_9-f-cult	529	Luciliinae	Lucilia	seri	WV	culture	f	l	1	.	.
	Lseri_9-f-cult	530	Luciliinae	Lucilia	seri	WV	culture	f	l	2	.	.
	Lseri_9-f-cult	531	Luciliinae	Lucilia	seri	WV	culture	f	l	3	.	.
	Lseri_9-f-cult	532	Luciliinae	Lucilia	seri	WV	culture	f	r	4	.	.
	Lseri_9-f-cult	533	Luciliinae	Lucilia	seri	WV	culture	f	r	5	.	.
	Lseri_9-f-cult	534	Luciliinae	Lucilia	seri	WV	culture	f	r	6	0	0
	Lseri_1-m-cult	535	Luciliinae	Lucilia	seri	WV	culture	m	l	1	.	.
	Lseri_1-m-cult	536	Luciliinae	Lucilia	seri	WV	culture	m	l	2	.	.
	Lseri_1-m-cult	537	Luciliinae	Lucilia	seri	WV	culture	m	l	3	.	.
	Lseri_1-m-cult	538	Luciliinae	Lucilia	seri	WV	culture	m	r	4	.	.
	Lseri_1-m-cult	539	Luciliinae	Lucilia	seri	WV	culture	m	r	5	.	.
	Lseri_1-m-cult	540	Luciliinae	Lucilia	seri	WV	culture	m	r	6	0	0
	Lseri_10-m-cult	541	Luciliinae	Lucilia	seri	WV	culture	m	l	1	.	.
	Lseri_10-m-cult	542	Luciliinae	Lucilia	seri	WV	culture	m	l	2	.	.
	Lseri_10-m-cult	543	Luciliinae	Lucilia	seri	WV	culture	m	l	3	.	.
	Lseri_10-m-cult	544	Luciliinae	Lucilia	seri	WV	culture	m	r	4	.	.
	Lseri_10-m-cult	545	Luciliinae	Lucilia	seri	WV	culture	m	r	5	.	.
	Lseri_10-m-cult	546	Luciliinae	Lucilia	seri	WV	culture	m	r	6	0	0
	Lseri_11-m-cult	547	Luciliinae	Lucilia	seri	WV	culture	m	l	1	.	.
	Lseri_11-m-cult	548	Luciliinae	Lucilia	seri	WV	culture	m	l	2	.	.
	Lseri_11-m-cult	549	Luciliinae	Lucilia	seri	WV	culture	m	l	3	.	.
	Lseri_11-m-cult	550	Luciliinae	Lucilia	seri	WV	culture	m	r	4	.	.
	Lseri_11-m-cult	551	Luciliinae	Lucilia	seri	WV	culture	m	r	5	.	.
	Lseri_11-m-cult	552	Luciliinae	Lucilia	seri	WV	culture	m	r	6	0	0
	Lseri_12-m-cult	553	Luciliinae	Lucilia	seri	WV	culture	m	l	1	.	.
	Lseri_12-m-cult	554	Luciliinae	Lucilia	seri	WV	culture	m	l	2	.	.
	Lseri_12-m-cult	555	Luciliinae	Lucilia	seri	WV	culture	m	l	3	.	.
	Lseri_12-m-cult	556	Luciliinae	Lucilia	seri	WV	culture	m	r	4	.	.
	Lseri_12-m-cult	557	Luciliinae	Lucilia	seri	WV	culture	m	r	5	.	.
	Lseri_12-m-cult	558	Luciliinae	Lucilia	seri	WV	culture	m	r	6	0	0
	Lseri_13-m-cult	559	Luciliinae	Lucilia	seri	WV	culture	m	l	1	.	.
	Lseri_13-m-cult	560	Luciliinae	Lucilia	seri	WV	culture	m	l	2	.	.
	Lseri_13-m-cult	561	Luciliinae	Lucilia	seri	WV	culture	m	l	3	.	.
	Lseri_13-m-cult	562	Luciliinae	Lucilia	seri	WV	culture	m	r	4	.	.
	Lseri_13-m-cult	563	Luciliinae	Lucilia	seri	WV	culture	m	r	5	.	.
	Lseri_13-m-cult	564	Luciliinae	Lucilia	seri	WV	culture	m	r	6	0	0
	Lseri_14-m-cult	565	Luciliinae	Lucilia	seri	WV	culture	m	l	1	.	.
	Lseri_14-m-cult	566	Luciliinae	Lucilia	seri	WV	culture	m	l	2	.	.
	Lseri_14-m-cult	567	Luciliinae	Lucilia	seri	WV	culture	m	l	3	.	.
	Lseri_14-m-cult	568	Luciliinae	Lucilia	seri	WV	culture	m	r	4	.	.
	Lseri_14-m-cult	569	Luciliinae	Lucilia	seri	WV	culture	m	r	5	.	.
	Lseri_14-m-cult	570	Luciliinae	Lucilia	seri	WV	culture	m	r	6	0	0
	Lseri_15-m-cult	571	Luciliinae	Lucilia	seri	WV	culture	m	l	1	.	.
	Lseri_15-m-cult	572	Luciliinae	Lucilia	seri	WV	culture	m	l	2	.	.
	Lseri_15-m-cult	573	Luciliinae	Lucilia	seri	WV	culture	m	l	3	.	.
	Lseri_15-m-cult	574	Luciliinae	Lucilia	seri	WV	culture	m	r	4	.	.
	Lseri_15-m-cult	575	Luciliinae	Lucilia	seri	WV	culture	m	r	5	.	.
	Lseri_15-m-cult	576	Luciliinae	Lucilia	seri	WV	culture	m	r	6	0	0
	Lseri_16-m-cult	577	Luciliinae	Lucilia	seri	WV	culture	m	l	1	.	.
	Lseri_16-m-cult	578	Luciliinae	Lucilia	seri	WV	culture	m	l	2	.	.
	Lseri_16-m-cult	579	Luciliinae	Lucilia	seri	WV	culture	m	l	3	.	.
	Lseri_16-m-cult	580	Luciliinae	Lucilia	seri	WV	culture	m	r	4	.	.
	Lseri_16-m-cult	581	Luciliinae	Lucilia	seri	WV	culture	m	r	5	.	.
	Lseri_16-m-cult	582	Luciliinae	Lucilia	seri	WV	culture	m	r	6	0	0
	Lseri_2-m-cult	583	Luciliinae	Lucilia	seri	WV	culture	m	l	1	.	.
	Lseri_2-m-cult	584	Luciliinae	Lucilia	seri	WV	culture	m	l	2	.	.
	Lseri_2-m-cult	585	Luciliinae	Lucilia	seri	WV	culture	m	l	3	.	.
	Lseri_2-m-cult	586	Luciliinae	Lucilia	seri	WV	culture	m	r	4	.	.
	Lseri_2-m-cult	587	Luciliinae	Lucilia	seri	WV	culture	m	r	5	.	.
	Lseri_2-m-cult	588	Luciliinae	Lucilia	seri	WV	culture	m	r	6	0	0
	Lseri_3-m-cult	589	Luciliinae	Lucilia	seri	WV	culture	m	l	1	.	.
	Lseri_3-m-cult	590	Luciliinae	Lucilia	seri	WV	culture	m	l	2	.	.
	Lseri_3-m-cult	591	Luciliinae	Lucilia	seri	WV	culture	m	l	3	.	.
	Lseri_3-m-cult	592	Luciliinae	Lucilia	seri	WV	culture	m	r	4	.	.
	Lseri_3-m-cult	593	Luciliinae	Lucilia	seri	WV	culture	m	r	5	.	.
	Lseri_3-m-cult	594	Luciliinae	Lucilia	seri	WV	culture	m	r	6	0	0
	Lseri_4-m-cult	595	Luciliinae	Lucilia	seri	WV	culture	m	l	1	.	.
	Lseri_4-m-cult	596	Luciliinae	Lucilia	seri	WV	culture	m	l	2	.	.
	Lseri_4-m-cult	597	Luciliinae	Lucilia	seri	WV	culture	m	l	3	.	.
	Lseri_4-m-cult	598	Luciliinae	Lucilia	seri	WV	culture	m	r	4	.	.
	Lseri_4-m-cult	599	Luciliinae	Lucilia	seri	WV	culture	m	r	5	.	.
	Lseri_4-m-cult	600	Luciliinae	Lucilia	seri	WV	culture	m	r	6	0	0
	Lseri_5-m-cult	601	Luciliinae	Lucilia	seri	WV	culture	m	l	1	.	.
	Lseri_5-m-cult	602	Luciliinae	Lucilia	seri	WV	culture	m	l	2	.	.
	Lseri_5-m-cult	603	Luciliinae	Lucilia	seri	WV	culture	m	l	3	.	.
	Lseri_5-m-cult	604	Luciliinae	Lucilia	seri	WV	culture	m	r	4	.	.
	Lseri_5-m-cult	605	Luciliinae	Lucilia	seri	WV	culture	m	r	5	.	.
	Lseri_5-m-cult	606	Luciliinae	Lucilia	seri	WV	culture	m	r	6	0	0
	Lseri_6-m-cult	607	Luciliinae	Lucilia	seri	WV	culture	m	l	1	.	.
	Lseri_6-m-cult	608	Luciliinae	Lucilia	seri	WV	culture	m	l	2	.	.
	Lseri_6-m-cult	609	Luciliinae	Lucilia	seri	WV	culture	m	l	3	.	.
	Lseri_6-m-cult	610	Luciliinae	Lucilia	seri	WV	culture	m	r	4	.	.
	Lseri_6-m-cult	611	Luciliinae	Lucilia	seri	WV	culture	m	r	5	.	.
	Lseri_6-m-cult	612	Luciliinae	Lucilia	seri	WV	culture	m	r	6	0	0
	Lseri_7-m-cult	613	Luciliinae	Lucilia	seri	WV	culture	m	l	1	.	.
	Lseri_7-m-cult	614	Luciliinae	Lucilia	seri	WV	culture	m	l	2	.	.
	Lseri_7-m-cult	615	Luciliinae	Lucilia	seri	WV	culture	m	l	3	.	.
	Lseri_7-m-cult	616	Luciliinae	Lucilia	seri	WV	culture	m	r	4	.	.
	Lseri_7-m-cult	617	Luciliinae	Lucilia	seri	WV	culture	m	r	5	.	.
	Lseri_7-m-cult	618	Luciliinae	Lucilia	seri	WV	culture	m	r	6	0	0
	Lseri_8-m-cult	619	Luciliinae	Lucilia	seri	WV	culture	m	l	1	.	.
	Lseri_8-m-cult	620	Luciliinae	Lucilia	seri	WV	culture	m	l	2	.	.
	Lseri_8-m-cult	621	Luciliinae	Lucilia	seri	WV	culture	m	l	3	.	.
	Lseri_8-m-cult	622	Luciliinae	Lucilia	seri	WV	culture	m	r	4	.	.
	Lseri_8-m-cult	623	Luciliinae	Lucilia	seri	WV	culture	m	r	5	.	.
	Lseri_8-m-cult	624	Luciliinae	Lucilia	seri	WV	culture	m	r	6	0	0
	Lseri_9-m-cult	625	Luciliinae	Lucilia	seri	WV	culture	m	l	1	.	.
	Lseri_9-m-cult	626	Luciliinae	Lucilia	seri	WV	culture	m	l	2	.	.
	Lseri_9-m-cult	627	Luciliinae	Lucilia	seri	WV	culture	m	l	3	.	.
	Lseri_9-m-cult	628	Luciliinae	Lucilia	seri	WV	culture	m	r	4	.	.
	Lseri_9-m-cult	629	Luciliinae	Lucilia	seri	WV	culture	m	r	5	.	.
	Lseri_9-m-cult	630	Luciliinae	Lucilia	seri	WV	culture	m	r	6	0	0
	Preg_1-f-pig sept	631	Chrysominae	Phormia	reg	NE	pig	f	l	1	.	.
	Preg_1-f-pig sept	632	Chrysominae	Phormia	reg	NE	pig	f	l	2	.	.
	Preg_1-f-pig sept	633	Chrysominae	Phormia	reg	NE	pig	f	l	3	.	.
	Preg_1-f-pig sept	634	Chrysominae	Phormia	reg	NE	pig	f	r	4	.	.
	Preg_1-f-pig sept	635	Chrysominae	Phormia	reg	NE	pig	f	r	5	.	.
	Preg_1-f-pig sept	636	Chrysominae	Phormia	reg	NE	pig	f	r	6	1	1
	Preg_10-f-pig sept	637	Chrysominae	Phormia	reg	NE	pig	f	l	1	.	.
	Preg_10-f-pig sept	638	Chrysominae	Phormia	reg	NE	pig	f	l	2	.	.
	Preg_10-f-pig sept	639	Chrysominae	Phormia	reg	NE	pig	f	l	3	.	.
	Preg_10-f-pig sept	640	Chrysominae	Phormia	reg	NE	pig	f	r	4	.	.
	Preg_10-f-pig sept	641	Chrysominae	Phormia	reg	NE	pig	f	r	5	.	.
	Preg_10-f-pig sept	642	Chrysominae	Phormia	reg	NE	pig	f	r	6	0	0
	Preg_11-f-pig sept	643	Chrysominae	Phormia	reg	NE	pig	f	l	1	.	.
	Preg_11-f-pig sept	644	Chrysominae	Phormia	reg	NE	pig	f	l	2	.	.
	Preg_11-f-pig sept	645	Chrysominae	Phormia	reg	NE	pig	f	l	3	.	.
	Preg_11-f-pig sept	646	Chrysominae	Phormia	reg	NE	pig	f	r	4	.	.
	Preg_11-f-pig sept	647	Chrysominae	Phormia	reg	NE	pig	f	r	5	.	.
	Preg_11-f-pig sept	648	Chrysominae	Phormia	reg	NE	pig	f	r	6	1	0
	Preg_12-f-pig sept	649	Chrysominae	Phormia	reg	NE	pig	f	l	1	.	.
	Preg_12-f-pig sept	650	Chrysominae	Phormia	reg	NE	pig	f	l	2	.	.
	Preg_12-f-pig sept	651	Chrysominae	Phormia	reg	NE	pig	f	l	3	.	.
	Preg_12-f-pig sept	652	Chrysominae	Phormia	reg	NE	pig	f	r	4	.	.
	Preg_12-f-pig sept	653	Chrysominae	Phormia	reg	NE	pig	f	r	5	.	.
	Preg_12-f-pig sept	654	Chrysominae	Phormia	reg	NE	pig	f	r	6	1	1
	Preg_13-f-pig sept	655	Chrysominae	Phormia	reg	NE	pig	f	l	1	.	.
	Preg_13-f-pig sept	656	Chrysominae	Phormia	reg	NE	pig	f	l	2	.	.
	Preg_13-f-pig sept	657	Chrysominae	Phormia	reg	NE	pig	f	l	3	.	.
	Preg_13-f-pig sept	658	Chrysominae	Phormia	reg	NE	pig	f	r	4	.	.
	Preg_13-f-pig sept	659	Chrysominae	Phormia	reg	NE	pig	f	r	5	.	.
	Preg_13-f-pig sept	660	Chrysominae	Phormia	reg	NE	pig	f	r	6	1	1
	Preg_14-f-pig sept	661	Chrysominae	Phormia	reg	NE	pig	f	l	1	.	.
	Preg_14-f-pig sept	662	Chrysominae	Phormia	reg	NE	pig	f	l	2	.	.
	Preg_14-f-pig sept	663	Chrysominae	Phormia	reg	NE	pig	f	l	3	.	.
	Preg_14-f-pig sept	664	Chrysominae	Phormia	reg	NE	pig	f	r	4	.	.
	Preg_14-f-pig sept	665	Chrysominae	Phormia	reg	NE	pig	f	r	5	.	.
	Preg_14-f-pig sept	666	Chrysominae	Phormia	reg	NE	pig	f	r	6	1	0
	Preg_15-f-pig sept	667	Chrysominae	Phormia	reg	NE	pig	f	l	1	.	.
	Preg_15-f-pig sept	668	Chrysominae	Phormia	reg	NE	pig	f	l	2	.	.
	Preg_15-f-pig sept	669	Chrysominae	Phormia	reg	NE	pig	f	l	3	.	.
	Preg_15-f-pig sept	670	Chrysominae	Phormia	reg	NE	pig	f	r	4	.	.
	Preg_15-f-pig sept	671	Chrysominae	Phormia	reg	NE	pig	f	r	5	.	.
	Preg_15-f-pig sept	672	Chrysominae	Phormia	reg	NE	pig	f	r	6	0	0
	Preg_16-f-pig sept	673	Chrysominae	Phormia	reg	NE	pig	f	l	1	.	.
	Preg_16-f-pig sept	674	Chrysominae	Phormia	reg	NE	pig	f	l	2	.	.
	Preg_16-f-pig sept	675	Chrysominae	Phormia	reg	NE	pig	f	l	3	.	.
	Preg_16-f-pig sept	676	Chrysominae	Phormia	reg	NE	pig	f	r	4	.	.
	Preg_16-f-pig sept	677	Chrysominae	Phormia	reg	NE	pig	f	r	5	.	.
	Preg_16-f-pig sept	678	Chrysominae	Phormia	reg	NE	pig	f	r	6	1	0
	Preg_17-f-pig sept	679	Chrysominae	Phormia	reg	NE	pig	f	l	1	.	.
	Preg_17-f-pig sept	680	Chrysominae	Phormia	reg	NE	pig	f	l	2	.	.
	Preg_17-f-pig sept	681	Chrysominae	Phormia	reg	NE	pig	f	l	3	.	.
	Preg_17-f-pig sept	682	Chrysominae	Phormia	reg	NE	pig	f	r	4	.	.
	Preg_17-f-pig sept	683	Chrysominae	Phormia	reg	NE	pig	f	r	5	.	.
	Preg_17-f-pig sept	684	Chrysominae	Phormia	reg	NE	pig	f	r	6	1	0
	Preg_18-f-pig sept	685	Chrysominae	Phormia	reg	NE	pig	f	l	1	.	.
	Preg_18-f-pig sept	686	Chrysominae	Phormia	reg	NE	pig	f	l	2	.	.
	Preg_18-f-pig sept	687	Chrysominae	Phormia	reg	NE	pig	f	l	3	.	.
	Preg_18-f-pig sept	688	Chrysominae	Phormia	reg	NE	pig	f	r	4	.	.
	Preg_18-f-pig sept	689	Chrysominae	Phormia	reg	NE	pig	f	r	5	.	.
	Preg_18-f-pig sept	690	Chrysominae	Phormia	reg	NE	pig	f	r	6	0	0
	Preg_19-f-pig sept	691	Chrysominae	Phormia	reg	NE	pig	f	l	1	.	.
	Preg_19-f-pig sept	692	Chrysominae	Phormia	reg	NE	pig	f	l	2	.	.
	Preg_19-f-pig sept	693	Chrysominae	Phormia	reg	NE	pig	f	l	3	.	.
	Preg_19-f-pig sept	694	Chrysominae	Phormia	reg	NE	pig	f	r	4	.	.
	Preg_19-f-pig sept	695	Chrysominae	Phormia	reg	NE	pig	f	r	5	.	.
	Preg_19-f-pig sept	696	Chrysominae	Phormia	reg	NE	pig	f	r	6	1	0
	Preg_2-f-pig sept	697	Chrysominae	Phormia	reg	NE	pig	f	l	1	.	.
	Preg_2-f-pig sept	698	Chrysominae	Phormia	reg	NE	pig	f	l	2	.	.
	Preg_2-f-pig sept	699	Chrysominae	Phormia	reg	NE	pig	f	l	3	.	.
	Preg_2-f-pig sept	700	Chrysominae	Phormia	reg	NE	pig	f	r	4	.	.
	Preg_2-f-pig sept	701	Chrysominae	Phormia	reg	NE	pig	f	r	5	.	.
	Preg_2-f-pig sept	702	Chrysominae	Phormia	reg	NE	pig	f	r	6	1	1
	Preg_3-f-pig sept	703	Chrysominae	Phormia	reg	NE	pig	f	l	1	.	.
	Preg_3-f-pig sept	704	Chrysominae	Phormia	reg	NE	pig	f	l	2	.	.
	Preg_3-f-pig sept	705	Chrysominae	Phormia	reg	NE	pig	f	l	3	.	.
	Preg_3-f-pig sept	706	Chrysominae	Phormia	reg	NE	pig	f	r	4	.	.
	Preg_3-f-pig sept	707	Chrysominae	Phormia	reg	NE	pig	f	r	5	.	.
	Preg_3-f-pig sept	708	Chrysominae	Phormia	reg	NE	pig	f	r	6	1	0
	Preg_4-f-pig sept	709	Chrysominae	Phormia	reg	NE	pig	f	l	1	.	.
	Preg_4-f-pig sept	710	Chrysominae	Phormia	reg	NE	pig	f	l	2	.	.
	Preg_4-f-pig sept	711	Chrysominae	Phormia	reg	NE	pig	f	l	3	.	.
	Preg_4-f-pig sept	712	Chrysominae	Phormia	reg	NE	pig	f	r	4	.	.
	Preg_4-f-pig sept	713	Chrysominae	Phormia	reg	NE	pig	f	r	5	.	.
	Preg_4-f-pig sept	714	Chrysominae	Phormia	reg	NE	pig	f	r	6	1	0
	Preg_5-f-pig sept	715	Chrysominae	Phormia	reg	NE	pig	f	l	1	.	.
	Preg_5-f-pig sept	716	Chrysominae	Phormia	reg	NE	pig	f	l	2	.	.
	Preg_5-f-pig sept	717	Chrysominae	Phormia	reg	NE	pig	f	l	3	.	.
	Preg_5-f-pig sept	718	Chrysominae	Phormia	reg	NE	pig	f	r	4	.	.
	Preg_5-f-pig sept	719	Chrysominae	Phormia	reg	NE	pig	f	r	5	.	.
	Preg_5-f-pig sept	720	Chrysominae	Phormia	reg	NE	pig	f	r	6	1	0
	Preg_6-f-pig sept	721	Chrysominae	Phormia	reg	NE	pig	f	l	1	.	.
	Preg_6-f-pig sept	722	Chrysominae	Phormia	reg	NE	pig	f	l	2	.	.
	Preg_6-f-pig sept	723	Chrysominae	Phormia	reg	NE	pig	f	l	3	.	.
	Preg_6-f-pig sept	724	Chrysominae	Phormia	reg	NE	pig	f	r	4	.	.
	Preg_6-f-pig sept	725	Chrysominae	Phormia	reg	NE	pig	f	r	5	.	.
	Preg_6-f-pig sept	726	Chrysominae	Phormia	reg	NE	pig	f	r	6	1	0
	Preg_7-f-pig sept	727	Chrysominae	Phormia	reg	NE	pig	f	l	1	.	.
	Preg_7-f-pig sept	728	Chrysominae	Phormia	reg	NE	pig	f	l	2	.	.
	Preg_7-f-pig sept	729	Chrysominae	Phormia	reg	NE	pig	f	l	3	.	.
	Preg_7-f-pig sept	730	Chrysominae	Phormia	reg	NE	pig	f	r	4	.	.
	Preg_7-f-pig sept	731	Chrysominae	Phormia	reg	NE	pig	f	r	5	.	.
	Preg_7-f-pig sept	732	Chrysominae	Phormia	reg	NE	pig	f	r	6	1	0
	Preg_8-f-pig sept	733	Chrysominae	Phormia	reg	NE	pig	f	l	1	.	.
	Preg_8-f-pig sept	734	Chrysominae	Phormia	reg	NE	pig	f	l	2	.	.
	Preg_8-f-pig sept	735	Chrysominae	Phormia	reg	NE	pig	f	l	3	.	.
	Preg_8-f-pig sept	736	Chrysominae	Phormia	reg	NE	pig	f	r	4	.	.
	Preg_8-f-pig sept	737	Chrysominae	Phormia	reg	NE	pig	f	r	5	.	.
	Preg_8-f-pig sept	738	Chrysominae	Phormia	reg	NE	pig	f	r	6	1	0
	Preg_9-f-pig sept	739	Chrysominae	Phormia	reg	NE	pig	f	l	1	.	.
	Preg_9-f-pig sept	740	Chrysominae	Phormia	reg	NE	pig	f	l	2	.	.
	Preg_9-f-pig sept	741	Chrysominae	Phormia	reg	NE	pig	f	l	3	.	.
	Preg_9-f-pig sept	742	Chrysominae	Phormia	reg	NE	pig	f	r	4	.	.
	Preg_9-f-pig sept	743	Chrysominae	Phormia	reg	NE	pig	f	r	5	.	.
	Preg_9-f-pig sept	744	Chrysominae	Phormia	reg	NE	pig	f	r	6	1	0
	Preg_1-m-pig sept	745	Chrysominae	Phormia	reg	NE	pig	m	l	1	.	.
	Preg_1-m-pig sept	746	Chrysominae	Phormia	reg	NE	pig	m	l	2	.	.
	Preg_1-m-pig sept	747	Chrysominae	Phormia	reg	NE	pig	m	l	3	.	.
	Preg_1-m-pig sept	748	Chrysominae	Phormia	reg	NE	pig	m	r	4	.	.
	Preg_1-m-pig sept	749	Chrysominae	Phormia	reg	NE	pig	m	r	5	.	.
	Preg_1-m-pig sept	750	Chrysominae	Phormia	reg	NE	pig	m	r	6	1	1
	Preg_10-m-pig sept	751	Chrysominae	Phormia	reg	NE	pig	m	l	1	.	.
	Preg_10-m-pig sept	752	Chrysominae	Phormia	reg	NE	pig	m	l	2	.	.
	Preg_10-m-pig sept	753	Chrysominae	Phormia	reg	NE	pig	m	l	3	.	.
	Preg_10-m-pig sept	754	Chrysominae	Phormia	reg	NE	pig	m	r	4	.	.
	Preg_10-m-pig sept	755	Chrysominae	Phormia	reg	NE	pig	m	r	5	.	.
	Preg_10-m-pig sept	756	Chrysominae	Phormia	reg	NE	pig	m	r	6	1	0
	Preg_11-m-pig sept	757	Chrysominae	Phormia	reg	NE	pig	m	l	1	.	.
	Preg_11-m-pig sept	758	Chrysominae	Phormia	reg	NE	pig	m	l	2	.	.
	Preg_11-m-pig sept	759	Chrysominae	Phormia	reg	NE	pig	m	l	3	.	.
	Preg_11-m-pig sept	760	Chrysominae	Phormia	reg	NE	pig	m	r	4	.	.
	Preg_11-m-pig sept	761	Chrysominae	Phormia	reg	NE	pig	m	r	5	.	.
	Preg_11-m-pig sept	762	Chrysominae	Phormia	reg	NE	pig	m	r	6	1	0
	Preg_12-m-pig sept	763	Chrysominae	Phormia	reg	NE	pig	m	l	1	.	.
	Preg_12-m-pig sept	764	Chrysominae	Phormia	reg	NE	pig	m	l	2	.	.
	Preg_12-m-pig sept	765	Chrysominae	Phormia	reg	NE	pig	m	l	3	.	.
	Preg_12-m-pig sept	766	Chrysominae	Phormia	reg	NE	pig	m	r	4	.	.
	Preg_12-m-pig sept	767	Chrysominae	Phormia	reg	NE	pig	m	r	5	.	.
	Preg_12-m-pig sept	768	Chrysominae	Phormia	reg	NE	pig	m	r	6	0	1
	Preg_13-m-pig sept	769	Chrysominae	Phormia	reg	NE	pig	m	l	1	.	.
	Preg_13-m-pig sept	770	Chrysominae	Phormia	reg	NE	pig	m	l	2	.	.
	Preg_13-m-pig sept	771	Chrysominae	Phormia	reg	NE	pig	m	l	3	.	.
	Preg_13-m-pig sept	772	Chrysominae	Phormia	reg	NE	pig	m	r	4	.	.
	Preg_13-m-pig sept	773	Chrysominae	Phormia	reg	NE	pig	m	r	5	.	.
	Preg_13-m-pig sept	774	Chrysominae	Phormia	reg	NE	pig	m	r	6	1	0
	Preg_14-m-pig sept	775	Chrysominae	Phormia	reg	NE	pig	m	l	1	.	.
	Preg_14-m-pig sept	776	Chrysominae	Phormia	reg	NE	pig	m	l	2	.	.
	Preg_14-m-pig sept	777	Chrysominae	Phormia	reg	NE	pig	m	l	3	.	.
	Preg_14-m-pig sept	778	Chrysominae	Phormia	reg	NE	pig	m	r	4	.	.
	Preg_14-m-pig sept	779	Chrysominae	Phormia	reg	NE	pig	m	r	5	.	.
	Preg_14-m-pig sept	780	Chrysominae	Phormia	reg	NE	pig	m	r	6	1	1
	Preg_15-m-pig sept	781	Chrysominae	Phormia	reg	NE	pig	m	l	1	.	.
	Preg_15-m-pig sept	782	Chrysominae	Phormia	reg	NE	pig	m	l	2	.	.
	Preg_15-m-pig sept	783	Chrysominae	Phormia	reg	NE	pig	m	l	3	.	.
	Preg_15-m-pig sept	784	Chrysominae	Phormia	reg	NE	pig	m	r	4	.	.
	Preg_15-m-pig sept	785	Chrysominae	Phormia	reg	NE	pig	m	r	5	.	.
	Preg_15-m-pig sept	786	Chrysominae	Phormia	reg	NE	pig	m	r	6	1	0
	Preg_16-m-pig sept	787	Chrysominae	Phormia	reg	NE	pig	m	l	1	.	.
	Preg_16-m-pig sept	788	Chrysominae	Phormia	reg	NE	pig	m	l	2	.	.
	Preg_16-m-pig sept	789	Chrysominae	Phormia	reg	NE	pig	m	l	3	.	.
	Preg_16-m-pig sept	790	Chrysominae	Phormia	reg	NE	pig	m	r	4	.	.
	Preg_16-m-pig sept	791	Chrysominae	Phormia	reg	NE	pig	m	r	5	.	.
	Preg_16-m-pig sept	792	Chrysominae	Phormia	reg	NE	pig	m	r	6	1	0
	Preg_17-m-pig sept	793	Chrysominae	Phormia	reg	NE	pig	m	l	1	.	.
	Preg_17-m-pig sept	794	Chrysominae	Phormia	reg	NE	pig	m	l	2	.	.
	Preg_17-m-pig sept	795	Chrysominae	Phormia	reg	NE	pig	m	l	3	.	.
	Preg_17-m-pig sept	796	Chrysominae	Phormia	reg	NE	pig	m	r	4	.	.
	Preg_17-m-pig sept	797	Chrysominae	Phormia	reg	NE	pig	m	r	5	.	.
	Preg_17-m-pig sept	798	Chrysominae	Phormia	reg	NE	pig	m	r	6	1	0
	Preg_18-m-pig sept	799	Chrysominae	Phormia	reg	NE	pig	m	l	1	.	.
	Preg_18-m-pig sept	800	Chrysominae	Phormia	reg	NE	pig	m	l	2	.	.
	Preg_18-m-pig sept	801	Chrysominae	Phormia	reg	NE	pig	m	l	3	.	.
	Preg_18-m-pig sept	802	Chrysominae	Phormia	reg	NE	pig	m	r	4	.	.
	Preg_18-m-pig sept	803	Chrysominae	Phormia	reg	NE	pig	m	r	5	.	.
	Preg_18-m-pig sept	804	Chrysominae	Phormia	reg	NE	pig	m	r	6	1	0
	Preg_19-m-pig sept	805	Chrysominae	Phormia	reg	NE	pig	m	l	1	.	.
	Preg_19-m-pig sept	806	Chrysominae	Phormia	reg	NE	pig	m	l	2	.	.
	Preg_19-m-pig sept	807	Chrysominae	Phormia	reg	NE	pig	m	l	3	.	.
	Preg_19-m-pig sept	808	Chrysominae	Phormia	reg	NE	pig	m	r	4	.	.
	Preg_19-m-pig sept	809	Chrysominae	Phormia	reg	NE	pig	m	r	5	.	.
	Preg_19-m-pig sept	810	Chrysominae	Phormia	reg	NE	pig	m	r	6	1	0
	Preg_2-m-pig sept	811	Chrysominae	Phormia	reg	NE	pig	m	l	1	.	.
	Preg_2-m-pig sept	812	Chrysominae	Phormia	reg	NE	pig	m	l	2	.	.
	Preg_2-m-pig sept	813	Chrysominae	Phormia	reg	NE	pig	m	l	3	.	.
	Preg_2-m-pig sept	814	Chrysominae	Phormia	reg	NE	pig	m	r	4	.	.
	Preg_2-m-pig sept	815	Chrysominae	Phormia	reg	NE	pig	m	r	5	.	.
	Preg_2-m-pig sept	816	Chrysominae	Phormia	reg	NE	pig	m	r	6	1	0
	Preg_20-m-pig sept	817	Chrysominae	Phormia	reg	NE	pig	m	l	1	.	.
	Preg_20-m-pig sept	818	Chrysominae	Phormia	reg	NE	pig	m	l	2	.	.
	Preg_20-m-pig sept	819	Chrysominae	Phormia	reg	NE	pig	m	l	3	.	.
	Preg_20-m-pig sept	820	Chrysominae	Phormia	reg	NE	pig	m	r	4	.	.
	Preg_20-m-pig sept	821	Chrysominae	Phormia	reg	NE	pig	m	r	5	.	.
	Preg_20-m-pig sept	822	Chrysominae	Phormia	reg	NE	pig	m	r	6	1	0
	Preg_3-m-pig sept	823	Chrysominae	Phormia	reg	NE	pig	m	l	1	.	.
	Preg_3-m-pig sept	824	Chrysominae	Phormia	reg	NE	pig	m	l	2	.	.
	Preg_3-m-pig sept	825	Chrysominae	Phormia	reg	NE	pig	m	l	3	.	.
	Preg_3-m-pig sept	826	Chrysominae	Phormia	reg	NE	pig	m	r	4	.	.
	Preg_3-m-pig sept	827	Chrysominae	Phormia	reg	NE	pig	m	r	5	.	.
	Preg_3-m-pig sept	828	Chrysominae	Phormia	reg	NE	pig	m	r	6	1	0
	Preg_4-m-pig sept	829	Chrysominae	Phormia	reg	NE	pig	m	l	1	.	.
	Preg_4-m-pig sept	830	Chrysominae	Phormia	reg	NE	pig	m	l	2	.	.
	Preg_4-m-pig sept	831	Chrysominae	Phormia	reg	NE	pig	m	l	3	.	.
	Preg_4-m-pig sept	832	Chrysominae	Phormia	reg	NE	pig	m	r	4	.	.
	Preg_4-m-pig sept	833	Chrysominae	Phormia	reg	NE	pig	m	r	5	.	.
	Preg_4-m-pig sept	834	Chrysominae	Phormia	reg	NE	pig	m	r	6	1	0
	Preg_5-m-pig sept	835	Chrysominae	Phormia	reg	NE	pig	m	l	1	.	.
	Preg_5-m-pig sept	836	Chrysominae	Phormia	reg	NE	pig	m	l	2	.	.
	Preg_5-m-pig sept	837	Chrysominae	Phormia	reg	NE	pig	m	l	3	.	.
	Preg_5-m-pig sept	838	Chrysominae	Phormia	reg	NE	pig	m	r	4	.	.
	Preg_5-m-pig sept	839	Chrysominae	Phormia	reg	NE	pig	m	r	5	.	.
	Preg_5-m-pig sept	840	Chrysominae	Phormia	reg	NE	pig	m	r	6	1	0
	Preg_6-m-pig sept	841	Chrysominae	Phormia	reg	NE	pig	m	l	1	.	.
	Preg_6-m-pig sept	842	Chrysominae	Phormia	reg	NE	pig	m	l	2	.	.
	Preg_6-m-pig sept	843	Chrysominae	Phormia	reg	NE	pig	m	l	3	.	.
	Preg_6-m-pig sept	844	Chrysominae	Phormia	reg	NE	pig	m	r	4	.	.
	Preg_6-m-pig sept	845	Chrysominae	Phormia	reg	NE	pig	m	r	5	.	.
	Preg_6-m-pig sept	846	Chrysominae	Phormia	reg	NE	pig	m	r	6	1	0
	Preg_7-m-pig sept	847	Chrysominae	Phormia	reg	NE	pig	m	l	1	.	.
	Preg_7-m-pig sept	848	Chrysominae	Phormia	reg	NE	pig	m	l	2	.	.
	Preg_7-m-pig sept	849	Chrysominae	Phormia	reg	NE	pig	m	l	3	.	.
	Preg_7-m-pig sept	850	Chrysominae	Phormia	reg	NE	pig	m	r	4	.	.
	Preg_7-m-pig sept	851	Chrysominae	Phormia	reg	NE	pig	m	r	5	.	.
	Preg_7-m-pig sept	852	Chrysominae	Phormia	reg	NE	pig	m	r	6	1	0
	Preg_8-m-pig sept	853	Chrysominae	Phormia	reg	NE	pig	m	l	1	.	.
	Preg_8-m-pig sept	854	Chrysominae	Phormia	reg	NE	pig	m	l	2	.	.
	Preg_8-m-pig sept	855	Chrysominae	Phormia	reg	NE	pig	m	l	3	.	.
	Preg_8-m-pig sept	856	Chrysominae	Phormia	reg	NE	pig	m	r	4	.	.
	Preg_8-m-pig sept	857	Chrysominae	Phormia	reg	NE	pig	m	r	5	.	.
	Preg_8-m-pig sept	858	Chrysominae	Phormia	reg	NE	pig	m	r	6	1	0
	Preg_9-m-pig sept	859	Chrysominae	Phormia	reg	NE	pig	m	l	1	.	.
	Preg_9-m-pig sept	860	Chrysominae	Phormia	reg	NE	pig	m	l	2	.	.
	Preg_9-m-pig sept	861	Chrysominae	Phormia	reg	NE	pig	m	l	3	.	.
	Preg_9-m-pig sept	862	Chrysominae	Phormia	reg	NE	pig	m	r	4	.	.
	Preg_9-m-pig sept	863	Chrysominae	Phormia	reg	NE	pig	m	r	5	.	.
	Preg_9-m-pig sept	864	Chrysominae	Phormia	reg	NE	pig	m	r	6	1	0
	Preg_1-f-Sea2	865	Chrysominae	Phormia	reg	WA	rat	f	l	1	.	.
	Preg_1-f-Sea2	866	Chrysominae	Phormia	reg	WA	rat	f	l	2	.	.
	Preg_1-f-Sea2	867	Chrysominae	Phormia	reg	WA	rat	f	l	3	.	.
	Preg_1-f-Sea2	868	Chrysominae	Phormia	reg	WA	rat	f	r	4	.	.
	Preg_1-f-Sea2	869	Chrysominae	Phormia	reg	WA	rat	f	r	5	.	.
	Preg_1-f-Sea2	870	Chrysominae	Phormia	reg	WA	rat	f	r	6	0	0
	Preg_10-f-Sea2	871	Chrysominae	Phormia	reg	WA	rat	f	l	1	.	.
	Preg_10-f-Sea2	872	Chrysominae	Phormia	reg	WA	rat	f	l	2	.	.
	Preg_10-f-Sea2	873	Chrysominae	Phormia	reg	WA	rat	f	l	3	.	.
	Preg_10-f-Sea2	874	Chrysominae	Phormia	reg	WA	rat	f	r	4	.	.
	Preg_10-f-Sea2	875	Chrysominae	Phormia	reg	WA	rat	f	r	5	.	.
	Preg_10-f-Sea2	876	Chrysominae	Phormia	reg	WA	rat	f	r	6	1	0
	Preg_11-f-Sea2	877	Chrysominae	Phormia	reg	WA	rat	f	l	1	.	.
	Preg_11-f-Sea2	878	Chrysominae	Phormia	reg	WA	rat	f	l	2	.	.
	Preg_11-f-Sea2	879	Chrysominae	Phormia	reg	WA	rat	f	l	3	.	.
	Preg_11-f-Sea2	880	Chrysominae	Phormia	reg	WA	rat	f	r	4	.	.
	Preg_11-f-Sea2	881	Chrysominae	Phormia	reg	WA	rat	f	r	5	.	.
	Preg_11-f-Sea2	882	Chrysominae	Phormia	reg	WA	rat	f	r	6	0	0
	Preg_12-f-Sea2	883	Chrysominae	Phormia	reg	WA	rat	f	l	1	.	.
	Preg_12-f-Sea2	884	Chrysominae	Phormia	reg	WA	rat	f	l	2	.	.
	Preg_12-f-Sea2	885	Chrysominae	Phormia	reg	WA	rat	f	l	3	.	.
	Preg_12-f-Sea2	886	Chrysominae	Phormia	reg	WA	rat	f	r	4	.	.
	Preg_12-f-Sea2	887	Chrysominae	Phormia	reg	WA	rat	f	r	5	.	.
	Preg_12-f-Sea2	888	Chrysominae	Phormia	reg	WA	rat	f	r	6	1	0
	Preg_13-f-Sea2	889	Chrysominae	Phormia	reg	WA	rat	f	l	1	.	.
	Preg_13-f-Sea2	890	Chrysominae	Phormia	reg	WA	rat	f	l	2	.	.
	Preg_13-f-Sea2	891	Chrysominae	Phormia	reg	WA	rat	f	l	3	.	.
	Preg_13-f-Sea2	892	Chrysominae	Phormia	reg	WA	rat	f	r	4	.	.
	Preg_13-f-Sea2	893	Chrysominae	Phormia	reg	WA	rat	f	r	5	.	.
	Preg_13-f-Sea2	894	Chrysominae	Phormia	reg	WA	rat	f	r	6	1	0
	Preg_14-f-Sea2	895	Chrysominae	Phormia	reg	WA	rat	f	l	1	.	.
	Preg_14-f-Sea2	896	Chrysominae	Phormia	reg	WA	rat	f	l	2	.	.
	Preg_14-f-Sea2	897	Chrysominae	Phormia	reg	WA	rat	f	l	3	.	.
	Preg_14-f-Sea2	898	Chrysominae	Phormia	reg	WA	rat	f	r	4	.	.
	Preg_14-f-Sea2	899	Chrysominae	Phormia	reg	WA	rat	f	r	5	.	.
	Preg_14-f-Sea2	900	Chrysominae	Phormia	reg	WA	rat	f	r	6	1	0
	Preg_15-f-Sea2	901	Chrysominae	Phormia	reg	WA	rat	f	l	1	.	.
	Preg_15-f-Sea2	902	Chrysominae	Phormia	reg	WA	rat	f	l	2	.	.
	Preg_15-f-Sea2	903	Chrysominae	Phormia	reg	WA	rat	f	l	3	.	.
	Preg_15-f-Sea2	904	Chrysominae	Phormia	reg	WA	rat	f	r	4	.	.
	Preg_15-f-Sea2	905	Chrysominae	Phormia	reg	WA	rat	f	r	5	.	.
	Preg_15-f-Sea2	906	Chrysominae	Phormia	reg	WA	rat	f	r	6	1	0
	Preg_16-f-Sea2	907	Chrysominae	Phormia	reg	WA	rat	f	l	1	.	.
	Preg_16-f-Sea2	908	Chrysominae	Phormia	reg	WA	rat	f	l	2	.	.
	Preg_16-f-Sea2	909	Chrysominae	Phormia	reg	WA	rat	f	l	3	.	.
	Preg_16-f-Sea2	910	Chrysominae	Phormia	reg	WA	rat	f	r	4	.	.
	Preg_16-f-Sea2	911	Chrysominae	Phormia	reg	WA	rat	f	r	5	.	.
	Preg_16-f-Sea2	912	Chrysominae	Phormia	reg	WA	rat	f	r	6	0	0
	Preg_17-f-Sea2	913	Chrysominae	Phormia	reg	WA	rat	f	l	1	.	.
	Preg_17-f-Sea2	914	Chrysominae	Phormia	reg	WA	rat	f	l	2	.	.
	Preg_17-f-Sea2	915	Chrysominae	Phormia	reg	WA	rat	f	l	3	.	.
	Preg_17-f-Sea2	916	Chrysominae	Phormia	reg	WA	rat	f	r	4	.	.
	Preg_17-f-Sea2	917	Chrysominae	Phormia	reg	WA	rat	f	r	5	.	.
	Preg_17-f-Sea2	918	Chrysominae	Phormia	reg	WA	rat	f	r	6	1	0
	Preg_2-f-Sea2	919	Chrysominae	Phormia	reg	WA	rat	f	l	1	.	.
	Preg_2-f-Sea2	920	Chrysominae	Phormia	reg	WA	rat	f	l	2	.	.
	Preg_2-f-Sea2	921	Chrysominae	Phormia	reg	WA	rat	f	l	3	.	.
	Preg_2-f-Sea2	922	Chrysominae	Phormia	reg	WA	rat	f	r	4	.	.
	Preg_2-f-Sea2	923	Chrysominae	Phormia	reg	WA	rat	f	r	5	.	.
	Preg_2-f-Sea2	924	Chrysominae	Phormia	reg	WA	rat	f	r	6	1	0
	Preg_3-f-Sea2	925	Chrysominae	Phormia	reg	WA	rat	f	l	1	.	.
	Preg_3-f-Sea2	926	Chrysominae	Phormia	reg	WA	rat	f	l	2	.	.
	Preg_3-f-Sea2	927	Chrysominae	Phormia	reg	WA	rat	f	l	3	.	.
	Preg_3-f-Sea2	928	Chrysominae	Phormia	reg	WA	rat	f	r	4	.	.
	Preg_3-f-Sea2	929	Chrysominae	Phormia	reg	WA	rat	f	r	5	.	.
	Preg_3-f-Sea2	930	Chrysominae	Phormia	reg	WA	rat	f	r	6	0	0
	Preg_4-f-Sea2	931	Chrysominae	Phormia	reg	WA	rat	f	l	1	.	.
	Preg_4-f-Sea2	932	Chrysominae	Phormia	reg	WA	rat	f	l	2	.	.
	Preg_4-f-Sea2	933	Chrysominae	Phormia	reg	WA	rat	f	l	3	.	.
	Preg_4-f-Sea2	934	Chrysominae	Phormia	reg	WA	rat	f	r	4	.	.
	Preg_4-f-Sea2	935	Chrysominae	Phormia	reg	WA	rat	f	r	5	.	.
	Preg_4-f-Sea2	936	Chrysominae	Phormia	reg	WA	rat	f	r	6	1	0
	Preg_5-f-Sea2	937	Chrysominae	Phormia	reg	WA	rat	f	l	1	.	.
	Preg_5-f-Sea2	938	Chrysominae	Phormia	reg	WA	rat	f	l	2	.	.
	Preg_5-f-Sea2	939	Chrysominae	Phormia	reg	WA	rat	f	l	3	.	.
	Preg_5-f-Sea2	940	Chrysominae	Phormia	reg	WA	rat	f	r	4	.	.
	Preg_5-f-Sea2	941	Chrysominae	Phormia	reg	WA	rat	f	r	5	.	.
	Preg_5-f-Sea2	942	Chrysominae	Phormia	reg	WA	rat	f	r	6	1	0
	Preg_6-f-Sea2	943	Chrysominae	Phormia	reg	WA	rat	f	l	1	.	.
	Preg_6-f-Sea2	944	Chrysominae	Phormia	reg	WA	rat	f	l	2	.	.
	Preg_6-f-Sea2	945	Chrysominae	Phormia	reg	WA	rat	f	l	3	.	.
	Preg_6-f-Sea2	946	Chrysominae	Phormia	reg	WA	rat	f	r	4	.	.
	Preg_6-f-Sea2	947	Chrysominae	Phormia	reg	WA	rat	f	r	5	.	.
	Preg_6-f-Sea2	948	Chrysominae	Phormia	reg	WA	rat	f	r	6	1	0
	Preg_7-f-Sea2	949	Chrysominae	Phormia	reg	WA	rat	f	l	1	.	.
	Preg_7-f-Sea2	950	Chrysominae	Phormia	reg	WA	rat	f	l	2	.	.
	Preg_7-f-Sea2	951	Chrysominae	Phormia	reg	WA	rat	f	l	3	.	.
	Preg_7-f-Sea2	952	Chrysominae	Phormia	reg	WA	rat	f	r	4	.	.
	Preg_7-f-Sea2	953	Chrysominae	Phormia	reg	WA	rat	f	r	5	.	.
	Preg_7-f-Sea2	954	Chrysominae	Phormia	reg	WA	rat	f	r	6	1	0
	Preg_8-f-Sea2	955	Chrysominae	Phormia	reg	WA	rat	f	l	1	.	.
	Preg_8-f-Sea2	956	Chrysominae	Phormia	reg	WA	rat	f	l	2	.	.
	Preg_8-f-Sea2	957	Chrysominae	Phormia	reg	WA	rat	f	l	3	.	.
	Preg_8-f-Sea2	958	Chrysominae	Phormia	reg	WA	rat	f	r	4	.	.
	Preg_8-f-Sea2	959	Chrysominae	Phormia	reg	WA	rat	f	r	5	.	.
	Preg_8-f-Sea2	960	Chrysominae	Phormia	reg	WA	rat	f	r	6	1	0
	Preg_9-f-Sea2	961	Chrysominae	Phormia	reg	WA	rat	f	l	1	.	.
	Preg_9-f-Sea2	962	Chrysominae	Phormia	reg	WA	rat	f	l	2	.	.
	Preg_9-f-Sea2	963	Chrysominae	Phormia	reg	WA	rat	f	l	3	.	.
	Preg_9-f-Sea2	964	Chrysominae	Phormia	reg	WA	rat	f	r	4	.	.
	Preg_9-f-Sea2	965	Chrysominae	Phormia	reg	WA	rat	f	r	5	.	.
	Preg_9-f-Sea2	966	Chrysominae	Phormia	reg	WA	rat	f	r	6	1	0
	Preg_1-m-Sea2	967	Chrysominae	Phormia	reg	WA	rat	m	l	1	.	.
	Preg_1-m-Sea2	968	Chrysominae	Phormia	reg	WA	rat	m	l	2	.	.
	Preg_1-m-Sea2	969	Chrysominae	Phormia	reg	WA	rat	m	l	3	.	.
	Preg_1-m-Sea2	970	Chrysominae	Phormia	reg	WA	rat	m	r	4	.	.
	Preg_1-m-Sea2	971	Chrysominae	Phormia	reg	WA	rat	m	r	5	.	.
	Preg_1-m-Sea2	972	Chrysominae	Phormia	reg	WA	rat	m	r	6	0	1
	Preg_10-m-Sea2	973	Chrysominae	Phormia	reg	WA	rat	m	l	1	.	.
	Preg_10-m-Sea2	974	Chrysominae	Phormia	reg	WA	rat	m	l	2	.	.
	Preg_10-m-Sea2	975	Chrysominae	Phormia	reg	WA	rat	m	l	3	.	.
	Preg_10-m-Sea2	976	Chrysominae	Phormia	reg	WA	rat	m	r	4	.	.
	Preg_10-m-Sea2	977	Chrysominae	Phormia	reg	WA	rat	m	r	5	.	.
	Preg_10-m-Sea2	978	Chrysominae	Phormia	reg	WA	rat	m	r	6	1	0
	Preg_11-m-Sea2	979	Chrysominae	Phormia	reg	WA	rat	m	l	1	.	.
	Preg_11-m-Sea2	980	Chrysominae	Phormia	reg	WA	rat	m	l	2	.	.
	Preg_11-m-Sea2	981	Chrysominae	Phormia	reg	WA	rat	m	l	3	.	.
	Preg_11-m-Sea2	982	Chrysominae	Phormia	reg	WA	rat	m	r	4	.	.
	Preg_11-m-Sea2	983	Chrysominae	Phormia	reg	WA	rat	m	r	5	.	.
	Preg_11-m-Sea2	984	Chrysominae	Phormia	reg	WA	rat	m	r	6	1	0
	Preg_12-m-Sea2	985	Chrysominae	Phormia	reg	WA	rat	m	l	1	.	.
	Preg_12-m-Sea2	986	Chrysominae	Phormia	reg	WA	rat	m	l	2	.	.
	Preg_12-m-Sea2	987	Chrysominae	Phormia	reg	WA	rat	m	l	3	.	.
	Preg_12-m-Sea2	988	Chrysominae	Phormia	reg	WA	rat	m	r	4	.	.
	Preg_12-m-Sea2	989	Chrysominae	Phormia	reg	WA	rat	m	r	5	.	.
	Preg_12-m-Sea2	990	Chrysominae	Phormia	reg	WA	rat	m	r	6	0	0
	Preg_13-m-Sea2	991	Chrysominae	Phormia	reg	WA	rat	m	l	1	.	.
	Preg_13-m-Sea2	992	Chrysominae	Phormia	reg	WA	rat	m	l	2	.	.
	Preg_13-m-Sea2	993	Chrysominae	Phormia	reg	WA	rat	m	l	3	.	.
	Preg_13-m-Sea2	994	Chrysominae	Phormia	reg	WA	rat	m	r	4	.	.
	Preg_13-m-Sea2	995	Chrysominae	Phormia	reg	WA	rat	m	r	5	.	.
	Preg_13-m-Sea2	996	Chrysominae	Phormia	reg	WA	rat	m	r	6	0	0
	Preg_14-m-Sea2	997	Chrysominae	Phormia	reg	WA	rat	m	l	1	.	.
	Preg_14-m-Sea2	998	Chrysominae	Phormia	reg	WA	rat	m	l	2	.	.
	Preg_14-m-Sea2	999	Chrysominae	Phormia	reg	WA	rat	m	l	3	.	.
	Preg_14-m-Sea2	1000	Chrysominae	Phormia	reg	WA	rat	m	r	4	.	.
	Preg_14-m-Sea2	1001	Chrysominae	Phormia	reg	WA	rat	m	r	5	.	.
	Preg_14-m-Sea2	1002	Chrysominae	Phormia	reg	WA	rat	m	r	6	1	0
	Preg_2-m-Sea2	1003	Chrysominae	Phormia	reg	WA	rat	m	l	1	.	.
	Preg_2-m-Sea2	1004	Chrysominae	Phormia	reg	WA	rat	m	l	2	.	.
	Preg_2-m-Sea2	1005	Chrysominae	Phormia	reg	WA	rat	m	l	3	.	.
	Preg_2-m-Sea2	1006	Chrysominae	Phormia	reg	WA	rat	m	r	4	.	.
	Preg_2-m-Sea2	1007	Chrysominae	Phormia	reg	WA	rat	m	r	5	.	.
	Preg_2-m-Sea2	1008	Chrysominae	Phormia	reg	WA	rat	m	r	6	1	0
	Preg_3-m-Sea2	1009	Chrysominae	Phormia	reg	WA	rat	m	l	1	.	.
	Preg_3-m-Sea2	1010	Chrysominae	Phormia	reg	WA	rat	m	l	2	.	.
	Preg_3-m-Sea2	1011	Chrysominae	Phormia	reg	WA	rat	m	l	3	.	.
	Preg_3-m-Sea2	1012	Chrysominae	Phormia	reg	WA	rat	m	r	4	.	.
	Preg_3-m-Sea2	1013	Chrysominae	Phormia	reg	WA	rat	m	r	5	.	.
	Preg_3-m-Sea2	1014	Chrysominae	Phormia	reg	WA	rat	m	r	6	0	0
	Preg_4-m-Sea2	1015	Chrysominae	Phormia	reg	WA	rat	m	l	1	.	.
	Preg_4-m-Sea2	1016	Chrysominae	Phormia	reg	WA	rat	m	l	2	.	.
	Preg_4-m-Sea2	1017	Chrysominae	Phormia	reg	WA	rat	m	l	3	.	.
	Preg_4-m-Sea2	1018	Chrysominae	Phormia	reg	WA	rat	m	r	4	.	.
	Preg_4-m-Sea2	1019	Chrysominae	Phormia	reg	WA	rat	m	r	5	.	.
	Preg_4-m-Sea2	1020	Chrysominae	Phormia	reg	WA	rat	m	r	6	1	0
	Preg_5-m-Sea2	1021	Chrysominae	Phormia	reg	WA	rat	m	l	1	.	.
	Preg_5-m-Sea2	1022	Chrysominae	Phormia	reg	WA	rat	m	l	2	.	.
	Preg_5-m-Sea2	1023	Chrysominae	Phormia	reg	WA	rat	m	l	3	.	.
	Preg_5-m-Sea2	1024	Chrysominae	Phormia	reg	WA	rat	m	r	4	.	.
	Preg_5-m-Sea2	1025	Chrysominae	Phormia	reg	WA	rat	m	r	5	.	.
	Preg_5-m-Sea2	1026	Chrysominae	Phormia	reg	WA	rat	m	r	6	1	0
	Preg_6-m-Sea2	1027	Chrysominae	Phormia	reg	WA	rat	m	l	1	.	.
	Preg_6-m-Sea2	1028	Chrysominae	Phormia	reg	WA	rat	m	l	2	.	.
	Preg_6-m-Sea2	1029	Chrysominae	Phormia	reg	WA	rat	m	l	3	.	.
	Preg_6-m-Sea2	1030	Chrysominae	Phormia	reg	WA	rat	m	r	4	.	.
	Preg_6-m-Sea2	1031	Chrysominae	Phormia	reg	WA	rat	m	r	5	.	.
	Preg_6-m-Sea2	1032	Chrysominae	Phormia	reg	WA	rat	m	r	6	1	0
	Preg_7-m-Sea2	1033	Chrysominae	Phormia	reg	WA	rat	m	l	1	.	.
	Preg_7-m-Sea2	1034	Chrysominae	Phormia	reg	WA	rat	m	l	2	.	.
	Preg_7-m-Sea2	1035	Chrysominae	Phormia	reg	WA	rat	m	l	3	.	.
	Preg_7-m-Sea2	1036	Chrysominae	Phormia	reg	WA	rat	m	r	4	.	.
	Preg_7-m-Sea2	1037	Chrysominae	Phormia	reg	WA	rat	m	r	5	.	.
	Preg_7-m-Sea2	1038	Chrysominae	Phormia	reg	WA	rat	m	r	6	1	0
	Preg_8-m-Sea2	1039	Chrysominae	Phormia	reg	WA	rat	m	l	1	.	.
	Preg_8-m-Sea2	1040	Chrysominae	Phormia	reg	WA	rat	m	l	2	.	.
	Preg_8-m-Sea2	1041	Chrysominae	Phormia	reg	WA	rat	m	l	3	.	.
	Preg_8-m-Sea2	1042	Chrysominae	Phormia	reg	WA	rat	m	r	4	.	.
	Preg_8-m-Sea2	1043	Chrysominae	Phormia	reg	WA	rat	m	r	5	.	.
	Preg_8-m-Sea2	1044	Chrysominae	Phormia	reg	WA	rat	m	r	6	1	0
	Preg_9-m-Sea2	1045	Chrysominae	Phormia	reg	WA	rat	m	l	1	.	.
	Preg_9-m-Sea2	1046	Chrysominae	Phormia	reg	WA	rat	m	l	2	.	.
	Preg_9-m-Sea2	1047	Chrysominae	Phormia	reg	WA	rat	m	l	3	.	.
	Preg_9-m-Sea2	1048	Chrysominae	Phormia	reg	WA	rat	m	r	4	.	.
	Preg_9-m-Sea2	1049	Chrysominae	Phormia	reg	WA	rat	m	r	5	.	.
	Preg_9-m-Sea2	1050	Chrysominae	Phormia	reg	WA	rat	m	r	6	1	0
	Preg_01-f-cult.tif	1051	Chrysominae	Phormia	reg	NE	liver	f	l	1	.	.
	Preg_01-f-cult.tif	1052	Chrysominae	Phormia	reg	NE	liver	f	l	2	.	.
	Preg_01-f-cult.tif	1053	Chrysominae	Phormia	reg	NE	liver	f	l	3	.	.
	Preg_01-f-cult.tif	1054	Chrysominae	Phormia	reg	NE	liver	f	r	4	.	.
	Preg_01-f-cult.tif	1055	Chrysominae	Phormia	reg	NE	liver	f	r	5	.	.
	Preg_01-f-cult.tif	1056	Chrysominae	Phormia	reg	NE	liver	f	r	6	1	0
	Preg_01-m-cult.tif	1057	Chrysominae	Phormia	reg	NE	liver	m	l	1	.	.
	Preg_01-m-cult.tif	1058	Chrysominae	Phormia	reg	NE	liver	m	l	2	.	.
	Preg_01-m-cult.tif	1059	Chrysominae	Phormia	reg	NE	liver	m	l	3	.	.
	Preg_01-m-cult.tif	1060	Chrysominae	Phormia	reg	NE	liver	m	r	4	.	.
	Preg_01-m-cult.tif	1061	Chrysominae	Phormia	reg	NE	liver	m	r	5	.	.
	Preg_01-m-cult.tif	1062	Chrysominae	Phormia	reg	NE	liver	m	r	6	1	0
	Preg_02-f-cult.tif	1063	Chrysominae	Phormia	reg	NE	liver	f	l	1	.	.
	Preg_02-f-cult.tif	1064	Chrysominae	Phormia	reg	NE	liver	f	l	2	.	.
	Preg_02-f-cult.tif	1065	Chrysominae	Phormia	reg	NE	liver	f	l	3	.	.
	Preg_02-f-cult.tif	1066	Chrysominae	Phormia	reg	NE	liver	f	r	4	.	.
	Preg_02-f-cult.tif	1067	Chrysominae	Phormia	reg	NE	liver	f	r	5	.	.
	Preg_02-f-cult.tif	1068	Chrysominae	Phormia	reg	NE	liver	f	r	6	1	0
	Preg_02-m-cult.tif	1069	Chrysominae	Phormia	reg	NE	liver	m	l	1	.	.
	Preg_02-m-cult.tif	1070	Chrysominae	Phormia	reg	NE	liver	m	l	2	.	.
	Preg_02-m-cult.tif	1071	Chrysominae	Phormia	reg	NE	liver	m	l	3	.	.
	Preg_02-m-cult.tif	1072	Chrysominae	Phormia	reg	NE	liver	m	r	4	.	.
	Preg_02-m-cult.tif	1073	Chrysominae	Phormia	reg	NE	liver	m	r	5	.	.
	Preg_02-m-cult.tif	1074	Chrysominae	Phormia	reg	NE	liver	m	r	6	1	0
	Preg_03-f-cult.tif	1075	Chrysominae	Phormia	reg	NE	liver	f	l	1	.	.
	Preg_03-f-cult.tif	1076	Chrysominae	Phormia	reg	NE	liver	f	l	2	.	.
	Preg_03-f-cult.tif	1077	Chrysominae	Phormia	reg	NE	liver	f	l	3	.	.
	Preg_03-f-cult.tif	1078	Chrysominae	Phormia	reg	NE	liver	f	r	4	.	.
	Preg_03-f-cult.tif	1079	Chrysominae	Phormia	reg	NE	liver	f	r	5	.	.
	Preg_03-f-cult.tif	1080	Chrysominae	Phormia	reg	NE	liver	f	r	6	1	0
	Preg_03-m-cult.tif	1081	Chrysominae	Phormia	reg	NE	liver	m	l	1	.	.
	Preg_03-m-cult.tif	1082	Chrysominae	Phormia	reg	NE	liver	m	l	2	.	.
	Preg_03-m-cult.tif	1083	Chrysominae	Phormia	reg	NE	liver	m	l	3	.	.
	Preg_03-m-cult.tif	1084	Chrysominae	Phormia	reg	NE	liver	m	r	4	.	.
	Preg_03-m-cult.tif	1085	Chrysominae	Phormia	reg	NE	liver	m	r	5	.	.
	Preg_03-m-cult.tif	1086	Chrysominae	Phormia	reg	NE	liver	m	r	6	1	0
	Preg_04-f-cult.tif	1087	Chrysominae	Phormia	reg	NE	liver	f	l	1	.	.
	Preg_04-f-cult.tif	1088	Chrysominae	Phormia	reg	NE	liver	f	l	2	.	.
	Preg_04-f-cult.tif	1089	Chrysominae	Phormia	reg	NE	liver	f	l	3	.	.
	Preg_04-f-cult.tif	1090	Chrysominae	Phormia	reg	NE	liver	f	r	4	.	.
	Preg_04-f-cult.tif	1091	Chrysominae	Phormia	reg	NE	liver	f	r	5	.	.
	Preg_04-f-cult.tif	1092	Chrysominae	Phormia	reg	NE	liver	f	r	6	1	0
	Preg_04-m-cult.tif	1093	Chrysominae	Phormia	reg	NE	liver	m	l	1	.	.
	Preg_04-m-cult.tif	1094	Chrysominae	Phormia	reg	NE	liver	m	l	2	.	.
	Preg_04-m-cult.tif	1095	Chrysominae	Phormia	reg	NE	liver	m	l	3	.	.
	Preg_04-m-cult.tif	1096	Chrysominae	Phormia	reg	NE	liver	m	r	4	.	.
	Preg_04-m-cult.tif	1097	Chrysominae	Phormia	reg	NE	liver	m	r	5	.	.
	Preg_04-m-cult.tif	1098	Chrysominae	Phormia	reg	NE	liver	m	r	6	1	0
	Preg_05-f-cult.tif	1099	Chrysominae	Phormia	reg	NE	liver	f	l	1	.	.
	Preg_05-f-cult.tif	1100	Chrysominae	Phormia	reg	NE	liver	f	l	2	.	.
	Preg_05-f-cult.tif	1101	Chrysominae	Phormia	reg	NE	liver	f	l	3	.	.
	Preg_05-f-cult.tif	1102	Chrysominae	Phormia	reg	NE	liver	f	r	4	.	.
	Preg_05-f-cult.tif	1103	Chrysominae	Phormia	reg	NE	liver	f	r	5	.	.
	Preg_05-f-cult.tif	1104	Chrysominae	Phormia	reg	NE	liver	f	r	6	1	0
	Preg_05-m-cult.tif	1105	Chrysominae	Phormia	reg	NE	liver	m	l	1	.	.
	Preg_05-m-cult.tif	1106	Chrysominae	Phormia	reg	NE	liver	m	l	2	.	.
	Preg_05-m-cult.tif	1107	Chrysominae	Phormia	reg	NE	liver	m	l	3	.	.
	Preg_05-m-cult.tif	1108	Chrysominae	Phormia	reg	NE	liver	m	r	4	.	.
	Preg_05-m-cult.tif	1109	Chrysominae	Phormia	reg	NE	liver	m	r	5	.	.
	Preg_05-m-cult.tif	1110	Chrysominae	Phormia	reg	NE	liver	m	r	6	1	0
	Preg_06-m-cult.tif	1111	Chrysominae	Phormia	reg	NE	liver	m	l	1	.	.
	Preg_06-m-cult.tif	1112	Chrysominae	Phormia	reg	NE	liver	m	l	2	.	.
	Preg_06-m-cult.tif	1113	Chrysominae	Phormia	reg	NE	liver	m	l	3	.	.
	Preg_06-m-cult.tif	1114	Chrysominae	Phormia	reg	NE	liver	m	r	4	.	.
	Preg_06-m-cult.tif	1115	Chrysominae	Phormia	reg	NE	liver	m	r	5	.	.
	Preg_06-m-cult.tif	1116	Chrysominae	Phormia	reg	NE	liver	m	r	6	1	0
	Preg_07-f-cult.tif	1117	Chrysominae	Phormia	reg	NE	liver	f	l	1	.	.
	Preg_07-f-cult.tif	1118	Chrysominae	Phormia	reg	NE	liver	f	l	2	.	.
	Preg_07-f-cult.tif	1119	Chrysominae	Phormia	reg	NE	liver	f	l	3	.	.
	Preg_07-f-cult.tif	1120	Chrysominae	Phormia	reg	NE	liver	f	r	4	.	.
	Preg_07-f-cult.tif	1121	Chrysominae	Phormia	reg	NE	liver	f	r	5	.	.
	Preg_07-f-cult.tif	1122	Chrysominae	Phormia	reg	NE	liver	f	r	6	1	0
	Preg_07-m-cult.tif	1123	Chrysominae	Phormia	reg	NE	liver	m	l	1	.	.
	Preg_07-m-cult.tif	1124	Chrysominae	Phormia	reg	NE	liver	m	l	2	.	.
	Preg_07-m-cult.tif	1125	Chrysominae	Phormia	reg	NE	liver	m	l	3	.	.
	Preg_07-m-cult.tif	1126	Chrysominae	Phormia	reg	NE	liver	m	r	4	.	.
	Preg_07-m-cult.tif	1127	Chrysominae	Phormia	reg	NE	liver	m	r	5	.	.
	Preg_07-m-cult.tif	1128	Chrysominae	Phormia	reg	NE	liver	m	r	6	1	0
	Preg_08-f-cult.tif	1129	Chrysominae	Phormia	reg	NE	liver	f	l	1	.	.
	Preg_08-f-cult.tif	1130	Chrysominae	Phormia	reg	NE	liver	f	l	2	.	.
	Preg_08-f-cult.tif	1131	Chrysominae	Phormia	reg	NE	liver	f	l	3	.	.
	Preg_08-f-cult.tif	1132	Chrysominae	Phormia	reg	NE	liver	f	r	4	.	.
	Preg_08-f-cult.tif	1133	Chrysominae	Phormia	reg	NE	liver	f	r	5	.	.
	Preg_08-f-cult.tif	1134	Chrysominae	Phormia	reg	NE	liver	f	r	6	1	0
	Preg_08-m-cult.tif	1135	Chrysominae	Phormia	reg	NE	liver	m	l	1	.	.
	Preg_08-m-cult.tif	1136	Chrysominae	Phormia	reg	NE	liver	m	l	2	.	.
	Preg_08-m-cult.tif	1137	Chrysominae	Phormia	reg	NE	liver	m	l	3	.	.
	Preg_08-m-cult.tif	1138	Chrysominae	Phormia	reg	NE	liver	m	r	4	.	.
	Preg_08-m-cult.tif	1139	Chrysominae	Phormia	reg	NE	liver	m	r	5	.	.
	Preg_08-m-cult.tif	1140	Chrysominae	Phormia	reg	NE	liver	m	r	6	1	0
	Preg_09-f-cult.tif	1141	Chrysominae	Phormia	reg	NE	liver	f	l	1	.	.
	Preg_09-f-cult.tif	1142	Chrysominae	Phormia	reg	NE	liver	f	l	2	.	.
	Preg_09-f-cult.tif	1143	Chrysominae	Phormia	reg	NE	liver	f	l	3	.	.
	Preg_09-f-cult.tif	1144	Chrysominae	Phormia	reg	NE	liver	f	r	4	.	.
	Preg_09-f-cult.tif	1145	Chrysominae	Phormia	reg	NE	liver	f	r	5	.	.
	Preg_09-f-cult.tif	1146	Chrysominae	Phormia	reg	NE	liver	f	r	6	1	0
	Preg_09-m-cult.tif	1147	Chrysominae	Phormia	reg	NE	liver	m	l	1	.	.
	Preg_09-m-cult.tif	1148	Chrysominae	Phormia	reg	NE	liver	m	l	2	.	.
	Preg_09-m-cult.tif	1149	Chrysominae	Phormia	reg	NE	liver	m	l	3	.	.
	Preg_09-m-cult.tif	1150	Chrysominae	Phormia	reg	NE	liver	m	r	4	.	.
	Preg_09-m-cult.tif	1151	Chrysominae	Phormia	reg	NE	liver	m	r	5	.	.
	Preg_09-m-cult.tif	1152	Chrysominae	Phormia	reg	NE	liver	m	r	6	1	0
	Preg_10-f-cult.tif	1153	Chrysominae	Phormia	reg	NE	liver	f	l	1	.	.
	Preg_10-f-cult.tif	1154	Chrysominae	Phormia	reg	NE	liver	f	l	2	.	.
	Preg_10-f-cult.tif	1155	Chrysominae	Phormia	reg	NE	liver	f	l	3	.	.
	Preg_10-f-cult.tif	1156	Chrysominae	Phormia	reg	NE	liver	f	r	4	.	.
	Preg_10-f-cult.tif	1157	Chrysominae	Phormia	reg	NE	liver	f	r	5	.	.
	Preg_10-f-cult.tif	1158	Chrysominae	Phormia	reg	NE	liver	f	r	6	1	0
	Preg_10-m-cult.tif	1159	Chrysominae	Phormia	reg	NE	liver	m	l	1	.	.
	Preg_10-m-cult.tif	1160	Chrysominae	Phormia	reg	NE	liver	m	l	2	.	.
	Preg_10-m-cult.tif	1161	Chrysominae	Phormia	reg	NE	liver	m	l	3	.	.
	Preg_10-m-cult.tif	1162	Chrysominae	Phormia	reg	NE	liver	m	r	4	.	.
	Preg_10-m-cult.tif	1163	Chrysominae	Phormia	reg	NE	liver	m	r	5	.	.
	Preg_10-m-cult.tif	1164	Chrysominae	Phormia	reg	NE	liver	m	r	6	1	0
	Preg_11-f-cult.tif	1165	Chrysominae	Phormia	reg	NE	liver	f	l	1	.	.
	Preg_11-f-cult.tif	1166	Chrysominae	Phormia	reg	NE	liver	f	l	2	.	.
	Preg_11-f-cult.tif	1167	Chrysominae	Phormia	reg	NE	liver	f	l	3	.	.
	Preg_11-f-cult.tif	1168	Chrysominae	Phormia	reg	NE	liver	f	r	4	.	.
	Preg_11-f-cult.tif	1169	Chrysominae	Phormia	reg	NE	liver	f	r	5	.	.
	Preg_11-f-cult.tif	1170	Chrysominae	Phormia	reg	NE	liver	f	r	6	1	0
	Preg_11-m-cult.tif	1171	Chrysominae	Phormia	reg	NE	liver	m	l	1	.	.
	Preg_11-m-cult.tif	1172	Chrysominae	Phormia	reg	NE	liver	m	l	2	.	.
	Preg_11-m-cult.tif	1173	Chrysominae	Phormia	reg	NE	liver	m	l	3	.	.
	Preg_11-m-cult.tif	1174	Chrysominae	Phormia	reg	NE	liver	m	r	4	.	.
	Preg_11-m-cult.tif	1175	Chrysominae	Phormia	reg	NE	liver	m	r	5	.	.
	Preg_11-m-cult.tif	1176	Chrysominae	Phormia	reg	NE	liver	m	r	6	1	0
	Preg_12-f-cult.tif	1177	Chrysominae	Phormia	reg	NE	liver	f	l	1	.	.
	Preg_12-f-cult.tif	1178	Chrysominae	Phormia	reg	NE	liver	f	l	2	.	.
	Preg_12-f-cult.tif	1179	Chrysominae	Phormia	reg	NE	liver	f	l	3	.	.
	Preg_12-f-cult.tif	1180	Chrysominae	Phormia	reg	NE	liver	f	r	4	.	.
	Preg_12-f-cult.tif	1181	Chrysominae	Phormia	reg	NE	liver	f	r	5	.	.
	Preg_12-f-cult.tif	1182	Chrysominae	Phormia	reg	NE	liver	f	r	6	1	0
	Preg_12-m-cult.tif	1183	Chrysominae	Phormia	reg	NE	liver	m	l	1	.	.
	Preg_12-m-cult.tif	1184	Chrysominae	Phormia	reg	NE	liver	m	l	2	.	.
	Preg_12-m-cult.tif	1185	Chrysominae	Phormia	reg	NE	liver	m	l	3	.	.
	Preg_12-m-cult.tif	1186	Chrysominae	Phormia	reg	NE	liver	m	r	4	.	.
	Preg_12-m-cult.tif	1187	Chrysominae	Phormia	reg	NE	liver	m	r	5	.	.
	Preg_12-m-cult.tif	1188	Chrysominae	Phormia	reg	NE	liver	m	r	6	1	0
	Preg_13-f-cult.tif	1189	Chrysominae	Phormia	reg	NE	liver	f	l	1	.	.
	Preg_13-f-cult.tif	1190	Chrysominae	Phormia	reg	NE	liver	f	l	2	.	.
	Preg_13-f-cult.tif	1191	Chrysominae	Phormia	reg	NE	liver	f	l	3	.	.
	Preg_13-f-cult.tif	1192	Chrysominae	Phormia	reg	NE	liver	f	r	4	.	.
	Preg_13-f-cult.tif	1193	Chrysominae	Phormia	reg	NE	liver	f	r	5	.	.
	Preg_13-f-cult.tif	1194	Chrysominae	Phormia	reg	NE	liver	f	r	6	1	0
	Preg_13-m-cult.tif	1195	Chrysominae	Phormia	reg	NE	liver	m	l	1	.	.
	Preg_13-m-cult.tif	1196	Chrysominae	Phormia	reg	NE	liver	m	l	2	.	.
	Preg_13-m-cult.tif	1197	Chrysominae	Phormia	reg	NE	liver	m	l	3	.	.
	Preg_13-m-cult.tif	1198	Chrysominae	Phormia	reg	NE	liver	m	r	4	.	.
	Preg_13-m-cult.tif	1199	Chrysominae	Phormia	reg	NE	liver	m	r	5	.	.
	Preg_13-m-cult.tif	1200	Chrysominae	Phormia	reg	NE	liver	m	r	6	1	0
	Preg_14-f-cult.tif	1201	Chrysominae	Phormia	reg	NE	liver	f	l	1	.	.
	Preg_14-f-cult.tif	1202	Chrysominae	Phormia	reg	NE	liver	f	l	2	.	.
	Preg_14-f-cult.tif	1203	Chrysominae	Phormia	reg	NE	liver	f	l	3	.	.
	Preg_14-f-cult.tif	1204	Chrysominae	Phormia	reg	NE	liver	f	r	4	.	.
	Preg_14-f-cult.tif	1205	Chrysominae	Phormia	reg	NE	liver	f	r	5	.	.
	Preg_14-f-cult.tif	1206	Chrysominae	Phormia	reg	NE	liver	f	r	6	1	0
	Preg_14-m-cult.tif	1207	Chrysominae	Phormia	reg	NE	liver	m	l	1	.	.
	Preg_14-m-cult.tif	1208	Chrysominae	Phormia	reg	NE	liver	m	l	2	.	.
	Preg_14-m-cult.tif	1209	Chrysominae	Phormia	reg	NE	liver	m	l	3	.	.
	Preg_14-m-cult.tif	1210	Chrysominae	Phormia	reg	NE	liver	m	r	4	.	.
	Preg_14-m-cult.tif	1211	Chrysominae	Phormia	reg	NE	liver	m	r	5	.	.
	Preg_14-m-cult.tif	1212	Chrysominae	Phormia	reg	NE	liver	m	r	6	1	0
	Preg_15-f-cult.tif	1213	Chrysominae	Phormia	reg	NE	liver	f	l	1	.	.
	Preg_15-f-cult.tif	1214	Chrysominae	Phormia	reg	NE	liver	f	l	2	.	.
	Preg_15-f-cult.tif	1215	Chrysominae	Phormia	reg	NE	liver	f	l	3	.	.
	Preg_15-f-cult.tif	1216	Chrysominae	Phormia	reg	NE	liver	f	r	4	.	.
	Preg_15-f-cult.tif	1217	Chrysominae	Phormia	reg	NE	liver	f	r	5	.	.
	Preg_15-f-cult.tif	1218	Chrysominae	Phormia	reg	NE	liver	f	r	6	1	0
	Preg_15-m-cult.tif	1219	Chrysominae	Phormia	reg	NE	liver	m	l	1	.	.
	Preg_15-m-cult.tif	1220	Chrysominae	Phormia	reg	NE	liver	m	l	2	.	.
	Preg_15-m-cult.tif	1221	Chrysominae	Phormia	reg	NE	liver	m	l	3	.	.
	Preg_15-m-cult.tif	1222	Chrysominae	Phormia	reg	NE	liver	m	r	4	.	.
	Preg_15-m-cult.tif	1223	Chrysominae	Phormia	reg	NE	liver	m	r	5	.	.
	Preg_15-m-cult.tif	1224	Chrysominae	Phormia	reg	NE	liver	m	r	6	1	0
	Preg_16-f-cult.tif	1225	Chrysominae	Phormia	reg	NE	liver	f	l	1	.	.
	Preg_16-f-cult.tif	1226	Chrysominae	Phormia	reg	NE	liver	f	l	2	.	.
	Preg_16-f-cult.tif	1227	Chrysominae	Phormia	reg	NE	liver	f	l	3	.	.
	Preg_16-f-cult.tif	1228	Chrysominae	Phormia	reg	NE	liver	f	r	4	.	.
	Preg_16-f-cult.tif	1229	Chrysominae	Phormia	reg	NE	liver	f	r	5	.	.
	Preg_16-f-cult.tif	1230	Chrysominae	Phormia	reg	NE	liver	f	r	6	1	0
	Preg_16-m-cult.tif	1231	Chrysominae	Phormia	reg	NE	liver	m	l	1	.	.
	Preg_16-m-cult.tif	1232	Chrysominae	Phormia	reg	NE	liver	m	l	2	.	.
	Preg_16-m-cult.tif	1233	Chrysominae	Phormia	reg	NE	liver	m	l	3	.	.
	Preg_16-m-cult.tif	1234	Chrysominae	Phormia	reg	NE	liver	m	r	4	.	.
	Preg_16-m-cult.tif	1235	Chrysominae	Phormia	reg	NE	liver	m	r	5	.	.
	Preg_16-m-cult.tif	1236	Chrysominae	Phormia	reg	NE	liver	m	r	6	1	0
	Preg_17-f-cult.tif	1237	Chrysominae	Phormia	reg	NE	liver	f	l	1	.	.
	Preg_17-f-cult.tif	1238	Chrysominae	Phormia	reg	NE	liver	f	l	2	.	.
	Preg_17-f-cult.tif	1239	Chrysominae	Phormia	reg	NE	liver	f	l	3	.	.
	Preg_17-f-cult.tif	1240	Chrysominae	Phormia	reg	NE	liver	f	r	4	.	.
	Preg_17-f-cult.tif	1241	Chrysominae	Phormia	reg	NE	liver	f	r	5	.	.
	Preg_17-f-cult.tif	1242	Chrysominae	Phormia	reg	NE	liver	f	r	6	1	0
	Preg_17-m-cult.tif	1243	Chrysominae	Phormia	reg	NE	liver	m	l	1	.	.
	Preg_17-m-cult.tif	1244	Chrysominae	Phormia	reg	NE	liver	m	l	2	.	.
	Preg_17-m-cult.tif	1245	Chrysominae	Phormia	reg	NE	liver	m	l	3	.	.
	Preg_17-m-cult.tif	1246	Chrysominae	Phormia	reg	NE	liver	m	r	4	.	.
	Preg_17-m-cult.tif	1247	Chrysominae	Phormia	reg	NE	liver	m	r	5	.	.
	Preg_17-m-cult.tif	1248	Chrysominae	Phormia	reg	NE	liver	m	r	6	1	0
	Preg_18-m-cult.tif	1249	Chrysominae	Phormia	reg	NE	liver	m	l	1	.	.
	Preg_18-m-cult.tif	1250	Chrysominae	Phormia	reg	NE	liver	m	l	2	.	.
	Preg_18-m-cult.tif	1251	Chrysominae	Phormia	reg	NE	liver	m	l	3	.	.
	Preg_18-m-cult.tif	1252	Chrysominae	Phormia	reg	NE	liver	m	r	4	.	.
	Preg_18-m-cult.tif	1253	Chrysominae	Phormia	reg	NE	liver	m	r	5	.	.
	Preg_18-m-cult.tif	1254	Chrysominae	Phormia	reg	NE	liver	m	r	6	1	0
	Preg_19-m-cult.tif	1255	Chrysominae	Phormia	reg	NE	liver	m	l	1	.	.
	Preg_19-m-cult.tif	1256	Chrysominae	Phormia	reg	NE	liver	m	l	2	.	.
	Preg_19-m-cult.tif	1257	Chrysominae	Phormia	reg	NE	liver	m	l	3	.	.
	Preg_19-m-cult.tif	1258	Chrysominae	Phormia	reg	NE	liver	m	r	4	.	.
	Preg_19-m-cult.tif	1259	Chrysominae	Phormia	reg	NE	liver	m	r	5	.	.
	Preg_19-m-cult.tif	1260	Chrysominae	Phormia	reg	NE	liver	m	r	6	1	0
	Preg_20-m-cult.tif	1261	Chrysominae	Phormia	reg	NE	liver	m	l	1	.	.
	Preg_20-m-cult.tif	1262	Chrysominae	Phormia	reg	NE	liver	m	l	2	.	.
	Preg_20-m-cult.tif	1263	Chrysominae	Phormia	reg	NE	liver	m	l	3	.	.
	Preg_20-m-cult.tif	1264	Chrysominae	Phormia	reg	NE	liver	m	r	4	.	.
	Preg_20-m-cult.tif	1265	Chrysominae	Phormia	reg	NE	liver	m	r	5	.	.
	Preg_20-m-cult.tif	1266	Chrysominae	Phormia	reg	NE	liver	m	r	6	1	0
	Preg_21-m-cult.tif	1267	Chrysominae	Phormia	reg	NE	liver	m	l	1	.	.
	Preg_21-m-cult.tif	1268	Chrysominae	Phormia	reg	NE	liver	m	l	2	.	.
	Preg_21-m-cult.tif	1269	Chrysominae	Phormia	reg	NE	liver	m	l	3	.	.
	Preg_21-m-cult.tif	1270	Chrysominae	Phormia	reg	NE	liver	m	r	4	.	.
	Preg_21-m-cult.tif	1271	Chrysominae	Phormia	reg	NE	liver	m	r	5	.	.
	Preg_21-m-cult.tif	1272	Chrysominae	Phormia	reg	NE	liver	m	r	6	1	0
	Preg_22-m-cult.tif	1273	Chrysominae	Phormia	reg	NE	liver	m	l	1	.	.
	Preg_22-m-cult.tif	1274	Chrysominae	Phormia	reg	NE	liver	m	l	2	.	.
	Preg_22-m-cult.tif	1275	Chrysominae	Phormia	reg	NE	liver	m	l	3	.	.
	Preg_22-m-cult.tif	1276	Chrysominae	Phormia	reg	NE	liver	m	r	4	.	.
	Preg_22-m-cult.tif	1277	Chrysominae	Phormia	reg	NE	liver	m	r	5	.	.
	Preg_22-m-cult.tif	1278	Chrysominae	Phormia	reg	NE	liver	m	r	6	1	0
	Preg_23-m-cult.tif	1279	Chrysominae	Phormia	reg	NE	liver	m	l	1	.	.
	Preg_23-m-cult.tif	1280	Chrysominae	Phormia	reg	NE	liver	m	l	2	.	.
	Preg_23-m-cult.tif	1281	Chrysominae	Phormia	reg	NE	liver	m	l	3	.	.
	Preg_23-m-cult.tif	1282	Chrysominae	Phormia	reg	NE	liver	m	r	4	.	.
	Preg_23-m-cult.tif	1283	Chrysominae	Phormia	reg	NE	liver	m	r	5	.	.
	Preg_23-m-cult.tif	1284	Chrysominae	Phormia	reg	NE	liver	m	r	6	1	0
	Preg_24-m-cult.tif	1285	Chrysominae	Phormia	reg	NE	liver	m	l	1	.	.
	Preg_24-m-cult.tif	1286	Chrysominae	Phormia	reg	NE	liver	m	l	2	.	.
	Preg_24-m-cult.tif	1287	Chrysominae	Phormia	reg	NE	liver	m	l	3	.	.
	Preg_24-m-cult.tif	1288	Chrysominae	Phormia	reg	NE	liver	m	r	4	.	.
	Preg_24-m-cult.tif	1289	Chrysominae	Phormia	reg	NE	liver	m	r	5	.	.
	Preg_24-m-cult.tif	1290	Chrysominae	Phormia	reg	NE	liver	m	r	6	1	0

## Sheet: parsing & calc
				xstart	distal							between plates
				ystart	distal							wide = distance 1 to 11								angler =angle raw: degrees clockwise from 0 (horizontal)												rpltwidth = right plate width, distal (wide) points of slits: , 7-11
				xstop	proximal							narrow = distance 6 to 8								anglet= angle t (for transformed) for slits 1-3: as reported; for slits 4-6: degrees counterclockwise from 180 (horizontal)												lpltwidth = left plate width, distal (wide) points of slits: 1 to 5
				ystop	proximal										234					90 - angle1 or angle2 gives common angle from vertical (abs), so paired slits can be compared												26width = left plate, distance from pt 2 to pt 6 or prox slit 1 to prox slit 3
															39					propor = prominent protuberances, 1 or 0												812width = right plate, distance from pt 8 to pt 12 or prox slit 4to prox slit 6
																				manhole = obvious wrinkled spiraclular cover, 1 or 0
																				flap = covered spiracular plate (C. hominivorax) or visible plate, 1 or 0
File	rep	length	angle	xstart	ystart	xstop	ystop			filen	spnum	subfamily	genus	species	loc	host	sex	plate	slit	length	angler	top_x	top_y	bottom_x	bottom_y	wide	narrow	angle2	propro	manhole	flap	rpltwidth	lptwidth	26width	812width
Cmac_1-f-pig	1	70.7107	36.545	428.667	366	478.667	416			Cmac_1-f-pig	1	Chrysominae	Coch	mac	NE	pig	f	l	1	70.7107	36.545	428.667	366	478.667	416	.	.	36.545	.	.	.	.	.	.	.
Cmac_1-f-pig	2	85.4283	55.8798	451.667	327	488.667	404			Cmac_1-f-pig	2	Chrysominae	Coch	mac	NE	pig	f	l	2	85.4283	55.8798	451.667	327	488.667	404	.	.	55.8798	.	.	.	.	.	.	.
Cmac_1-f-pig	3	79.0569	79.3702	497.667	319	500.667	398			Cmac_1-f-pig	3	Chrysominae	Coch	mac	NE	pig	f	l	3	79.0569	79.3702	497.667	319	500.667	398	.	.	79.3702	.	.	.	.	.	.	.
Cmac_1-f-pig	4	79.8123	96.8001	666.667	341	645.667	418			Cmac_1-f-pig	4	Chrysominae	Coch	mac	NE	pig	f	r	4	79.8123	96.8001	666.667	341	645.667	418	.	.	83.1999	.	.	.	.	.	.	.
Cmac_1-f-pig	5	82.201	118.136	707.667	361	658.667	427			Cmac_1-f-pig	5	Chrysominae	Coch	mac	NE	pig	f	r	5	82.201	118.136	707.667	361	658.667	427	.	.	61.8639	.	.	.	.	.	.	.
Cmac_1-f-pig	6	73.7835	138.716	727.667	402	665.667	442			Cmac_1-f-pig	6	Chrysominae	Coch	mac	NE	pig	f	r	6	73.7835	138.716	727.667	402	665.667	442	301.159	146.373	41.2836	0	1	0	86.267	83.4865	28.4253	31.241
Cmac_1-f-pLg	1	62.9365	25.5804	361.667	334	421.667	353			Cmac_1-f-pLg	7	Chrysominae	Coch	mac	NE	pig	f	l	1	62.9365	25.5804	361.667	334	421.667	353	.	.	25.5804	.	.	.	.	.	.	.
Cmac_1-f-pLg	2	71.7008	47.917	367.667	292	422.667	338			Cmac_1-f-pLg	8	Chrysominae	Coch	mac	NE	pig	f	l	2	71.7008	47.917	367.667	292	422.667	338	.	.	47.917	.	.	.	.	.	.	.
Cmac_1-f-pLg	3	67.6018	68.7899	399.667	265	432.667	324			Cmac_1-f-pLg	9	Chrysominae	Coch	mac	NE	pig	f	l	3	67.6018	68.7899	399.667	265	432.667	324	.	.	68.7899	.	.	.	.	.	.	.
Cmac_1-f-pLg	4	66.9104	107.472	550.667	242	539.667	308			Cmac_1-f-pLg	10	Chrysominae	Coch	mac	NE	pig	f	r	4	66.9104	107.472	550.667	242	539.667	308	.	.	72.5285	.	.	.	.	.	.	.
Cmac_1-f-pLg	5	68.0955	127.963	588.667	258	554.667	317			Cmac_1-f-pLg	11	Chrysominae	Coch	mac	NE	pig	f	r	5	68.0955	127.963	588.667	258	554.667	317	.	.	52.0373	.	.	.	.	.	.	.
Cmac_1-f-pLg	6	56.8595	153.76	607.667	299	560.667	331			Cmac_1-f-pLg	12	Chrysominae	Coch	mac	NE	pig	f	r	6	56.8595	153.76	607.667	299	560.667	331	248.477	108.19	26.2399	0	1	0	80.6102	78.7718	31.0161	31.1448
Cmac_10-f-pig	1	75.1665	37.8428	329.667	415	392.667	456			Cmac_10-f-pig	13	Chrysominae	Coch	mac	NE	pig	f	l	1	75.1665	37.8428	329.667	415	392.667	456	.	.	37.8428	.	.	.	.	.	.	.
Cmac_10-f-pig	2	83.6301	53.6655	345.667	376	400.667	439			Cmac_10-f-pig	14	Chrysominae	Coch	mac	NE	pig	f	l	2	83.6301	53.6655	345.667	376	400.667	439	.	.	53.6655	.	.	.	.	.	.	.
Cmac_10-f-pig	3	78.924	72.4464	385.667	354	415.667	427			Cmac_10-f-pig	15	Chrysominae	Coch	mac	NE	pig	f	l	3	78.924	72.4464	385.667	354	415.667	427	.	.	72.4464	.	.	.	.	.	.	.
Cmac_10-f-pig	4	77.4919	112.053	543.667	343	520.667	417			Cmac_10-f-pig	16	Chrysominae	Coch	mac	NE	pig	f	r	4	77.4919	112.053	543.667	343	520.667	417	.	.	67.9472	.	.	.	.	.	.	.
Cmac_10-f-pig	5	84.0536	129.612	583.667	360	535.667	429			Cmac_10-f-pig	17	Chrysominae	Coch	mac	NE	pig	f	r	5	84.0536	129.612	583.667	360	535.667	429	.	.	50.3885	.	.	.	.	.	.	.
Cmac_10-f-pig	6	70.4344	146.127	600.667	398	545.667	442			Cmac_10-f-pig	18	Chrysominae	Coch	mac	NE	pig	f	r	6	70.4344	146.127	600.667	398	545.667	442	271.533	105.475	33.8728	0	0	0	79.2086	82.807	37.0135	35.3553
Cmac_2-f-pig	1	82.0366	31.0123	399.667	336.667	456.667	395.667			Cmac_2-f-pig	19	Chrysominae	Coch	mac	NE	pig	f	l	1	82.0366	31.0123	399.667	336.667	456.667	395.667	.	.	31.0123	.	.	.	.	.	.	.
Cmac_2-f-pig	2	82.365	45.97	428.667	304.667	468.667	376.667			Cmac_2-f-pig	20	Chrysominae	Coch	mac	NE	pig	f	l	2	82.365	45.97	428.667	304.667	468.667	376.667	.	.	45.97	.	.	.	.	.	.	.
Cmac_2-f-pig	3	80.2309	64.9752	472.667	291.667	486.667	370.667			Cmac_2-f-pig	21	Chrysominae	Coch	mac	NE	pig	f	l	3	80.2309	64.9752	472.667	291.667	486.667	370.667	.	.	64.9752	.	.	.	.	.	.	.
Cmac_2-f-pig	4	79.3221	108.715	651.667	333.667	607.667	399.667			Cmac_2-f-pig	22	Chrysominae	Coch	mac	NE	pig	f	r	4	79.3221	108.715	651.667	333.667	607.667	399.667	.	.	71.2854	.	.	.	.	.	.	.
Cmac_2-f-pig	5	86.0523	126.157	688.667	361.667	621.667	415.667			Cmac_2-f-pig	23	Chrysominae	Coch	mac	NE	pig	f	r	5	86.0523	126.157	688.667	361.667	621.667	415.667	.	.	53.8432	.	.	.	.	.	.	.
Cmac_2-f-pig	6	74	146.1	693.667	408.667	623.667	432.667			Cmac_2-f-pig	24	Chrysominae	Coch	mac	NE	pig	f	r	6	74	146.1	693.667	408.667	623.667	432.667	302.688	124.427	33.9001	0	1	0	85.9593	85.7555	39.0512	36.6742
Cmac_2-f-pLg	1	63.6003	18.7772	388.667	442.667	449.667	424.667			Cmac_2-f-pLg	25	Chrysominae	Coch	mac	NE	pig	f	l	1	63.6003	18.7772	388.667	442.667	449.667	424.667	.	.	18.7772	.	.	.	.	.	.	.
Cmac_2-f-pLg	2	71.0634	37.6371	373.667	405.667	444.667	408.667			Cmac_2-f-pLg	26	Chrysominae	Coch	mac	NE	pig	f	l	2	71.0634	37.6371	373.667	405.667	444.667	408.667	.	.	37.6371	.	.	.	.	.	.	.
Cmac_2-f-pLg	3	66.2118	60.2345	390.667	368.667	450.667	396.667			Cmac_2-f-pLg	27	Chrysominae	Coch	mac	NE	pig	f	l	3	66.2118	60.2345	390.667	368.667	450.667	396.667	.	.	60.2345	.	.	.	.	.	.	.
Cmac_2-f-pLg	4	65.307	113.736	516.667	276.667	529.667	340.667			Cmac_2-f-pLg	28	Chrysominae	Coch	mac	NE	pig	f	r	4	65.307	113.736	516.667	276.667	529.667	340.667	.	.	66.2644	.	.	.	.	.	.	.
Cmac_2-f-pLg	5	68.6586	137.837	558.667	274.667	543.667	341.667			Cmac_2-f-pLg	29	Chrysominae	Coch	mac	NE	pig	f	r	5	68.6586	137.837	558.667	274.667	543.667	341.667	.	.	42.1631	.	.	.	.	.	.	.
Cmac_2-f-pLg	6	66.5733	157.953	590.667	298.667	554.667	354.667			Cmac_2-f-pLg	30	Chrysominae	Coch	mac	NE	pig	f	r	6	66.5733	157.953	590.667	298.667	554.667	354.667	248.073	96.8349	22.0472	0	1	0	77.201	74.027	28.0179	28.6531
Cmac_2-f-racoon	1	68	35.6119	438.667	383.667	498.667	415.667			Cmac_2-f-racoon	31	Chrysominae	Coch	mac	NE	racoon	f	l	1	68	35.6119	438.667	383.667	498.667	415.667	.	.	35.6119	.	.	.	.	.	.	.
Cmac_2-f-racoon	2	76.5768	56.7758	452.667	348.667	502.667	406.667			Cmac_2-f-racoon	32	Chrysominae	Coch	mac	NE	racoon	f	l	2	76.5768	56.7758	452.667	348.667	502.667	406.667	.	.	56.7758	.	.	.	.	.	.	.
Cmac_2-f-racoon	3	68.352	76.9834	487.667	326.667	511.667	390.667			Cmac_2-f-racoon	33	Chrysominae	Coch	mac	NE	racoon	f	l	3	68.352	76.9834	487.667	326.667	511.667	390.667	.	.	76.9834	.	.	.	.	.	.	.
Cmac_2-f-racoon	4	70.6116	109.804	640.667	307.667	625.667	376.667			Cmac_2-f-racoon	34	Chrysominae	Coch	mac	NE	racoon	f	r	4	70.6116	109.804	640.667	307.667	625.667	376.667	.	.	70.1958	.	.	.	.	.	.	.
Cmac_2-f-racoon	5	76.4788	124.775	677.667	318.667	642.667	386.667			Cmac_2-f-racoon	35	Chrysominae	Coch	mac	NE	racoon	f	r	5	76.4788	124.775	677.667	318.667	642.667	386.667	.	.	55.2254	.	.	.	.	.	.	.
Cmac_2-f-racoon	6	68.6222	144.311	697.667	349.667	647.667	396.667			Cmac_2-f-racoon	36	Chrysominae	Coch	mac	NE	racoon	f	r	6	68.6222	144.311	697.667	349.667	647.667	396.667	261.222	114.856	35.6891	0	1	0	70.8025	75.1665	28.178	29.7321
Cmac_3-f-pig	1	71.1354	27.3732	480	372.5	528	425			Cmac_3-f-pig	37	Chrysominae	Coch	mac	NE	pig	f	l	1	71.1354	27.3732	480	372.5	528	425	.	.	27.3732	.	.	.	.	.	.	.
Cmac_3-f-pig	2	85.2892	45.9492	504	336.5	538.5	414.5			Cmac_3-f-pig	38	Chrysominae	Coch	mac	NE	pig	f	l	2	85.2892	45.9492	504	336.5	538.5	414.5	.	.	45.9492	.	.	.	.	.	.	.
Cmac_3-f-pig	3	79.5141	68.7285	553.5	326	555	405.5			Cmac_3-f-pig	39	Chrysominae	Coch	mac	NE	pig	f	l	3	79.5141	68.7285	553.5	326	555	405.5	.	.	68.7285	.	.	.	.	.	.	.
Cmac_3-f-pig	4	83.4086	107.504	724.5	381.5	673.5	447.5			Cmac_3-f-pig	40	Chrysominae	Coch	mac	NE	pig	f	r	4	83.4086	107.504	724.5	381.5	673.5	447.5	.	.	72.4964	.	.	.	.	.	.	.
Cmac_3-f-pig	5	83.9196	130.954	757.5	419	684	459.5			Cmac_3-f-pig	41	Chrysominae	Coch	mac	NE	pig	f	r	5	83.9196	130.954	757.5	419	684	459.5	.	.	49.0463	.	.	.	.	.	.	.
Cmac_3-f-pig	6	75.3293	147.157	757.5	461	684	477.5			Cmac_3-f-pig	42	Chrysominae	Coch	mac	NE	pig	f	r	6	75.3293	147.157	757.5	461	684	477.5	291.27	125.723	32.8431	0	1	0	86.077	86.9741	33.3054	31.7844
Cmac_3-f-pLg	1	60.959	31.7412	404.667	407	444.667	453			Cmac_3-f-pLg	43	Chrysominae	Coch	mac	NE	pig	f	l	1	60.959	31.7412	404.667	407	444.667	453	.	.	31.7412	.	.	.	.	.	.	.
Cmac_3-f-pLg	2	73.736	52.1033	425.667	372	451.667	441			Cmac_3-f-pLg	44	Chrysominae	Coch	mac	NE	pig	f	l	2	73.736	52.1033	425.667	372	451.667	441	.	.	52.1033	.	.	.	.	.	.	.
Cmac_3-f-pLg	3	70.1783	68.6647	462.667	361	467.667	431			Cmac_3-f-pLg	45	Chrysominae	Coch	mac	NE	pig	f	l	3	70.1783	68.6647	462.667	361	467.667	431	.	.	68.6647	.	.	.	.	.	.	.
Cmac_3-f-pLg	4	69.4046	108.96	605.667	400	564.667	456			Cmac_3-f-pLg	46	Chrysominae	Coch	mac	NE	pig	f	r	4	69.4046	108.96	605.667	400	564.667	456	.	.	71.0402	.	.	.	.	.	.	.
Cmac_3-f-pLg	5	76.8375	124.091	633.667	426	573.667	474			Cmac_3-f-pLg	47	Chrysominae	Coch	mac	NE	pig	f	r	5	76.8375	124.091	633.667	426	573.667	474	.	.	55.9095	.	.	.	.	.	.	.
Cmac_3-f-pLg	6	61.9839	144.9	637.667	469	578.667	488			Cmac_3-f-pLg	48	Chrysominae	Coch	mac	NE	pig	f	r	6	61.9839	144.9	637.667	469	578.667	488	241.108	100.17	35.1	0	1	0	76.0592	74.027	31.8277	34.9285
Cmac_3-f-racoon	1	66.0076	34.2513	449.667	449	515.667	450			Cmac_3-f-racoon	49	Chrysominae	Coch	mac	NE	racoon	f	l	1	66.0076	34.2513	449.667	449	515.667	450	.	.	34.2513	.	.	.	.	.	.	.
Cmac_3-f-racoon	2	71.5122	53.8455	444.667	411	511.667	436			Cmac_3-f-racoon	50	Chrysominae	Coch	mac	NE	racoon	f	l	2	71.5122	53.8455	444.667	411	511.667	436	.	.	53.8455	.	.	.	.	.	.	.
Cmac_3-f-racoon	3	69.4046	69.5927	460.667	378	516.667	419			Cmac_3-f-racoon	51	Chrysominae	Coch	mac	NE	racoon	f	l	3	69.4046	69.5927	460.667	378	516.667	419	.	.	69.5927	.	.	.	.	.	.	.
Cmac_3-f-racoon	4	67.6831	110.579	596.667	288	611.667	354			Cmac_3-f-racoon	52	Chrysominae	Coch	mac	NE	racoon	f	r	4	67.6831	110.579	596.667	288	611.667	354	.	.	69.421	.	.	.	.	.	.	.
Cmac_3-f-racoon	5	72.1734	127.356	633.667	283	628.667	355			Cmac_3-f-racoon	53	Chrysominae	Coch	mac	NE	racoon	f	r	5	72.1734	127.356	633.667	283	628.667	355	.	.	52.6442	.	.	.	.	.	.	.
Cmac_3-f-racoon	6	73.4098	147.504	669.667	300	639.667	367			Cmac_3-f-racoon	54	Chrysominae	Coch	mac	NE	racoon	f	r	6	73.4098	147.504	669.667	300	639.667	367	265.708	115.109	32.4958	0	1	0	73.9797	71.8471	31.0161	30.8707
Cmac_4-f-pig	1	83.006	38.8957	373.667	239	416.667	310			Cmac_4-f-pig	55	Chrysominae	Coch	mac	NE	pig	f	l	1	83.006	38.8957	373.667	239	416.667	310	.	.	38.8957	.	.	.	.	.	.	.
Cmac_4-f-pig	2	90.2497	54.6741	403.667	210	427.667	297			Cmac_4-f-pig	56	Chrysominae	Coch	mac	NE	pig	f	l	2	90.2497	54.6741	403.667	210	427.667	297	.	.	54.6741	.	.	.	.	.	.	.
Cmac_4-f-pig	3	75.06	67.8056	447.667	212	450.667	287			Cmac_4-f-pig	57	Chrysominae	Coch	mac	NE	pig	f	l	3	75.06	67.8056	447.667	212	450.667	287	.	.	67.8056	.	.	.	.	.	.	.
Cmac_4-f-pig	4	76.6942	120.386	616.667	273	557.667	322			Cmac_4-f-pig	58	Chrysominae	Coch	mac	NE	pig	f	r	4	76.6942	120.386	616.667	273	557.667	322	.	.	59.6137	.	.	.	.	.	.	.
Cmac_4-f-pig	5	86.8332	131.17	648.667	305	572.667	347			Cmac_4-f-pig	59	Chrysominae	Coch	mac	NE	pig	f	r	5	86.8332	131.17	648.667	305	572.667	347	.	.	48.8302	.	.	.	.	.	.	.
Cmac_4-f-pig	6	77.666	148.208	648.667	348	572.667	364			Cmac_4-f-pig	60	Chrysominae	Coch	mac	NE	pig	f	r	6	77.666	148.208	648.667	348	572.667	364	295.814	112.579	31.7924	0	1	0	81.5414	78.7718	41.0488	44.5982
Cmac_4-f-pLg	1	63.6003	37.5406	442.667	486	493.667	524			Cmac_4-f-pLg	61	Chrysominae	Coch	mac	NE	pig	f	l	1	63.6003	37.5406	442.667	486	493.667	524	.	.	37.5406	.	.	.	.	.	.	.
Cmac_4-f-pLg	2	74.8866	56.7364	457.667	447	499.667	509			Cmac_4-f-pLg	62	Chrysominae	Coch	mac	NE	pig	f	l	2	74.8866	56.7364	457.667	447	499.667	509	.	.	56.7364	.	.	.	.	.	.	.
Cmac_4-f-pLg	3	66.4906	78.6959	498.667	433	512.667	498			Cmac_4-f-pLg	63	Chrysominae	Coch	mac	NE	pig	f	l	3	66.4906	78.6959	498.667	433	512.667	498	.	.	78.6959	.	.	.	.	.	.	.
Cmac_4-f-pLg	4	67.9117	104.478	643.667	431	627.667	497			Cmac_4-f-pLg	64	Chrysominae	Coch	mac	NE	pig	f	r	4	67.9117	104.478	643.667	431	627.667	497	.	.	75.5221	.	.	.	.	.	.	.
Cmac_4-f-pLg	5	72.4017	123.443	678.667	448	639.667	509			Cmac_4-f-pLg	65	Chrysominae	Coch	mac	NE	pig	f	r	5	72.4017	123.443	678.667	448	639.667	509	.	.	56.5566	.	.	.	.	.	.	.
Cmac_4-f-pLg	6	61.8547	146.39	695.667	486	644.667	521			Cmac_4-f-pLg	66	Chrysominae	Coch	mac	NE	pig	f	r	6	61.8547	146.39	695.667	486	644.667	521	253	115.004	33.61	0	1	0	75.6902	77.1038	32.2025	29.4109
Cmac_4-f-racoon	1	68.4471	40.5025	394.667	522	461.667	536			Cmac_4-f-racoon	67	Chrysominae	Coch	mac	NE	racoon	f	l	1	68.4471	40.5025	394.667	522	461.667	536	.	.	40.5025	.	.	.	.	.	.	.
Cmac_4-f-racoon	2	78.2624	55.2651	391.667	484	461.667	519			Cmac_4-f-racoon	68	Chrysominae	Coch	mac	NE	racoon	f	l	2	78.2624	55.2651	391.667	484	461.667	519	.	.	55.2651	.	.	.	.	.	.	.
Cmac_4-f-racoon	3	69.4262	70.1966	417.667	456	469.667	502			Cmac_4-f-racoon	69	Chrysominae	Coch	mac	NE	racoon	f	l	3	69.4262	70.1966	417.667	456	469.667	502	.	.	70.1966	.	.	.	.	.	.	.
Cmac_4-f-racoon	4	71.0211	108.972	550.667	382	562.667	452			Cmac_4-f-racoon	70	Chrysominae	Coch	mac	NE	racoon	f	r	4	71.0211	108.972	550.667	382	562.667	452	.	.	71.0275	.	.	.	.	.	.	.
Cmac_4-f-racoon	5	78.7718	126.727	591.667	378	580.667	456			Cmac_4-f-racoon	71	Chrysominae	Coch	mac	NE	racoon	f	r	5	78.7718	126.727	591.667	378	580.667	456	.	.	53.2727	.	.	.	.	.	.	.
Cmac_4-f-racoon	6	66.6408	144.496	622.667	404	593.667	464			Cmac_4-f-racoon	72	Chrysominae	Coch	mac	NE	racoon	f	r	6	66.6408	144.496	622.667	404	593.667	464	256.726	105.589	35.5039	0	1	0	75.2861	69.8928	34.9285	33.2415
Cmac_5-f-pig	1	76.2955	30.5635	534.667	258	548.667	333			Cmac_5-f-pig	73	Chrysominae	Coch	mac	NE	pig	f	l	1	76.2955	30.5635	534.667	258	548.667	333	.	.	30.5635	.	.	.	.	.	.	.
Cmac_5-f-pig	2	87.2983	51.0309	576.667	243	561.667	329			Cmac_5-f-pig	74	Chrysominae	Coch	mac	NE	pig	f	l	2	87.2983	51.0309	576.667	243	561.667	329	.	.	51.0309	.	.	.	.	.	.	.
Cmac_5-f-pig	3	77.8267	68.6898	615.667	263	579.667	332			Cmac_5-f-pig	75	Chrysominae	Coch	mac	NE	pig	f	l	3	77.8267	68.6898	615.667	263	579.667	332	.	.	68.6898	.	.	.	.	.	.	.
Cmac_5-f-pig	4	76.6942	108.919	726.667	382	655.667	411			Cmac_5-f-pig	76	Chrysominae	Coch	mac	NE	pig	f	r	4	76.6942	108.919	726.667	382	655.667	411	.	.	71.0806	.	.	.	.	.	.	.
Cmac_5-f-pig	5	84.1487	127.731	741.667	425	657.667	430			Cmac_5-f-pig	77	Chrysominae	Coch	mac	NE	pig	f	r	5	84.1487	127.731	741.667	425	657.667	430	.	.	52.2694	.	.	.	.	.	.	.
Cmac_5-f-pig	6	73.0821	147.836	720.667	465	650.667	444			Cmac_5-f-pig	78	Chrysominae	Coch	mac	NE	pig	f	r	6	73.0821	147.836	720.667	465	650.667	444	278.289	109.622	32.1637	0	1	0	83.2166	81.1542	31.0161	33.3766
Cmac_5-f-racoon	1	70.5762	33.8595	481.667	383	490.667	453			Cmac_5-f-racoon	79	Chrysominae	Coch	mac	NE	racoon	f	l	1	70.5762	33.8595	481.667	383	490.667	453	.	.	33.8595	.	.	.	.	.	.	.
Cmac_5-f-racoon	2	77.3693	55.4018	519.667	374	500.667	449			Cmac_5-f-racoon	80	Chrysominae	Coch	mac	NE	racoon	f	l	2	77.3693	55.4018	519.667	374	500.667	449	.	.	55.4018	.	.	.	.	.	.	.
Cmac_5-f-racoon	3	67.6018	70.4052	551.667	391	518.667	450			Cmac_5-f-racoon	81	Chrysominae	Coch	mac	NE	racoon	f	l	3	67.6018	70.4052	551.667	391	518.667	450	.	.	70.4052	.	.	.	.	.	.	.
Cmac_5-f-racoon	4	68.6222	112.487	653.667	510	588.667	532			Cmac_5-f-racoon	82	Chrysominae	Coch	mac	NE	racoon	f	r	4	68.6222	112.487	653.667	510	588.667	532	.	.	67.5131	.	.	.	.	.	.	.
Cmac_5-f-racoon	5	75	131.186	663.667	547	588.667	547			Cmac_5-f-racoon	83	Chrysominae	Coch	mac	NE	racoon	f	r	5	75	131.186	663.667	547	588.667	547	.	.	48.8141	.	.	.	.	.	.	.
Cmac_5-f-racoon	6	63.1585	154.504	642.667	583	584.667	558			Cmac_5-f-racoon	84	Chrysominae	Coch	mac	NE	racoon	f	r	6	63.1585	154.504	642.667	583	584.667	558	256.751	107.815	25.4964	0	1	0	73.8241	70.4557	28.1603	26.3059
Cmac_6-f-pig	1	70.7672	35.1898	397.333	288.667	449.333	336.667			Cmac_6-f-pig	85	Chrysominae	Coch	mac	NE	pig	f	l	1	70.7672	35.1898	397.333	288.667	449.333	336.667	.	.	35.1898	.	.	.	.	.	.	.
Cmac_6-f-pig	2	78.7718	53.6378	420.333	251.667	458.333	320.667			Cmac_6-f-pig	86	Chrysominae	Coch	mac	NE	pig	f	l	2	78.7718	53.6378	420.333	251.667	458.333	320.667	.	.	53.6378	.	.	.	.	.	.	.
Cmac_6-f-pig	3	73.9797	73.1454	462.333	236.667	474.333	309.667			Cmac_6-f-pig	87	Chrysominae	Coch	mac	NE	pig	f	l	3	73.9797	73.1454	462.333	236.667	474.333	309.667	.	.	73.1454	.	.	.	.	.	.	.
Cmac_6-f-pig	4	74.3034	111.46	623.333	260.667	587.333	325.667			Cmac_6-f-pig	88	Chrysominae	Coch	mac	NE	pig	f	r	4	74.3034	111.46	623.333	260.667	587.333	325.667	.	.	68.5399	.	.	.	.	.	.	.
Cmac_6-f-pig	5	82.7587	128.949	662.333	284.667	602.333	341.667			Cmac_6-f-pig	89	Chrysominae	Coch	mac	NE	pig	f	r	5	82.7587	128.949	662.333	284.667	602.333	341.667	.	.	51.0508	.	.	.	.	.	.	.
Cmac_6-f-pig	6	70.6612	145.553	672.333	324.667	609.333	356.667			Cmac_6-f-pig	90	Chrysominae	Coch	mac	NE	pig	f	r	6	70.6612	145.553	672.333	324.667	609.333	356.667	277.346	114.127	34.4472	0	1	0	80.604	83.2406	36.7967	38.0132
Cmac_7-f-pig	1	68.4471	29.4627	399.667	266	428.667	328			Cmac_7-f-pig	91	Chrysominae	Coch	mac	NE	pig	f	l	1	68.4471	29.4627	399.667	266	428.667	328	.	.	29.4627	.	.	.	.	.	.	.
Cmac_7-f-pig	2	78.2304	50.1314	434.667	241	440.667	319			Cmac_7-f-pig	92	Chrysominae	Coch	mac	NE	pig	f	l	2	78.2304	50.1314	434.667	241	440.667	319	.	.	50.1314	.	.	.	.	.	.	.
Cmac_7-f-pig	3	73.5459	66.2984	472.667	244	457.667	316			Cmac_7-f-pig	93	Chrysominae	Coch	mac	NE	pig	f	l	3	73.5459	66.2984	472.667	244	457.667	316	.	.	66.2984	.	.	.	.	.	.	.
Cmac_7-f-pig	4	69.6419	112.438	606.667	343	547.667	380			Cmac_7-f-pig	94	Chrysominae	Coch	mac	NE	pig	f	r	4	69.6419	112.438	606.667	343	547.667	380	.	.	67.5625	.	.	.	.	.	.	.
Cmac_7-f-pig	5	74.4648	129.747	621.667	378	549.667	397			Cmac_7-f-pig	95	Chrysominae	Coch	mac	NE	pig	f	r	5	74.4648	129.747	621.667	378	549.667	397	.	.	50.2526	.	.	.	.	.	.	.
Cmac_7-f-pig	6	68.0294	146.215	611.667	415	543.667	413			Cmac_7-f-pig	96	Chrysominae	Coch	mac	NE	pig	f	r	6	68.0294	146.215	611.667	415	543.667	413	259.124	110.436	33.7852	0	1	0	72.1734	76.243	31.3847	33.2415
Cmac_7-f_deer	1	63.561	22.8404	526.667	290	540.667	352			Cmac_7-f_deer	97	Chrysominae	Coch	mac	NE	deer	f	l	1	63.561	22.8404	526.667	290	540.667	352	.	.	22.8404	.	.	.	.	.	.	.
Cmac_7-f_deer	2	76.4853	46.8747	573.667	271	558.667	346			Cmac_7-f_deer	98	Chrysominae	Coch	mac	NE	deer	f	l	2	76.4853	46.8747	573.667	271	558.667	346	.	.	46.8747	.	.	.	.	.	.	.
Cmac_7-f_deer	3	65.8027	71.9122	616.667	294	577.667	347			Cmac_7-f_deer	99	Chrysominae	Coch	mac	NE	deer	f	l	3	65.8027	71.9122	616.667	294	577.667	347	.	.	71.9122	.	.	.	.	.	.	.
Cmac_7-f_deer	4	65.2534	110.464	715.667	449	652.667	466			Cmac_7-f_deer	100	Chrysominae	Coch	mac	NE	deer	f	r	4	65.2534	110.464	715.667	449	652.667	466	.	.	69.5363	.	.	.	.	.	.	.
Cmac_7-f_deer	5	74.3303	130.969	723.667	495	649.667	488			Cmac_7-f_deer	101	Chrysominae	Coch	mac	NE	deer	f	r	5	74.3303	130.969	723.667	495	649.667	488	.	.	49.0314	.	.	.	.	.	.	.
Cmac_7-f_deer	6	66.1891	152.517	696.667	532	637.667	502			Cmac_7-f_deer	102	Chrysominae	Coch	mac	NE	deer	f	r	6	66.1891	152.517	696.667	532	637.667	502	295.743	140.663	27.4831	0	1	0	85.1469	90.0888	37.3363	39
Cmac_8-f-pig	1	70.7549	26.3793	329.5	425	400	419			Cmac_8-f-pig	103	Chrysominae	Coch	mac	NE	pig	f	l	1	70.7549	26.3793	329.5	425	400	419	.	.	26.3793	.	.	.	.	.	.	.
Cmac_8-f-pig	2	81.6088	48.3465	316	380	394	404			Cmac_8-f-pig	104	Chrysominae	Coch	mac	NE	pig	f	l	2	81.6088	48.3465	316	380	394	404	.	.	48.3465	.	.	.	.	.	.	.
Cmac_8-f-pig	3	72.4051	71.2013	344.5	335	400	381.5			Cmac_8-f-pig	105	Chrysominae	Coch	mac	NE	pig	f	l	3	72.4051	71.2013	344.5	335	400	381.5	.	.	71.2013	.	.	.	.	.	.	.
Cmac_8-f-pig	4	77.4935	106.67	499	233	518.5	308			Cmac_8-f-pig	106	Chrysominae	Coch	mac	NE	pig	f	r	4	77.4935	106.67	499	233	518.5	308	.	.	73.3304	.	.	.	.	.	.	.
Cmac_8-f-pig	5	83.3682	129.52	548.5	230	536.5	312.5			Cmac_8-f-pig	107	Chrysominae	Coch	mac	NE	pig	f	r	5	83.3682	129.52	548.5	230	536.5	312.5	.	.	50.4803	.	.	.	.	.	.	.
Cmac_8-f-pig	6	68.4763	150.055	583	263	550	323			Cmac_8-f-pig	108	Chrysominae	Coch	mac	NE	pig	f	r	6	68.4763	150.055	583	263	550	323	300.843	139.444	29.9454	0	1	0	89.1964	91.2414	37.5	34.8891
Cmac_9-f-pig	1	63.6553	24.6693	410.667	310	456.667	354			Cmac_9-f-pig	109	Chrysominae	Coch	mac	NE	pig	f	l	1	63.6553	24.6693	410.667	310	456.667	354	.	.	24.6693	.	.	.	.	.	.	.
Cmac_9-f-pig	2	71.1196	43.2963	433.667	277	466.667	340			Cmac_9-f-pig	110	Chrysominae	Coch	mac	NE	pig	f	l	2	71.1196	43.2963	433.667	277	466.667	340	.	.	43.2963	.	.	.	.	.	.	.
Cmac_9-f-pig	3	68.3593	65.0649	472.667	267	479.667	335			Cmac_9-f-pig	111	Chrysominae	Coch	mac	NE	pig	f	l	3	68.3593	65.0649	472.667	267	479.667	335	.	.	65.0649	.	.	.	.	.	.	.
Cmac_9-f-pig	4	69.527	111.275	640.667	323	595.667	376			Cmac_9-f-pig	112	Chrysominae	Coch	mac	NE	pig	f	r	4	69.527	111.275	640.667	323	595.667	376	.	.	68.7246	.	.	.	.	.	.	.
Cmac_9-f-pig	5	74.3034	131.963	669.667	352	604.667	388			Cmac_9-f-pig	113	Chrysominae	Coch	mac	NE	pig	f	r	5	74.3034	131.963	669.667	352	604.667	388	.	.	48.0374	.	.	.	.	.	.	.
Cmac_9-f-pig	6	66.2193	146.067	671.667	386	607.667	403			Cmac_9-f-pig	114	Chrysominae	Coch	mac	NE	pig	f	r	6	66.2193	146.067	671.667	386	607.667	403	271.84	123.033	33.9334	0	1	0	70.214	75.452	29.8329	29.5466
Cmac_1-m-pig	1	68.6003	35.046	404.667	356	459.667	397			Cmac_1-m-pig	115	Chrysominae	Coch	mac	NE	pig	m	l	1	68.6003	35.046	404.667	356	459.667	397	.	.	35.046	.	.	.	.	.	.	.
Cmac_1-m-pig	2	73.6003	51.6289	421.667	320	465.667	379			Cmac_1-m-pig	116	Chrysominae	Coch	mac	NE	pig	m	l	2	73.6003	51.6289	421.667	320	465.667	379	.	.	51.6289	.	.	.	.	.	.	.
Cmac_1-m-pig	3	72.45	68.1573	458.667	303	483.667	371			Cmac_1-m-pig	117	Chrysominae	Coch	mac	NE	pig	m	l	3	72.45	68.1573	458.667	303	483.667	371	.	.	68.1573	.	.	.	.	.	.	.
Cmac_1-m-pig	4	71.3092	110.592	625.667	310	598.667	376			Cmac_1-m-pig	118	Chrysominae	Coch	mac	NE	pig	m	r	4	71.3092	110.592	625.667	310	598.667	376	.	.	69.4078	.	.	.	.	.	.	.
Cmac_1-m-pig	5	73.6003	125.057	660.667	326	616.667	385			Cmac_1-m-pig	119	Chrysominae	Coch	mac	NE	pig	m	r	5	73.6003	125.057	660.667	326	616.667	385	.	.	54.9427	.	.	.	.	.	.	.
Cmac_1-m-pig	6	65.192	145.872	677.667	366	622.667	401			Cmac_1-m-pig	120	Chrysominae	Coch	mac	NE	pig	m	r	6	65.192	145.872	677.667	366	622.667	401	273.183	115.109	34.128	0	1	0	76.4199	75.6637	35.3836	34.6554
Cmac_1-m-pLg	1	61.2209	31.2084	461.667	474	509.667	512			Cmac_1-m-pLg	121	Chrysominae	Coch	mac	NE	pig	m	l	1	61.2209	31.2084	461.667	474	509.667	512	.	.	31.2084	.	.	.	.	.	.	.
Cmac_1-m-pLg	2	73.8241	54.5401	480.667	436	515.667	501			Cmac_1-m-pLg	122	Chrysominae	Coch	mac	NE	pig	m	l	2	73.8241	54.5401	480.667	436	515.667	501	.	.	54.5401	.	.	.	.	.	.	.
Cmac_1-m-pLg	3	68.4471	71.0385	515.667	424	529.667	491			Cmac_1-m-pLg	123	Chrysominae	Coch	mac	NE	pig	m	l	3	68.4471	71.0385	515.667	424	529.667	491	.	.	71.0385	.	.	.	.	.	.	.
Cmac_1-m-pLg	4	66.8506	104.802	659.667	436	634.667	498			Cmac_1-m-pLg	124	Chrysominae	Coch	mac	NE	pig	m	r	4	66.8506	104.802	659.667	436	634.667	498	.	.	75.1985	.	.	.	.	.	.	.
Cmac_1-m-pLg	5	72.6223	121.131	694.667	455	649.667	512			Cmac_1-m-pLg	125	Chrysominae	Coch	mac	NE	pig	m	r	5	72.6223	121.131	694.667	455	649.667	512	.	.	58.8689	.	.	.	.	.	.	.
Cmac_1-m-pLg	6	62.9682	140.16	705.667	493	652.667	527			Cmac_1-m-pLg	126	Chrysominae	Coch	mac	NE	pig	m	r	6	62.9682	140.16	705.667	493	652.667	527	244.739	105.233	39.8396	0	1	0	73.2462	73.5935	29	34.1321
Cmac_1-m-racoon	1	64.8845	33.0401	310.667	361	367.667	392			Cmac_1-m-racoon	127	Chrysominae	Coch	mac	NE	racoon	m	l	1	64.8845	33.0401	310.667	361	367.667	392	.	.	33.0401	.	.	.	.	.	.	.
Cmac_1-m-racoon	2	73.8783	54.9924	326.667	324	373.667	381			Cmac_1-m-racoon	128	Chrysominae	Coch	mac	NE	racoon	m	l	2	73.8783	54.9924	326.667	324	373.667	381	.	.	54.9924	.	.	.	.	.	.	.
Cmac_1-m-racoon	3	66.0984	76.8875	364.667	309	384.667	372			Cmac_1-m-racoon	129	Chrysominae	Coch	mac	NE	racoon	m	l	3	66.0984	76.8875	364.667	309	384.667	372	.	.	76.8875	.	.	.	.	.	.	.
Cmac_1-m-racoon	4	67.0522	111.854	510.667	294	490.667	358			Cmac_1-m-racoon	130	Chrysominae	Coch	mac	NE	racoon	m	r	4	67.0522	111.854	510.667	294	490.667	358	.	.	68.1459	.	.	.	.	.	.	.
Cmac_1-m-racoon	5	74.3304	127.976	543.667	308	502.667	370			Cmac_1-m-racoon	131	Chrysominae	Coch	mac	NE	racoon	m	r	5	74.3304	127.976	543.667	308	502.667	370	.	.	52.0236	.	.	.	.	.	.	.
Cmac_1-m-racoon	6	63.5138	151.06	562.667	345	509.667	380			Cmac_1-m-racoon	132	Chrysominae	Coch	mac	NE	racoon	m	r	6	63.5138	151.06	562.667	345	509.667	380	252.507	106.921	28.9397	0	1	0	72.8354	74.9667	26.2488	29.0689
Cmac_1-m_deer	1	71.5891	32.4896	323.667	660	388.667	630			Cmac_1-m_deer	133	Chrysominae	Coch	mac	NE	deer	m	l	1	71.5891	32.4896	323.667	660	388.667	630	.	.	32.4896	.	.	.	.	.	.	.
Cmac_1-m_deer	2	77.0584	55.0336	300.667	620	377.667	617			Cmac_1-m_deer	134	Chrysominae	Coch	mac	NE	deer	m	l	2	77.0584	55.0336	300.667	620	377.667	617	.	.	55.0336	.	.	.	.	.	.	.
Cmac_1-m_deer	3	70.342	72.0913	309.667	582	377.667	600			Cmac_1-m_deer	135	Chrysominae	Coch	mac	NE	deer	m	l	3	70.342	72.0913	309.667	582	377.667	600	.	.	72.0913	.	.	.	.	.	.	.
Cmac_1-m_deer	4	73.7564	106.663	391.667	446	439.667	502			Cmac_1-m_deer	136	Chrysominae	Coch	mac	NE	deer	m	r	4	73.7564	106.663	391.667	446	439.667	502	.	.	73.3365	.	.	.	.	.	.	.
Cmac_1-m_deer	5	78	124.645	426.667	422	456.667	494			Cmac_1-m_deer	137	Chrysominae	Coch	mac	NE	deer	m	r	5	78	124.645	426.667	422	456.667	494	.	.	55.3551	.	.	.	.	.	.	.
Cmac_1-m_deer	6	70.0643	149.719	472.667	424	469.667	494			Cmac_1-m_deer	138	Chrysominae	Coch	mac	NE	deer	m	r	6	70.0643	149.719	472.667	424	469.667	494	279.1	115.966	30.2812	0	1	0	83.9345	79.2465	31.9531	31.0483
Cmac_10-m-pig	1	62.3939	34.9391	422.667	564	480.667	541			Cmac_10-m-pig	139	Chrysominae	Coch	mac	NE	pig	m	l	1	62.3939	34.9391	422.667	564	480.667	541	.	.	34.9391	.	.	.	.	.	.	.
Cmac_10-m-pig	2	65.0077	55.6886	402.667	530	467.667	529			Cmac_10-m-pig	140	Chrysominae	Coch	mac	NE	pig	m	l	2	65.0077	55.6886	402.667	530	467.667	529	.	.	55.6886	.	.	.	.	.	.	.
Cmac_10-m-pig	3	60.7289	73.8114	408.667	493	466.667	511			Cmac_10-m-pig	141	Chrysominae	Coch	mac	NE	pig	m	l	3	60.7289	73.8114	408.667	493	466.667	511	.	.	73.8114	.	.	.	.	.	.	.
Cmac_10-m-pig	4	61.6198	104.859	478.667	379	519.667	425			Cmac_10-m-pig	142	Chrysominae	Coch	mac	NE	pig	m	r	4	61.6198	104.859	478.667	379	519.667	425	.	.	75.1408	.	.	.	.	.	.	.
Cmac_10-m-pig	5	68.542	123.371	511.667	359	538.667	422			Cmac_10-m-pig	143	Chrysominae	Coch	mac	NE	pig	m	r	5	68.542	123.371	511.667	359	538.667	422	.	.	56.6286	.	.	.	.	.	.	.
Cmac_10-m-pig	6	58	90	552.667	367	552.667	425			Cmac_10-m-pig	144	Chrysominae	Coch	mac	NE	pig	m	r	6	58	90	552.667	367	552.667	425	236.028	101.02	90	0	1	0	74.9667	72.3671	33.1059	33
Cmac_2-m-pig	1	63.5689	38.3157	296.667	426	356.667	447			Cmac_2-m-pig	145	Chrysominae	Coch	mac	NE	pig	m	l	1	63.5689	38.3157	296.667	426	356.667	447	.	.	38.3157	.	.	.	.	.	.	.
Cmac_2-m-pig	2	75.2861	58.6363	302.667	383	360.667	431			Cmac_2-m-pig	146	Chrysominae	Coch	mac	NE	pig	m	l	2	75.2861	58.6363	302.667	383	360.667	431	.	.	58.6363	.	.	.	.	.	.	.
Cmac_2-m-pig	3	70.4557	74.4333	335.667	354	375.667	412			Cmac_2-m-pig	147	Chrysominae	Coch	mac	NE	pig	m	l	3	70.4557	74.4333	335.667	354	375.667	412	.	.	74.4333	.	.	.	.	.	.	.
Cmac_2-m-pig	4	72.0069	109.821	493.667	305	492.667	377			Cmac_2-m-pig	148	Chrysominae	Coch	mac	NE	pig	m	r	4	72.0069	109.821	493.667	305	492.667	377	.	.	70.1787	.	.	.	.	.	.	.
Cmac_2-m-pig	5	76.844	127.225	536.667	308	512.667	381			Cmac_2-m-pig	149	Chrysominae	Coch	mac	NE	pig	m	r	5	76.844	127.225	536.667	308	512.667	381	.	.	52.7752	.	.	.	.	.	.	.
Cmac_2-m-pig	6	71.218	147.183	566.667	340	522.667	396			Cmac_2-m-pig	150	Chrysominae	Coch	mac	NE	pig	m	r	6	71.218	147.183	566.667	340	522.667	396	283.365	122.123	32.8172	0	0	0	80.9568	81.8841	39.8246	35.5106
Cmac_2-m-pLg	1	65.1921	32.6895	495.667	496	556.667	519			Cmac_2-m-pLg	151	Chrysominae	Coch	mac	NE	pig	m	l	1	65.1921	32.6895	495.667	496	556.667	519	.	.	32.6895	.	.	.	.	.	.	.
Cmac_2-m-pLg	2	72.9178	54.2514	504.667	457	558.667	506			Cmac_2-m-pLg	152	Chrysominae	Coch	mac	NE	pig	m	l	2	72.9178	54.2514	504.667	457	558.667	506	.	.	54.2514	.	.	.	.	.	.	.
Cmac_2-m-pLg	3	67.7422	70.9218	534.667	434	569.667	492			Cmac_2-m-pLg	153	Chrysominae	Coch	mac	NE	pig	m	l	3	67.7422	70.9218	534.667	434	569.667	492	.	.	70.9218	.	.	.	.	.	.	.
Cmac_2-m-pLg	4	66.2873	113.341	678.667	406	665.667	471			Cmac_2-m-pLg	154	Chrysominae	Coch	mac	NE	pig	m	r	4	66.2873	113.341	678.667	406	665.667	471	.	.	66.6595	.	.	.	.	.	.	.
Cmac_2-m-pLg	5	71.1126	127.875	713.667	416	682.667	480			Cmac_2-m-pLg	155	Chrysominae	Coch	mac	NE	pig	m	r	5	71.1126	127.875	713.667	416	682.667	480	.	.	52.125	.	.	.	.	.	.	.
Cmac_2-m-pLg	6	65.7951	148.878	736.667	448	688.667	493			Cmac_2-m-pLg	156	Chrysominae	Coch	mac	NE	pig	m	r	6	65.7951	148.878	736.667	448	688.667	493	245.734	98.27	31.1218	0	1	0	71.6101	73.2462	29.9666	31.8277
Cmac_3-m-pig	1	69.6419	35.8079	398.667	425	457.667	462			Cmac_3-m-pig	157	Chrysominae	Coch	mac	NE	pig	m	l	1	69.6419	35.8079	398.667	425	457.667	462	.	.	35.8079	.	.	.	.	.	.	.
Cmac_3-m-pig	2	80.2808	54.2752	410.667	384	461.667	446			Cmac_3-m-pig	158	Chrysominae	Coch	mac	NE	pig	m	l	2	80.2808	54.2752	410.667	384	461.667	446	.	.	54.2752	.	.	.	.	.	.	.
Cmac_3-m-pig	3	78.1857	72.7304	447.667	360	475.667	433			Cmac_3-m-pig	159	Chrysominae	Coch	mac	NE	pig	m	l	3	78.1857	72.7304	447.667	360	475.667	433	.	.	72.7304	.	.	.	.	.	.	.
Cmac_3-m-pig	4	76.2168	112.863	629.667	351	604.667	423			Cmac_3-m-pig	160	Chrysominae	Coch	mac	NE	pig	m	r	4	76.2168	112.863	629.667	351	604.667	423	.	.	67.1366	.	.	.	.	.	.	.
Cmac_3-m-pig	5	87.0919	127.953	670.667	365	621.667	437			Cmac_3-m-pig	161	Chrysominae	Coch	mac	NE	pig	m	r	5	87.0919	127.953	670.667	365	621.667	437	.	.	52.0472	.	.	.	.	.	.	.
Cmac_3-m-pig	6	76.8375	145.055	688.667	405	628.667	453			Cmac_3-m-pig	162	Chrysominae	Coch	mac	NE	pig	m	r	6	76.8375	145.055	688.667	405	628.667	453	290.689	129.387	34.9445	0	1	0	79.9812	81.4002	34.1321	38.4187
Cmac_3-m-pLg	1	60.7454	34.8893	388.667	369	445.667	390			Cmac_3-m-pLg	163	Chrysominae	Coch	mac	NE	pig	m	l	1	60.7454	34.8893	388.667	369	445.667	390	.	.	34.8893	.	.	.	.	.	.	.
Cmac_3-m-pLg	2	74.2765	58.0279	391.667	325	445.667	376			Cmac_3-m-pLg	164	Chrysominae	Coch	mac	NE	pig	m	l	2	74.2765	58.0279	391.667	325	445.667	376	.	.	58.0279	.	.	.	.	.	.	.
Cmac_3-m-pLg	3	68.0955	74.7109	423.667	298	457.667	357			Cmac_3-m-pLg	165	Chrysominae	Coch	mac	NE	pig	m	l	3	68.0955	74.7109	423.667	298	457.667	357	.	.	74.7109	.	.	.	.	.	.	.
Cmac_3-m-pLg	4	69.1809	108.809	559.667	263	554.667	332			Cmac_3-m-pLg	166	Chrysominae	Coch	mac	NE	pig	m	r	4	69.1809	108.809	559.667	263	554.667	332	.	.	71.1909	.	.	.	.	.	.	.
Cmac_3-m-pLg	5	76.896	125.221	600.667	270	573.667	342			Cmac_3-m-pLg	167	Chrysominae	Coch	mac	NE	pig	m	r	5	76.896	125.221	600.667	270	573.667	342	.	.	54.7795	.	.	.	.	.	.	.
Cmac_3-m-pLg	6	68.6222	147.893	627.667	306	580.667	356			Cmac_3-m-pLg	168	Chrysominae	Coch	mac	NE	pig	m	r	6	68.6222	147.893	627.667	306	580.667	356	247.164	100.17	32.107	0	1	0	80.455	79.1581	35.1141	35.3836
Cmac_3-m_deer	1	70.8308	27.663	335.667	389	396.667	425			Cmac_3-m_deer	169	Chrysominae	Coch	mac	NE	deer	m	l	1	70.8308	27.663	335.667	389	396.667	425	.	.	27.663	.	.	.	.	.	.	.
Cmac_3-m_deer	2	74.027	48.6974	353.667	356	399.667	414			Cmac_3-m_deer	170	Chrysominae	Coch	mac	NE	deer	m	l	2	74.027	48.6974	353.667	356	399.667	414	.	.	48.6974	.	.	.	.	.	.	.
Cmac_3-m_deer	3	64.2573	66.1419	388.667	339	411.667	399			Cmac_3-m_deer	171	Chrysominae	Coch	mac	NE	deer	m	l	3	64.2573	66.1419	388.667	339	411.667	399	.	.	66.1419	.	.	.	.	.	.	.
Cmac_3-m_deer	4	72.4983	111.559	569.667	344	539.667	410			Cmac_3-m_deer	172	Chrysominae	Coch	mac	NE	deer	m	r	4	72.4983	111.559	569.667	344	539.667	410	.	.	68.4406	.	.	.	.	.	.	.
Cmac_3-m_deer	5	75.2861	126.726	602.667	362	554.667	420			Cmac_3-m_deer	173	Chrysominae	Coch	mac	NE	deer	m	r	5	75.2861	126.726	602.667	362	554.667	420	.	.	53.2739	.	.	.	.	.	.	.
Cmac_3-m_deer	6	67.2309	146.736	618.667	398	560.667	432			Cmac_3-m_deer	174	Chrysominae	Coch	mac	NE	deer	m	r	6	67.2309	146.736	618.667	398	560.667	432	283.143	128.472	33.2637	0	1	0	72.9178	72.8629	30.0167	30.4138
Cmac_4-m-pig	1	71.8471	30.7384	439.667	286	480.667	345			Cmac_4-m-pig	175	Chrysominae	Coch	mac	NE	deer	m	l	1	71.8471	30.7384	439.667	286	480.667	345	.	.	30.7384	.	.	.	.	.	.	.
Cmac_4-m-pig	2	79.0759	52.3769	469.667	253	487.667	330			Cmac_4-m-pig	176	Chrysominae	Coch	mac	NE	deer	m	l	2	79.0759	52.3769	469.667	253	487.667	330	.	.	52.3769	.	.	.	.	.	.	.
Cmac_4-m-pig	3	68.1836	69.7398	512.667	256	507.667	324			Cmac_4-m-pig	177	Chrysominae	Coch	mac	NE	deer	m	l	3	68.1836	69.7398	512.667	256	507.667	324	.	.	69.7398	.	.	.	.	.	.	.
Cmac_4-m-pig	4	66.7083	105.67	644.667	315	601.667	366			Cmac_4-m-pig	178	Chrysominae	Coch	mac	NE	deer	m	r	4	66.7083	105.67	644.667	315	601.667	366	.	.	74.33	.	.	.	.	.	.	.
Cmac_4-m-pig	5	81.1234	125.176	679.667	342	609.667	383			Cmac_4-m-pig	179	Chrysominae	Coch	mac	NE	deer	m	r	5	81.1234	125.176	679.667	342	609.667	383	.	.	54.8237	.	.	.	.	.	.	.
Cmac_4-m-pig	6	68.469	148.825	676.667	389	608.667	397			Cmac_4-m-pig	180	Chrysominae	Coch	mac	NE	deer	m	r	6	68.469	148.825	676.667	389	608.667	397	258.414	102.956	31.1754	0	1	0	80.6226	78.924	34.2053	31.7805
Cmac_4-m-pLg	1	64.405	29.8758	332.667	495	390.667	523			Cmac_4-m-pLg	181	Chrysominae	Coch	mac	NE	deer	m	l	1	64.405	29.8758	332.667	495	390.667	523	.	.	29.8758	.	.	.	.	.	.	.
Cmac_4-m-pLg	2	74.9533	49.1065	341.667	455	394.667	508			Cmac_4-m-pLg	182	Chrysominae	Coch	mac	NE	deer	m	l	2	74.9533	49.1065	341.667	455	394.667	508	.	.	49.1065	.	.	.	.	.	.	.
Cmac_4-m-pLg	3	66.2118	69.0896	377.667	436	405.667	496			Cmac_4-m-pLg	183	Chrysominae	Coch	mac	NE	deer	m	l	3	66.2118	69.0896	377.667	436	405.667	496	.	.	69.0896	.	.	.	.	.	.	.
Cmac_4-m-pLg	4	65.9697	108.143	522.667	425	506.667	489			Cmac_4-m-pLg	184	Chrysominae	Coch	mac	NE	deer	m	r	4	65.9697	108.143	522.667	425	506.667	489	.	.	71.8572	.	.	.	.	.	.	.
Cmac_4-m-pLg	5	72.9452	127.361	559.667	440	519.667	501			Cmac_4-m-pLg	185	Chrysominae	Coch	mac	NE	deer	m	r	5	72.9452	127.361	559.667	440	519.667	501	.	.	52.6391	.	.	.	.	.	.	.
Cmac_4-m-pLg	6	63.0079	148.146	576.667	476	525.667	513			Cmac_4-m-pLg	186	Chrysominae	Coch	mac	NE	deer	m	r	6	63.0079	148.146	576.667	476	525.667	513	244.739	101.242	31.854	0	1	0	74.2765	74.2024	30.8869	30.6105
Cmac_4-m_deer	1	73.437	40.2403	445.667	369	453.667	442			Cmac_4-m_deer	187	Chrysominae	Coch	mac	NE	deer	m	l	1	73.437	40.2403	445.667	369	453.667	442	.	.	40.2403	.	.	.	.	.	.	.
Cmac_4-m_deer	2	77.8781	59.1029	486.667	361	469.667	437			Cmac_4-m_deer	188	Chrysominae	Coch	mac	NE	deer	m	l	2	77.8781	59.1029	486.667	361	469.667	437	.	.	59.1029	.	.	.	.	.	.	.
Cmac_4-m_deer	3	74.9467	77.8514	525.667	381	486.667	445			Cmac_4-m_deer	189	Chrysominae	Coch	mac	NE	deer	m	l	3	74.9467	77.8514	525.667	381	486.667	445	.	.	77.8514	.	.	.	.	.	.	.
Cmac_4-m_deer	4	72.111	102.804	638.667	489	578.667	529			Cmac_4-m_deer	190	Chrysominae	Coch	mac	NE	deer	m	r	4	72.111	102.804	638.667	489	578.667	529	.	.	77.1957	.	.	.	.	.	.	.
Cmac_4-m_deer	5	76.922	120.651	661.667	528	587.667	549			Cmac_4-m_deer	191	Chrysominae	Coch	mac	NE	deer	m	r	5	76.922	120.651	661.667	528	587.667	549	.	.	59.3487	.	.	.	.	.	.	.
Cmac_4-m_deer	6	70.0286	138.131	654.667	565	584.667	563			Cmac_4-m_deer	192	Chrysominae	Coch	mac	NE	deer	m	r	6	70.0286	138.131	654.667	565	584.667	563	286.526	124.579	41.8691	0	1	0	77.666	80.895	33.1361	34.5254
Cmac_5-m-pig	1	58.7963	29.4546	428.667	362	467.667	406			Cmac_5-m-pig	193	Chrysominae	Coch	mac	NE	pig	m	l	1	58.7963	29.4546	428.667	362	467.667	406	.	.	29.4546	.	.	.	.	.	.	.
Cmac_5-m-pig	2	68.942	47.0448	448.667	333	476.667	396			Cmac_5-m-pig	194	Chrysominae	Coch	mac	NE	pig	m	l	2	68.942	47.0448	448.667	333	476.667	396	.	.	47.0448	.	.	.	.	.	.	.
Cmac_5-m-pig	3	64.0078	70.1121	491.667	326	492.667	390			Cmac_5-m-pig	195	Chrysominae	Coch	mac	NE	pig	m	l	3	64.0078	70.1121	491.667	326	492.667	390	.	.	70.1121	.	.	.	.	.	.	.
Cmac_5-m-pig	4	58.8982	111.186	645.667	379	607.667	424			Cmac_5-m-pig	196	Chrysominae	Coch	mac	NE	pig	m	r	4	58.8982	111.186	645.667	379	607.667	424	.	.	68.8135	.	.	.	.	.	.	.
Cmac_5-m-pig	5	64.0078	132.04	672.667	412	616.667	443			Cmac_5-m-pig	197	Chrysominae	Coch	mac	NE	pig	m	r	5	64.0078	132.04	672.667	412	616.667	443	.	.	47.9604	.	.	.	.	.	.	.
Cmac_5-m-pig	6	55.4437	153.754	669.667	447	614.667	454			Cmac_5-m-pig	198	Chrysominae	Coch	mac	NE	pig	m	r	6	55.4437	153.754	669.667	447	614.667	454	255.55	119.921	26.2459	0	1	0	72.111	72.5603	29.6816	30.8058
Cmac_5-m-pLg	1	65.0538	33.5342	473.667	511	519.667	557			Cmac_5-m-pLg	199	Chrysominae	Coch	mac	NE	pig	m	l	1	65.0538	33.5342	473.667	511	519.667	557	.	.	33.5342	.	.	.	.	.	.	.
Cmac_5-m-pLg	2	70.7107	49.7944	492.667	480	526.667	542			Cmac_5-m-pLg	200	Chrysominae	Coch	mac	NE	pig	m	l	2	70.7107	49.7944	492.667	480	526.667	542	.	.	49.7944	.	.	.	.	.	.	.
Cmac_5-m-pLg	3	68.7314	70.1683	532.667	466	542.667	534			Cmac_5-m-pLg	201	Chrysominae	Coch	mac	NE	pig	m	l	3	68.7314	70.1683	532.667	466	542.667	534	.	.	70.1683	.	.	.	.	.	.	.
Cmac_5-m-pLg	4	67.9779	104.722	662.667	490	632.667	551			Cmac_5-m-pLg	202	Chrysominae	Coch	mac	NE	pig	m	r	4	67.9779	104.722	662.667	490	632.667	551	.	.	75.2777	.	.	.	.	.	.	.
Cmac_5-m-pLg	5	72.9178	126.313	695.667	515	641.667	564			Cmac_5-m-pLg	203	Chrysominae	Coch	mac	NE	pig	m	r	5	72.9178	126.313	695.667	515	641.667	564	.	.	53.6866	.	.	.	.	.	.	.
Cmac_5-m-pLg	6	63.0714	143.188	701.667	554	644.667	581			Cmac_5-m-pLg	204	Chrysominae	Coch	mac	NE	pig	m	r	6	63.0714	143.188	701.667	554	644.667	581	232.019	91.5915	36.8119	0	1	0	74.9466	74.2024	32.5269	32.311
Cmac_5-m_deer	1	54.1295	33.5754	421.667	338	444.667	387			Cmac_5-m_deer	205	Chrysominae	Coch	mac	NE	deer	m	l	1	54.1295	33.5754	421.667	338	444.667	387	.	.	33.5754	.	.	.	.	.	.	.
Cmac_5-m_deer	2	66.6108	50.955	447.667	313	456.667	379			Cmac_5-m_deer	206	Chrysominae	Coch	mac	NE	deer	m	l	2	66.6108	50.955	447.667	313	456.667	379	.	.	50.955	.	.	.	.	.	.	.
Cmac_5-m_deer	3	60.6383	72.0689	483.667	318	469.667	377			Cmac_5-m_deer	207	Chrysominae	Coch	mac	NE	deer	m	l	3	60.6383	72.0689	483.667	318	469.667	377	.	.	72.0689	.	.	.	.	.	.	.
Cmac_5-m_deer	4	63.2535	109.495	631.667	400	582.667	440			Cmac_5-m_deer	208	Chrysominae	Coch	mac	NE	deer	m	r	4	63.2535	109.495	631.667	400	582.667	440	.	.	70.5055	.	.	.	.	.	.	.
Cmac_5-m_deer	5	64.195	130.567	649.667	435	588.667	455			Cmac_5-m_deer	209	Chrysominae	Coch	mac	NE	deer	m	r	5	64.195	130.567	649.667	435	588.667	455	.	.	49.4325	.	.	.	.	.	.	.
Cmac_5-m_deer	6	62	148.72	647.667	470	585.667	470			Cmac_5-m_deer	210	Chrysominae	Coch	mac	NE	deer	m	r	6	62	148.72	647.667	470	585.667	470	261.725	129.375	31.2798	0	1	0	71.8053	65.146	26.9258	30.1496
Cmac_6-m-pig	1	66.4831	35.2852	375.667	322	423.667	368			Cmac_6-m-pig	211	Chrysominae	Coch	mac	NE	pig	m	l	1	66.4831	35.2852	375.667	322	423.667	368	.	.	35.2852	.	.	.	.	.	.	.
Cmac_6-m-pig	2	78.7147	54.288	394.667	284	430.667	354			Cmac_6-m-pig	212	Chrysominae	Coch	mac	NE	pig	m	l	2	78.7147	54.288	394.667	284	430.667	354	.	.	54.288	.	.	.	.	.	.	.
Cmac_6-m-pig	3	68.593	73.9647	436.667	275	445.667	343			Cmac_6-m-pig	213	Chrysominae	Coch	mac	NE	pig	m	l	3	68.593	73.9647	436.667	275	445.667	343	.	.	73.9647	.	.	.	.	.	.	.
Cmac_6-m-pig	4	68.7095	102.841	596.667	297	571.667	361			Cmac_6-m-pig	214	Chrysominae	Coch	mac	NE	pig	m	r	4	68.7095	102.841	596.667	297	571.667	361	.	.	77.159	.	.	.	.	.	.	.
Cmac_6-m-pig	5	74.6525	120.523	634.667	316	587.667	374			Cmac_6-m-pig	215	Chrysominae	Coch	mac	NE	pig	m	r	5	74.6525	120.523	634.667	316	587.667	374	.	.	59.4765	.	.	.	.	.	.	.
Cmac_6-m-pig	6	66.0379	139.499	646.667	355	590.667	390			Cmac_6-m-pig	216	Chrysominae	Coch	mac	NE	pig	m	r	6	66.0379	139.499	646.667	355	590.667	390	273.002	127.279	40.5013	0	1	0	76.5768	77.0065	33.3017	34.6699
Cmac_6-m_deer	1	61.0737	41.5897	623.667	261	626.667	322			Cmac_6-m_deer	217	Chrysominae	Coch	mac	NE	deer	m	l	1	61.0737	41.5897	623.667	261	626.667	322	.	.	41.5897	.	.	.	.	.	.	.
Cmac_6-m_deer	2	64.846	61.443	658.667	251	639.667	313			Cmac_6-m_deer	218	Chrysominae	Coch	mac	NE	deer	m	l	2	64.846	61.443	658.667	251	639.667	313	.	.	61.443	.	.	.	.	.	.	.
Cmac_6-m_deer	3	64.0703	78.5914	690.667	268	654.667	321			Cmac_6-m_deer	219	Chrysominae	Coch	mac	NE	deer	m	l	3	64.0703	78.5914	690.667	268	654.667	321	.	.	78.5914	.	.	.	.	.	.	.
Cmac_6-m_deer	4	60.208	102.299	791.667	376	740.667	408			Cmac_6-m_deer	220	Chrysominae	Coch	mac	NE	deer	m	r	4	60.208	102.299	791.667	376	740.667	408	.	.	77.701	.	.	.	.	.	.	.
Cmac_6-m_deer	5	64.7611	121.013	803.667	409	740.667	424			Cmac_6-m_deer	221	Chrysominae	Coch	mac	NE	deer	m	r	5	64.7611	121.013	803.667	409	740.667	424	.	.	58.9872	.	.	.	.	.	.	.
Cmac_6-m_deer	6	57.2189	139.418	791.667	441	734.667	436			Cmac_6-m_deer	222	Chrysominae	Coch	mac	NE	deer	m	r	6	57.2189	139.418	791.667	441	734.667	436	246.219	122.332	40.5816	0	1	0	65	67.3647	28.0179	28.6356
Cmac_7-m-pig	1	71.0634	34.4504	548.667	299	551.667	370			Cmac_7-m-pig	223	Chrysominae	Coch	mac	NE	pig	m	l	1	71.0634	34.4504	548.667	299	551.667	370	.	.	34.4504	.	.	.	.	.	.	.
Cmac_7-m-pig	2	80.0812	52.8153	589.667	291	567.667	368			Cmac_7-m-pig	224	Chrysominae	Coch	mac	NE	pig	m	l	2	80.0812	52.8153	589.667	291	567.667	368	.	.	52.8153	.	.	.	.	.	.	.
Cmac_7-m-pig	3	74.4043	73.1237	627.667	313	583.667	373			Cmac_7-m-pig	225	Chrysominae	Coch	mac	NE	pig	m	l	3	74.4043	73.1237	627.667	313	583.667	373	.	.	73.1237	.	.	.	.	.	.	.
Cmac_7-m-pig	4	73.3757	109.423	722.667	445	652.667	467			Cmac_7-m-pig	226	Chrysominae	Coch	mac	NE	pig	m	r	4	73.3757	109.423	722.667	445	652.667	467	.	.	70.5773	.	.	.	.	.	.	.
Cmac_7-m-pig	5	82.0549	128.965	733.667	487	651.667	484			Cmac_7-m-pig	227	Chrysominae	Coch	mac	NE	pig	m	r	5	82.0549	128.965	733.667	487	651.667	484	.	.	51.0348	.	.	.	.	.	.	.
Cmac_7-m-pig	6	69.0797	148.979	709.667	522	645.667	496			Cmac_7-m-pig	228	Chrysominae	Coch	mac	NE	pig	m	r	6	69.0797	148.979	709.667	522	645.667	496	275.045	116.606	31.0207	0	1	0	78.0897	80.2309	32.1403	29.8329
Cmac_8-m-pig	1	69.6419	26.6489	463.667	372	482.667	439			Cmac_8-m-pig	229	Chrysominae	Coch	mac	NE	pig	m	l	1	69.6419	26.6489	463.667	372	482.667	439	.	.	26.6489	.	.	.	.	.	.	.
Cmac_8-m-pig	2	76.9415	51.4539	507.667	354	495.667	430			Cmac_8-m-pig	230	Chrysominae	Coch	mac	NE	pig	m	l	2	76.9415	51.4539	507.667	354	495.667	430	.	.	51.4539	.	.	.	.	.	.	.
Cmac_8-m-pig	3	72.4707	70.4608	550.667	368	516.667	432			Cmac_8-m-pig	231	Chrysominae	Coch	mac	NE	pig	m	l	3	72.4707	70.4608	550.667	368	516.667	432	.	.	70.4608	.	.	.	.	.	.	.
Cmac_8-m-pig	4	75.1532	107.28	664.667	493	596.667	525			Cmac_8-m-pig	232	Chrysominae	Coch	mac	NE	pig	m	r	4	75.1532	107.28	664.667	493	596.667	525	.	.	72.7198	.	.	.	.	.	.	.
Cmac_8-m-pig	5	81.0247	131.067	678.667	540	597.667	542			Cmac_8-m-pig	233	Chrysominae	Coch	mac	NE	pig	m	r	5	81.0247	131.067	678.667	540	597.667	542	.	.	48.9331	.	.	.	.	.	.	.
Cmac_8-m-pig	6	69.2892	152.747	657.667	582	592.667	558			Cmac_8-m-pig	234	Chrysominae	Coch	mac	NE	pig	m	r	6	69.2892	152.747	657.667	582	592.667	558	285.895	122.674	27.253	0	1	0	89.2749	87.0919	34.7131	33.2415
Cmac_9-m-pig	1	62.5859	40.2041	318.667	517	379.667	503			Cmac_9-m-pig	235	Chrysominae	Coch	mac	NE	pig	m	l	1	62.5859	40.2041	318.667	517	379.667	503	.	.	40.2041	.	.	.	.	.	.	.
Cmac_9-m-pig	2	70.3491	58.8407	303.667	485	373.667	492			Cmac_9-m-pig	236	Chrysominae	Coch	mac	NE	pig	m	l	2	70.3491	58.8407	303.667	485	373.667	492	.	.	58.8407	.	.	.	.	.	.	.
Cmac_9-m-pig	3	62.9365	70.7014	311.667	450	371.667	469			Cmac_9-m-pig	237	Chrysominae	Coch	mac	NE	pig	m	l	3	62.9365	70.7014	311.667	450	371.667	469	.	.	70.7014	.	.	.	.	.	.	.
Cmac_9-m-pig	4	61.4003	106.074	397.667	331	434.667	380			Cmac_9-m-pig	238	Chrysominae	Coch	mac	NE	pig	m	r	4	61.4003	106.074	397.667	331	434.667	380	.	.	73.9264	.	.	.	.	.	.	.
Cmac_9-m-pig	5	70.5762	122.384	429.667	311	454.667	377			Cmac_9-m-pig	239	Chrysominae	Coch	mac	NE	pig	m	r	5	70.5762	122.384	429.667	311	454.667	377	.	.	57.616	.	.	.	.	.	.	.
Cmac_9-m-pig	6	60.2993	148.841	473.667	321	467.667	381			Cmac_9-m-pig	240	Chrysominae	Coch	mac	NE	pig	m	r	6	60.2993	148.841	473.667	321	467.667	381	249.882	109.041	31.1593	0	1	0	76.6551	67.3647	34.9285	33.0151
Cmega_1-f-cult	1	74.7329	21.8248	509.667	324	540.667	392			Cmega_1-f-cult	241	Chrysominae	Chry	mega	FL	culture	f	l	1	74.7329	21.8248	509.667	324	540.667	392	.	.	21.8248	.	.	.	.	.	.	.
Cmega_1-f-cult	2	79.0569	44.1575	548.667	302	551.667	381			Cmega_1-f-cult	242	Chrysominae	Chry	mega	FL	culture	f	l	2	79.0569	44.1575	548.667	302	551.667	381	.	.	44.1575	.	.	.	.	.	.	.
Cmega_1-f-cult	3	72.9932	55.7945	586.667	308	574.667	380			Cmega_1-f-cult	243	Chrysominae	Chry	mega	FL	culture	f	l	3	72.9932	55.7945	586.667	308	574.667	380	.	.	55.7945	.	.	.	.	.	.	.
Cmega_1-f-cult	4	73.0821	119.633	709.667	422	639.667	443			Cmega_1-f-cult	244	Chrysominae	Chry	mega	FL	culture	f	r	4	73.0821	119.633	709.667	422	639.667	443	.	.	60.367	.	.	.	.	.	.	.
Cmega_1-f-cult	5	76.0263	137.84	716.667	464	640.667	462			Cmega_1-f-cult	245	Chrysominae	Chry	mega	FL	culture	f	r	5	76.0263	137.84	716.667	464	640.667	462	.	.	42.1603	.	.	.	.	.	.	.
Cmega_1-f-cult	6	66.7308	155.582	697.667	499	634.667	477			Cmega_1-f-cult	246	Chrysominae	Chry	mega	FL	culture	f	r	6	66.7308	155.582	697.667	499	634.667	477	256.844	90.5207	24.4183	0	0	0	77.9295	78.6448	36.0555	34.3657
Cmega_10-f-cult	1	65.215	17.0444	522.667	316	575.667	354			Cmega_10-f-cult	247	Chrysominae	Chry	mega	FL	culture	f	l	1	65.215	17.0444	522.667	316	575.667	354	.	.	17.0444	.	.	.	.	.	.	.
Cmega_10-f-cult	2	75.6637	42.1293	545.667	277	582.667	343			Cmega_10-f-cult	248	Chrysominae	Chry	mega	FL	culture	f	l	2	75.6637	42.1293	545.667	277	582.667	343	.	.	42.1293	.	.	.	.	.	.	.
Cmega_10-f-cult	3	64.6297	63.3998	586.667	266	595.667	330			Cmega_10-f-cult	249	Chrysominae	Chry	mega	FL	culture	f	l	3	64.6297	63.3998	586.667	266	595.667	330	.	.	63.3998	.	.	.	.	.	.	.
Cmega_10-f-cult	4	60.208	113.038	728.667	318	688.667	363			Cmega_10-f-cult	250	Chrysominae	Chry	mega	FL	culture	f	r	4	60.208	113.038	728.667	318	688.667	363	.	.	66.9619	.	.	.	.	.	.	.
Cmega_10-f-cult	5	73.7902	134.839	756.667	349	690.667	382			Cmega_10-f-cult	251	Chrysominae	Chry	mega	FL	culture	f	r	5	73.7902	134.839	756.667	349	690.667	382	.	.	45.1605	.	.	.	.	.	.	.
Cmega_10-f-cult	6	66.2722	156.21	754.667	389	688.667	395			Cmega_10-f-cult	252	Chrysominae	Chry	mega	FL	culture	f	r	6	66.2722	156.21	754.667	389	688.667	395	243.214	98.6813	23.7899	0	0	0	75.6108	81.2158	31.241	32
Cmega_11-f-cult	1	62.2896	28.5638	328.667	444	390.667	438			Cmega_11-f-cult	253	Chrysominae	Chry	mega	FL	culture	f	l	1	62.2896	28.5638	328.667	444	390.667	438	.	.	28.5638	.	.	.	.	.	.	.
Cmega_11-f-cult	2	74.9466	52.768	317.667	402	388.667	426			Cmega_11-f-cult	254	Chrysominae	Chry	mega	FL	culture	f	l	2	74.9466	52.768	317.667	402	388.667	426	.	.	52.768	.	.	.	.	.	.	.
Cmega_11-f-cult	3	68.9638	63.6301	328.667	371	388.667	405			Cmega_11-f-cult	255	Chrysominae	Chry	mega	FL	culture	f	l	3	68.9638	63.6301	328.667	371	388.667	405	.	.	63.6301	.	.	.	.	.	.	.
Cmega_11-f-cult	4	66.7533	115.476	443.667	292	453.667	358			Cmega_11-f-cult	256	Chrysominae	Chry	mega	FL	culture	f	r	4	66.7533	115.476	443.667	292	453.667	358	.	.	64.5244	.	.	.	.	.	.	.
Cmega_11-f-cult	5	74.1687	127.957	475.667	291	470.667	365			Cmega_11-f-cult	257	Chrysominae	Chry	mega	FL	culture	f	r	5	74.1687	127.957	475.667	291	470.667	365	.	.	52.0432	.	.	.	.	.	.	.
Cmega_11-f-cult	6	68.8767	149.912	514.667	313	484.667	375			Cmega_11-f-cult	258	Chrysominae	Chry	mega	FL	culture	f	r	6	68.8767	149.912	514.667	313	484.667	375	227.502	80.2122	30.0877	0	0	0	74.0405	73	33.0606	35.3553
Cmega_12-f-cult	1	63.1269	27.974	404.667	335	452.667	376			Cmega_12-f-cult	259	Chrysominae	Chry	mega	FL	culture	f	l	1	63.1269	27.974	404.667	335	452.667	376	.	.	27.974	.	.	.	.	.	.	.
Cmega_12-f-cult	2	79.2023	52.8476	426.667	291	459.667	363			Cmega_12-f-cult	260	Chrysominae	Chry	mega	FL	culture	f	l	2	79.2023	52.8476	426.667	291	459.667	363	.	.	52.8476	.	.	.	.	.	.	.
Cmega_12-f-cult	3	68.2495	66.4905	460.667	280	473.667	347			Cmega_12-f-cult	261	Chrysominae	Chry	mega	FL	culture	f	l	3	68.2495	66.4905	460.667	280	473.667	347	.	.	66.4905	.	.	.	.	.	.	.
Cmega_12-f-cult	4	66.8506	112.112	616.667	315	578.667	370			Cmega_12-f-cult	262	Chrysominae	Chry	mega	FL	culture	f	r	4	66.8506	112.112	616.667	315	578.667	370	.	.	67.8879	.	.	.	.	.	.	.
Cmega_12-f-cult	5	75.0733	125.711	642.667	337	586.667	387			Cmega_12-f-cult	263	Chrysominae	Chry	mega	FL	culture	f	r	5	75.0733	125.711	642.667	337	586.667	387	.	.	54.2891	.	.	.	.	.	.	.
Cmega_12-f-cult	6	67.0522	150.117	651.667	380	587.667	400			Cmega_12-f-cult	264	Chrysominae	Chry	mega	FL	culture	f	r	6	67.0522	150.117	651.667	380	587.667	400	251.066	107.49	29.8828	0	0	0	73.8241	78.492	35.805	31.3209
Cmega_13-f-cult	1	67.7422	26.1254	343.667	418	410.667	428			Cmega_13-f-cult	265	Chrysominae	Chry	mega	FL	culture	f	l	1	67.7422	26.1254	343.667	418	410.667	428	.	.	26.1254	.	.	.	.	.	.	.
Cmega_13-f-cult	2	75.5844	43.5235	343.667	380	411.667	413			Cmega_13-f-cult	266	Chrysominae	Chry	mega	FL	culture	f	l	2	75.5844	43.5235	343.667	380	411.667	413	.	.	43.5235	.	.	.	.	.	.	.
Cmega_13-f-cult	3	68.0147	59.0601	365.667	350	416.667	395			Cmega_13-f-cult	267	Chrysominae	Chry	mega	FL	culture	f	l	3	68.0147	59.0601	365.667	350	416.667	395	.	.	59.0601	.	.	.	.	.	.	.
Cmega_13-f-cult	4	70.7107	115.767	504.667	302	494.667	372			Cmega_13-f-cult	268	Chrysominae	Chry	mega	FL	culture	f	r	4	70.7107	115.767	504.667	302	494.667	372	.	.	64.2334	.	.	.	.	.	.	.
Cmega_13-f-cult	5	77.6209	129.575	539.667	311	510.667	383			Cmega_13-f-cult	269	Chrysominae	Chry	mega	FL	culture	f	r	5	77.6209	129.575	539.667	311	510.667	383	.	.	50.425	.	.	.	.	.	.	.
Cmega_13-f-cult	6	65.7951	150.789	564.667	344	519.667	392			Cmega_13-f-cult	270	Chrysominae	Chry	mega	FL	culture	f	r	6	65.7951	150.789	564.667	344	519.667	392	233.06	81.3204	29.2112	0	0	0	73.2393	71.4703	33.541	32.0156
Cmega_14-f-cult	1	64.9384	25.356	534.667	348	545.667	412			Cmega_14-f-cult	271	Chrysominae	Chry	mega	FL	culture	f	l	1	64.9384	25.356	534.667	348	545.667	412	.	.	25.356	.	.	.	.	.	.	.
Cmega_14-f-cult	2	77.666	46.997	574.667	332	558.667	408			Cmega_14-f-cult	272	Chrysominae	Chry	mega	FL	culture	f	l	2	77.666	46.997	574.667	332	558.667	408	.	.	46.997	.	.	.	.	.	.	.
Cmega_14-f-cult	3	72.4707	63.0879	611.667	342	577.667	406			Cmega_14-f-cult	273	Chrysominae	Chry	mega	FL	culture	f	l	3	72.4707	63.0879	611.667	342	577.667	406	.	.	63.0879	.	.	.	.	.	.	.
Cmega_14-f-cult	4	68.884	115.919	703.667	481	635.667	492			Cmega_14-f-cult	274	Chrysominae	Chry	mega	FL	culture	f	r	4	68.884	115.919	703.667	481	635.667	492	.	.	64.0805	.	.	.	.	.	.	.
Cmega_14-f-cult	5	77.1038	128.082	705.667	513	628.667	509			Cmega_14-f-cult	275	Chrysominae	Chry	mega	FL	culture	f	r	5	77.1038	128.082	705.667	513	628.667	509	.	.	51.9179	.	.	.	.	.	.	.
Cmega_14-f-cult	6	65.8635	155.177	677.667	553	620.667	520			Cmega_14-f-cult	276	Chrysominae	Chry	mega	FL	culture	f	r	6	65.8635	155.177	677.667	553	620.667	520	249.948	103.73	24.823	0	0	0	76.5506	77.2334	32.5576	31.7648
Cmega_15-f-cult	1	69.0507	30.4979	338.667	408	406.667	420			Cmega_15-f-cult	277	Chrysominae	Chry	mega	FL	culture	f	l	1	69.0507	30.4979	338.667	408	406.667	420	.	.	30.4979	.	.	.	.	.	.	.
Cmega_15-f-cult	2	79.6116	53.1819	340.667	363	407.667	406			Cmega_15-f-cult	278	Chrysominae	Chry	mega	FL	culture	f	l	2	79.6116	53.1819	340.667	363	407.667	406	.	.	53.1819	.	.	.	.	.	.	.
Cmega_15-f-cult	3	66.5282	67.9266	362.667	329	407.667	378			Cmega_15-f-cult	279	Chrysominae	Chry	mega	FL	culture	f	l	3	66.5282	67.9266	362.667	329	407.667	378	.	.	67.9266	.	.	.	.	.	.	.
Cmega_15-f-cult	4	71.007	111.297	518.667	277	517.667	348			Cmega_15-f-cult	280	Chrysominae	Chry	mega	FL	culture	f	r	4	71.007	111.297	518.667	277	517.667	348	.	.	68.7031	.	.	.	.	.	.	.
Cmega_15-f-cult	5	84.8999	125.508	555.667	279	533.667	361			Cmega_15-f-cult	281	Chrysominae	Chry	mega	FL	culture	f	r	5	84.8999	125.508	555.667	279	533.667	361	.	.	54.4917	.	.	.	.	.	.	.
Cmega_15-f-cult	6	64.2028	147.895	585.667	317	546.667	368			Cmega_15-f-cult	282	Chrysominae	Chry	mega	FL	culture	f	r	6	64.2028	147.895	585.667	317	546.667	368	263.23	114.018	32.1047	0	0	0	78.032	82.5651	42.0119	35.2278
Cmega_16-f-cult	1	64.6607	26.013	351.667	369	406.667	403			Cmega_16-f-cult	283	Chrysominae	Chry	mega	FL	culture	f	l	1	64.6607	26.013	351.667	369	406.667	403	.	.	26.013	.	.	.	.	.	.	.
Cmega_16-f-cult	2	77.801	47.1249	368.667	329	415.667	391			Cmega_16-f-cult	284	Chrysominae	Chry	mega	FL	culture	f	l	2	77.801	47.1249	368.667	329	415.667	391	.	.	47.1249	.	.	.	.	.	.	.
Cmega_16-f-cult	3	66.4831	63.1281	402.667	309	426.667	371			Cmega_16-f-cult	285	Chrysominae	Chry	mega	FL	culture	f	l	3	66.4831	63.1281	402.667	309	426.667	371	.	.	63.1281	.	.	.	.	.	.	.
Cmega_16-f-cult	4	69.7782	109.753	542.667	325	512.667	388			Cmega_16-f-cult	286	Chrysominae	Chry	mega	FL	culture	f	r	4	69.7782	109.753	542.667	325	512.667	388	.	.	70.2472	.	.	.	.	.	.	.
Cmega_16-f-cult	5	78.6003	121.013	571.667	343	524.667	406			Cmega_16-f-cult	287	Chrysominae	Chry	mega	FL	culture	f	r	5	78.6003	121.013	571.667	343	524.667	406	.	.	58.9865	.	.	.	.	.	.	.
Cmega_16-f-cult	6	65.7647	146.166	589.667	385	531.667	416			Cmega_16-f-cult	288	Chrysominae	Chry	mega	FL	culture	f	r	6	65.7647	146.166	589.667	385	531.667	416	238.537	87.6641	33.8343	0	0	0	76.2168	78.7464	37.7359	33.8378
Cmega_2-f-cult	1	64.0703	24.2843	339.667	389	403.667	392			Cmega_2-f-cult	289	Chrysominae	Chry	mega	FL	culture	f	l	1	64.0703	24.2843	339.667	389	403.667	392	.	.	24.2843	.	.	.	.	.	.	.
Cmega_2-f-cult	2	76.9675	46.1677	333.667	347	403.667	379			Cmega_2-f-cult	290	Chrysominae	Chry	mega	FL	culture	f	l	2	76.9675	46.1677	333.667	347	403.667	379	.	.	46.1677	.	.	.	.	.	.	.
Cmega_2-f-cult	3	67.0075	59.3255	354.667	316	407.667	357			Cmega_2-f-cult	291	Chrysominae	Chry	mega	FL	culture	f	l	3	67.0075	59.3255	354.667	316	407.667	357	.	.	59.3255	.	.	.	.	.	.	.
Cmega_2-f-cult	4	65.2763	116.874	498.667	261	492.667	326			Cmega_2-f-cult	292	Chrysominae	Chry	mega	FL	culture	f	r	4	65.2763	116.874	498.667	261	492.667	326	.	.	63.1256	.	.	.	.	.	.	.
Cmega_2-f-cult	5	72.8011	127.546	534.667	267	514.667	337			Cmega_2-f-cult	293	Chrysominae	Chry	mega	FL	culture	f	r	5	72.8011	127.546	534.667	267	514.667	337	.	.	52.4541	.	.	.	.	.	.	.
Cmega_2-f-cult	6	64.5368	152.202	566.667	297	524.667	346			Cmega_2-f-cult	294	Chrysominae	Chry	mega	FL	culture	f	r	6	64.5368	152.202	566.667	297	524.667	346	244.935	90.4765	27.7982	0	0	0	76.9415	74.5252	35.2278	37.7359
Cmega_3-f-cult	1	58.5918	30.2599	361.667	419	413.667	446			Cmega_3-f-cult	295	Chrysominae	Chry	mega	FL	culture	f	l	1	58.5918	30.2599	361.667	419	413.667	446	.	.	30.2599	.	.	.	.	.	.	.
Cmega_3-f-cult	2	71.8401	54.0358	371.667	379	416.667	435			Cmega_3-f-cult	296	Chrysominae	Chry	mega	FL	culture	f	l	2	71.8401	54.0358	371.667	379	416.667	435	.	.	54.0358	.	.	.	.	.	.	.
Cmega_3-f-cult	3	61.0574	61.2127	397.667	360	429.667	412			Cmega_3-f-cult	297	Chrysominae	Chry	mega	FL	culture	f	l	3	61.0574	61.2127	397.667	360	429.667	412	.	.	61.2127	.	.	.	.	.	.	.
Cmega_3-f-cult	4	62.6099	119.385	546.667	354	518.667	410			Cmega_3-f-cult	298	Chrysominae	Chry	mega	FL	culture	f	r	4	62.6099	119.385	546.667	354	518.667	410	.	.	60.6148	.	.	.	.	.	.	.
Cmega_3-f-cult	5	69.527	133.153	574.667	373	529.667	426			Cmega_3-f-cult	299	Chrysominae	Chry	mega	FL	culture	f	r	5	69.527	133.153	574.667	373	529.667	426	.	.	46.8467	.	.	.	.	.	.	.
Cmega_3-f-cult	6	61.7414	157.915	588.667	414	532.667	440			Cmega_3-f-cult	300	Chrysominae	Chry	mega	FL	culture	f	r	6	61.7414	157.915	588.667	414	532.667	440	227.055	89.0225	22.0846	0	0	0	73.2393	69.1158	37.5766	33.1059
Cmega_4-f-cult	1	61.6604	18.4349	353.667	493	414.667	484			Cmega_4-f-cult	301	Chrysominae	Chry	mega	FL	culture	f	l	1	61.6604	18.4349	353.667	493	414.667	484	.	.	18.4349	.	.	.	.	.	.	.
Cmega_4-f-cult	2	75.9605	42.8769	341.667	450	414.667	471			Cmega_4-f-cult	302	Chrysominae	Chry	mega	FL	culture	f	l	2	75.9605	42.8769	341.667	450	414.667	471	.	.	42.8769	.	.	.	.	.	.	.
Cmega_4-f-cult	3	65	57.3381	355.667	416	411.667	449			Cmega_4-f-cult	303	Chrysominae	Chry	mega	FL	culture	f	l	3	65	57.3381	355.667	416	411.667	449	.	.	57.3381	.	.	.	.	.	.	.
Cmega_4-f-cult	4	67.1193	120.245	502.667	342	498.667	409			Cmega_4-f-cult	304	Chrysominae	Chry	mega	FL	culture	f	r	4	67.1193	120.245	502.667	342	498.667	409	.	.	59.7555	.	.	.	.	.	.	.
Cmega_4-f-cult	5	78.1089	135.495	542.667	347	517.667	421			Cmega_4-f-cult	305	Chrysominae	Chry	mega	FL	culture	f	r	5	78.1089	135.495	542.667	347	517.667	421	.	.	44.5052	.	.	.	.	.	.	.
Cmega_4-f-cult	6	69.6348	151.887	568.667	374	528.667	431			Cmega_4-f-cult	306	Chrysominae	Chry	mega	FL	culture	f	r	6	69.6348	151.887	568.667	374	528.667	431	245.736	95.7549	28.1127	0	0	0	73.3485	77.026	35.1283	37.2022
Cmega_5-f-cult	1	70.3491	22.7526	372.667	441	442.667	448			Cmega_5-f-cult	307	Chrysominae	Chry	mega	FL	culture	f	l	1	70.3491	22.7526	372.667	441	442.667	448	.	.	22.7526	.	.	.	.	.	.	.
Cmega_5-f-cult	2	81.4125	44.8661	370.667	395	442.667	433			Cmega_5-f-cult	308	Chrysominae	Chry	mega	FL	culture	f	l	2	81.4125	44.8661	370.667	395	442.667	433	.	.	44.8661	.	.	.	.	.	.	.
Cmega_5-f-cult	3	72.1388	60.9187	394.667	361	446.667	411			Cmega_5-f-cult	309	Chrysominae	Chry	mega	FL	culture	f	l	3	72.1388	60.9187	394.667	361	446.667	411	.	.	60.9187	.	.	.	.	.	.	.
Cmega_5-f-cult	4	73.9797	116.377	548.667	310	536.667	383			Cmega_5-f-cult	310	Chrysominae	Chry	mega	FL	culture	f	r	4	73.9797	116.377	548.667	310	536.667	383	.	.	63.623	.	.	.	.	.	.	.
Cmega_5-f-cult	5	82.7647	132.059	587.667	323	552.667	398			Cmega_5-f-cult	311	Chrysominae	Chry	mega	FL	culture	f	r	5	82.7647	132.059	587.667	323	552.667	398	.	.	47.9411	.	.	.	.	.	.	.
Cmega_5-f-cult	6	76.3675	152.042	614.667	358	560.667	412			Cmega_5-f-cult	312	Chrysominae	Chry	mega	FL	culture	f	r	6	76.3675	152.042	614.667	358	560.667	412	255.838	94.255	27.958	0	0	0	81.6088	82.9699	37.2156	37.6431
Cmega_6-f-cult	1	59.5063	27.1741	485.667	335	510.667	389			Cmega_6-f-cult	313	Chrysominae	Chry	mega	FL	culture	f	l	1	59.5063	27.1741	485.667	335	510.667	389	.	.	27.1741	.	.	.	.	.	.	.
Cmega_6-f-cult	2	67.0075	51.1614	519.667	316	520.667	383			Cmega_6-f-cult	314	Chrysominae	Chry	mega	FL	culture	f	l	2	67.0075	51.1614	519.667	316	520.667	383	.	.	51.1614	.	.	.	.	.	.	.
Cmega_6-f-cult	3	64.7611	65.409	555.667	317	540.667	380			Cmega_6-f-cult	315	Chrysominae	Chry	mega	FL	culture	f	l	3	64.7611	65.409	555.667	317	540.667	380	.	.	65.409	.	.	.	.	.	.	.
Cmega_6-f-cult	4	64.6375	107.097	666.667	400	613.667	437			Cmega_6-f-cult	316	Chrysominae	Chry	mega	FL	culture	f	r	4	64.6375	107.097	666.667	400	613.667	437	.	.	72.9029	.	.	.	.	.	.	.
Cmega_6-f-cult	5	69.8928	122.804	681.667	431	615.667	454			Cmega_6-f-cult	317	Chrysominae	Chry	mega	FL	culture	f	r	5	69.8928	122.804	681.667	431	615.667	454	.	.	57.1962	.	.	.	.	.	.	.
Cmega_6-f-cult	6	54.9181	152.508	667.667	475	613.667	465			Cmega_6-f-cult	318	Chrysominae	Chry	mega	FL	culture	f	r	6	54.9181	152.508	667.667	475	613.667	465	229.617	92.6175	27.492	0	0	0	75.0067	72.2772	31.3209	28
Cmega_7-f-cult	1	63.0079	27.8304	356.667	460	419.667	459			Cmega_7-f-cult	319	Chrysominae	Chry	mega	FL	culture	f	l	1	63.0079	27.8304	356.667	460	419.667	459	.	.	27.8304	.	.	.	.	.	.	.
Cmega_7-f-cult	2	71.1126	54.5842	351.667	416	415.667	447			Cmega_7-f-cult	320	Chrysominae	Chry	mega	FL	culture	f	l	2	71.1126	54.5842	351.667	416	415.667	447	.	.	54.5842	.	.	.	.	.	.	.
Cmega_7-f-cult	3	65	65.6097	366.667	387	418.667	426			Cmega_7-f-cult	321	Chrysominae	Chry	mega	FL	culture	f	l	3	65	65.6097	366.667	387	418.667	426	.	.	65.6097	.	.	.	.	.	.	.
Cmega_7-f-cult	4	64.622	96.9384	489.667	316	513.667	376			Cmega_7-f-cult	322	Chrysominae	Chry	mega	FL	culture	f	r	4	64.622	96.9384	489.667	316	513.667	376	.	.	83.0616	.	.	.	.	.	.	.
Cmega_7-f-cult	5	72.4431	112.4	524.667	310	532.667	382			Cmega_7-f-cult	323	Chrysominae	Chry	mega	FL	culture	f	r	5	72.4431	112.4	524.667	310	532.667	382	.	.	67.6004	.	.	.	.	.	.	.
Cmega_7-f-cult	6	59.0339	144.871	568.667	336	542.667	389			Cmega_7-f-cult	324	Chrysominae	Chry	mega	FL	culture	f	r	6	59.0339	144.871	568.667	336	542.667	389	245.601	107.355	35.1292	0	0	0	81.4923	73.6817	33.0151	31.7805
Cmega_8-f-cult	1	65.7875	23.9945	621.667	433	643.667	495			Cmega_8-f-cult	325	Chrysominae	Chry	mega	FL	culture	f	l	1	65.7875	23.9945	621.667	433	643.667	495	.	.	23.9945	.	.	.	.	.	.	.
Cmega_8-f-cult	2	74.0608	45.8527	658.667	413	655.667	487			Cmega_8-f-cult	326	Chrysominae	Chry	mega	FL	culture	f	l	2	74.0608	45.8527	658.667	413	655.667	487	.	.	45.8527	.	.	.	.	.	.	.
Cmega_8-f-cult	3	68.6804	59.5912	695.667	418	676.667	484			Cmega_8-f-cult	327	Chrysominae	Chry	mega	FL	culture	f	l	3	68.6804	59.5912	695.667	418	676.667	484	.	.	59.5912	.	.	.	.	.	.	.
Cmega_8-f-cult	4	63.2456	115.096	795.667	528	735.667	548			Cmega_8-f-cult	328	Chrysominae	Chry	mega	FL	culture	f	r	4	63.2456	115.096	795.667	528	735.667	548	.	.	64.9037	.	.	.	.	.	.	.
Cmega_8-f-cult	5	72.1734	129.559	807.667	564	735.667	569			Cmega_8-f-cult	329	Chrysominae	Chry	mega	FL	culture	f	r	5	72.1734	129.559	807.667	564	735.667	569	.	.	50.4413	.	.	.	.	.	.	.
Cmega_8-f-cult	6	63.6003	149.972	792.667	602	731.667	584			Cmega_8-f-cult	330	Chrysominae	Chry	mega	FL	culture	f	r	6	63.6003	149.972	792.667	602	731.667	584	240.42	87.046	30.0284	0	0	0	74.0608	75.505	34.7851	36.2215
Cmega_9-f-cult	1	64.8999	23.1892	248.667	503	302.667	467			Cmega_9-f-cult	331	Chrysominae	Chry	mega	FL	culture	f	l	1	64.8999	23.1892	248.667	503	302.667	467	.	.	23.1892	.	.	.	.	.	.	.
Cmega_9-f-cult	2	75.1332	46.9155	219.667	468	293.667	455			Cmega_9-f-cult	332	Chrysominae	Chry	mega	FL	culture	f	l	2	75.1332	46.9155	219.667	468	293.667	455	.	.	46.9155	.	.	.	.	.	.	.
Cmega_9-f-cult	3	69.1809	61.0239	215.667	431	284.667	436			Cmega_9-f-cult	333	Chrysominae	Chry	mega	FL	culture	f	l	3	69.1809	61.0239	215.667	431	284.667	436	.	.	61.0239	.	.	.	.	.	.	.
Cmega_9-f-cult	4	68.2495	107.826	301.667	299	344.667	352			Cmega_9-f-cult	334	Chrysominae	Chry	mega	FL	culture	f	r	4	68.2495	107.826	301.667	299	344.667	352	.	.	72.1738	.	.	.	.	.	.	.
Cmega_9-f-cult	5	76.0592	121.999	331.667	283	363.667	352			Cmega_9-f-cult	335	Chrysominae	Chry	mega	FL	culture	f	r	5	76.0592	121.999	331.667	283	363.667	352	.	.	58.0011	.	.	.	.	.	.	.
Cmega_9-f-cult	6	69.1158	143.561	375.667	286	379.667	355			Cmega_9-f-cult	336	Chrysominae	Chry	mega	FL	culture	f	r	6	69.1158	143.561	375.667	286	379.667	355	251.432	103.228	36.4385	0	0	0	75.1332	79.2023	35.8469	35.1283
Cmega_1-m-cult	1	69.9214	31.3257	551.667	296	571.667	363			Cmega_1-m-cult	337	Chrysominae	Chry	mega	FL	culture	m	l	1	69.9214	31.3257	551.667	296	571.667	363	.	.	31.3257	.	.	.	.	.	.	.
Cmega_1-m-cult	2	75	90	584.667	277	584.667	352			Cmega_1-m-cult	338	Chrysominae	Chry	mega	FL	culture	m	l	2	75	90	584.667	277	584.667	352	.	.	90	.	.	.	.	.	.	.
Cmega_1-m-cult	3	63.7887	61.547	620.667	284	605.667	346			Cmega_1-m-cult	339	Chrysominae	Chry	mega	FL	culture	m	l	3	63.7887	61.547	620.667	284	605.667	346	.	.	61.547	.	.	.	.	.	.	.
Cmega_1-m-cult	4	68.1542	115.521	727.667	382	664.667	408			Cmega_1-m-cult	340	Chrysominae	Chry	mega	FL	culture	m	r	4	68.1542	115.521	727.667	382	664.667	408	.	.	64.4794	.	.	.	.	.	.	.
Cmega_1-m-cult	5	75.9539	128.856	738.667	419	663.667	431			Cmega_1-m-cult	341	Chrysominae	Chry	mega	FL	culture	m	r	5	75.9539	128.856	738.667	419	663.667	431	.	.	51.1438	.	.	.	.	.	.	.
Cmega_1-m-cult	6	65.9697	151.983	723.667	461	659.667	445			Cmega_1-m-cult	342	Chrysominae	Chry	mega	FL	culture	m	r	6	65.9697	151.983	723.667	461	659.667	445	238.346	85.5862	28.0173	0	0	0	79.1012	70.0357	38.0132	37.3363
Cmega_10-m-cult	1	68.4105	22.0887	297.667	502	363.667	484			Cmega_10-m-cult	343	Chrysominae	Chry	mega	FL	culture	m	l	1	68.4105	22.0887	297.667	502	363.667	484	.	.	22.0887	.	.	.	.	.	.	.
Cmega_10-m-cult	2	75.8024	45.6877	283.667	461	358.667	472			Cmega_10-m-cult	344	Chrysominae	Chry	mega	FL	culture	m	l	2	75.8024	45.6877	283.667	461	358.667	472	.	.	45.6877	.	.	.	.	.	.	.
Cmega_10-m-cult	3	65.7419	63.5191	294.667	425	353.667	454			Cmega_10-m-cult	345	Chrysominae	Chry	mega	FL	culture	m	l	3	65.7419	63.5191	294.667	425	353.667	454	.	.	63.5191	.	.	.	.	.	.	.
Cmega_10-m-cult	4	68.2495	116.363	428.667	312	441.667	379			Cmega_10-m-cult	346	Chrysominae	Chry	mega	FL	culture	m	r	4	68.2495	116.363	428.667	312	441.667	379	.	.	63.6368	.	.	.	.	.	.	.
Cmega_10-m-cult	5	76.531	134.097	470.667	312	461.667	388			Cmega_10-m-cult	347	Chrysominae	Chry	mega	FL	culture	m	r	5	76.531	134.097	470.667	312	461.667	388	.	.	45.9026	.	.	.	.	.	.	.
Cmega_10-m-cult	6	64.6607	159.067	506.667	343	472.667	398			Cmega_10-m-cult	348	Chrysominae	Chry	mega	FL	culture	m	r	6	64.6607	159.067	506.667	343	472.667	398	262.606	115.624	20.9326	0	0	0	83.9345	77.0584	31.6228	36.3593
Cmega_11-m-cult	1	76.1643	20.1536	649.667	393	644.667	469			Cmega_11-m-cult	349	Chrysominae	Chry	mega	FL	culture	m	l	1	76.1643	20.1536	649.667	393	644.667	469	.	.	20.1536	.	.	.	.	.	.	.
Cmega_11-m-cult	2	82.365	45.4441	699.667	395	659.667	467			Cmega_11-m-cult	350	Chrysominae	Chry	mega	FL	culture	m	l	2	82.365	45.4441	699.667	395	659.667	467	.	.	45.4441	.	.	.	.	.	.	.
Cmega_11-m-cult	3	79.2086	60.3665	733.667	417	678.667	474			Cmega_11-m-cult	351	Chrysominae	Chry	mega	FL	culture	m	l	3	79.2086	60.3665	733.667	417	678.667	474	.	.	60.3665	.	.	.	.	.	.	.
Cmega_11-m-cult	4	70.406	117.859	776.667	580	707.667	566			Cmega_11-m-cult	352	Chrysominae	Chry	mega	FL	culture	m	r	4	70.406	117.859	776.667	580	707.667	566	.	.	62.1409	.	.	.	.	.	.	.
Cmega_11-m-cult	5	79.1581	132.631	762.667	618	691.667	583			Cmega_11-m-cult	353	Chrysominae	Chry	mega	FL	culture	m	r	5	79.1581	132.631	762.667	618	691.667	583	.	.	47.3691	.	.	.	.	.	.	.
Cmega_11-m-cult	6	69.2026	159.023	724.667	647	682.667	592			Cmega_11-m-cult	354	Chrysominae	Chry	mega	FL	culture	m	r	6	69.2026	159.023	724.667	647	682.667	592	264.841	96.4624	20.9771	0	0	0	84.8116	87.3613	34.3657	36.0694
Cmega_12-m-cult	1	72.2011	22.8797	249.667	492	311.667	455			Cmega_12-m-cult	355	Chrysominae	Chry	mega	FL	culture	m	l	1	72.2011	22.8797	249.667	492	311.667	455	.	.	22.8797	.	.	.	.	.	.	.
Cmega_12-m-cult	2	78.4474	42.6839	218.667	459	295.667	444			Cmega_12-m-cult	356	Chrysominae	Chry	mega	FL	culture	m	l	2	78.4474	42.6839	218.667	459	295.667	444	.	.	42.6839	.	.	.	.	.	.	.
Cmega_12-m-cult	3	73.5527	60.7358	217.667	414	290.667	423			Cmega_12-m-cult	357	Chrysominae	Chry	mega	FL	culture	m	l	3	73.5527	60.7358	217.667	414	290.667	423	.	.	60.7358	.	.	.	.	.	.	.
Cmega_12-m-cult	4	71.5122	123.245	326.667	270	351.667	337			Cmega_12-m-cult	358	Chrysominae	Chry	mega	FL	culture	m	r	4	71.5122	123.245	326.667	270	351.667	337	.	.	56.7549	.	.	.	.	.	.	.
Cmega_12-m-cult	5	78.4092	137.851	365.667	259	373.667	337			Cmega_12-m-cult	359	Chrysominae	Chry	mega	FL	culture	m	r	5	78.4092	137.851	365.667	259	373.667	337	.	.	42.1486	.	.	.	.	.	.	.
Cmega_12-m-cult	6	72.0347	157.358	403.667	272	386.667	342			Cmega_12-m-cult	360	Chrysominae	Chry	mega	FL	culture	m	r	6	72.0347	157.358	403.667	272	386.667	342	268.544	105.437	22.6422	0	0	0	77.026	84.309	38.2753	35.3553
Cmega_13-m-cult	1	69.4622	30.2564	528.667	347	536.667	416			Cmega_13-m-cult	361	Chrysominae	Chry	mega	FL	culture	m	l	1	69.4622	30.2564	528.667	347	536.667	416	.	.	30.2564	.	.	.	.	.	.	.
Cmega_13-m-cult	2	85.3756	50.4178	568.667	334	548.667	417			Cmega_13-m-cult	362	Chrysominae	Chry	mega	FL	culture	m	l	2	85.3756	50.4178	568.667	334	548.667	417	.	.	50.4178	.	.	.	.	.	.	.
Cmega_13-m-cult	3	74.3034	65.8496	606.667	350	570.667	415			Cmega_13-m-cult	363	Chrysominae	Chry	mega	FL	culture	m	l	3	74.3034	65.8496	606.667	350	570.667	415	.	.	65.8496	.	.	.	.	.	.	.
Cmega_13-m-cult	4	75.9605	110.821	703.667	476	630.667	497			Cmega_13-m-cult	364	Chrysominae	Chry	mega	FL	culture	m	r	4	75.9605	110.821	703.667	476	630.667	497	.	.	69.1791	.	.	.	.	.	.	.
Cmega_13-m-cult	5	82.0549	124.775	707.667	513	625.667	516			Cmega_13-m-cult	365	Chrysominae	Chry	mega	FL	culture	m	r	5	82.0549	124.775	707.667	513	625.667	516	.	.	55.2254	.	.	.	.	.	.	.
Cmega_13-m-cult	6	70.5762	147.616	686.667	553	620.667	528			Cmega_13-m-cult	366	Chrysominae	Chry	mega	FL	culture	m	r	6	70.5762	147.616	686.667	553	620.667	528	259.615	101.607	32.384	0	0	0	78.8543	78.0577	34.0147	32.573
Cmega_14-m-cult	1	74.6526	25.5436	285.667	551.667	332.667	493.667			Cmega_14-m-cult	367	Chrysominae	Chry	mega	FL	culture	m	l	1	74.6526	25.5436	285.667	551.667	332.667	493.667	.	.	25.5436	.	.	.	.	.	.	.
Cmega_14-m-cult	2	82.4924	45.9178	244.667	529.667	315.667	487.667			Cmega_14-m-cult	368	Chrysominae	Chry	mega	FL	culture	m	l	2	82.4924	45.9178	244.667	529.667	315.667	487.667	.	.	45.9178	.	.	.	.	.	.	.
Cmega_14-m-cult	3	74.4647	61.7415	229.667	495.667	301.667	476.667			Cmega_14-m-cult	369	Chrysominae	Chry	mega	FL	culture	m	l	3	74.4647	61.7415	229.667	495.667	301.667	476.667	.	.	61.7415	.	.	.	.	.	.	.
Cmega_14-m-cult	4	74.6525	115.544	268.667	329.667	326.667	376.667			Cmega_14-m-cult	370	Chrysominae	Chry	mega	FL	culture	m	r	4	74.6525	115.544	268.667	329.667	326.667	376.667	.	.	64.4564	.	.	.	.	.	.	.
Cmega_14-m-cult	5	77.666	132.016	300.667	306.667	344.667	370.667			Cmega_14-m-cult	371	Chrysominae	Chry	mega	FL	culture	m	r	5	77.666	132.016	300.667	306.667	344.667	370.667	.	.	47.9843	.	.	.	.	.	.	.
Cmega_14-m-cult	6	72.3671	155.37	348.667	299.667	362.667	370.667			Cmega_14-m-cult	372	Chrysominae	Chry	mega	FL	culture	m	r	6	72.3671	155.37	348.667	299.667	362.667	370.667	259.756	103.078	24.6304	0	0	0	85.44	79.196	35.3553	36.4966
Cmega_2-m-cult	1	65	19.3013	338.667	596.667	394.667	563.667			Cmega_2-m-cult	373	Chrysominae	Chry	mega	FL	culture	m	l	1	65	19.3013	338.667	596.667	394.667	563.667	.	.	19.3013	.	.	.	.	.	.	.
Cmega_2-m-cult	2	74.2428	45.1761	314.667	559.667	388.667	553.667			Cmega_2-m-cult	374	Chrysominae	Chry	mega	FL	culture	m	l	2	74.2428	45.1761	314.667	559.667	388.667	553.667	.	.	45.1761	.	.	.	.	.	.	.
Cmega_2-m-cult	3	63.6003	66.2519	320.667	518.667	381.667	536.667			Cmega_2-m-cult	375	Chrysominae	Chry	mega	FL	culture	m	l	3	63.6003	66.2519	320.667	518.667	381.667	536.667	.	.	66.2519	.	.	.	.	.	.	.
Cmega_2-m-cult	4	62.2415	116.129	416.667	397.667	441.667	454.667			Cmega_2-m-cult	376	Chrysominae	Chry	mega	FL	culture	m	r	4	62.2415	116.129	416.667	397.667	441.667	454.667	.	.	63.8706	.	.	.	.	.	.	.
Cmega_2-m-cult	5	74.5453	132.877	457.667	384.667	466.667	458.667			Cmega_2-m-cult	377	Chrysominae	Chry	mega	FL	culture	m	r	5	74.5453	132.877	457.667	384.667	466.667	458.667	.	.	47.1228	.	.	.	.	.	.	.
Cmega_2-m-cult	6	65.8027	156.594	497.667	401.667	478.667	464.667			Cmega_2-m-cult	378	Chrysominae	Chry	mega	FL	culture	m	r	6	65.8027	156.594	497.667	401.667	478.667	464.667	251.607	101.607	23.4058	0	0	0	81.0987	80.05	29.9666	38.3275
Cmega_3-m-cult	1	67.1789	26.6566	450.667	258.667	497.667	306.667			Cmega_3-m-cult	379	Chrysominae	Chry	mega	FL	culture	m	l	1	67.1789	26.6566	450.667	258.667	497.667	306.667	.	.	26.6566	.	.	.	.	.	.	.
Cmega_3-m-cult	2	74.8465	48.257	478.667	225.667	507.667	294.667			Cmega_3-m-cult	380	Chrysominae	Chry	mega	FL	culture	m	l	2	74.8465	48.257	478.667	225.667	507.667	294.667	.	.	48.257	.	.	.	.	.	.	.
Cmega_3-m-cult	3	68.469	64.3437	519.667	213.667	527.667	281.667			Cmega_3-m-cult	381	Chrysominae	Chry	mega	FL	culture	m	l	3	68.469	64.3437	519.667	213.667	527.667	281.667	.	.	64.3437	.	.	.	.	.	.	.
Cmega_3-m-cult	4	73.5935	113.851	658.667	258.667	608.667	312.667			Cmega_3-m-cult	382	Chrysominae	Chry	mega	FL	culture	m	r	4	73.5935	113.851	658.667	258.667	608.667	312.667	.	.	66.1491	.	.	.	.	.	.	.
Cmega_3-m-cult	5	77.5242	130.85	683.667	291.667	616.667	330.667			Cmega_3-m-cult	383	Chrysominae	Chry	mega	FL	culture	m	r	5	77.5242	130.85	683.667	291.667	616.667	330.667	.	.	49.1497	.	.	.	.	.	.	.
Cmega_3-m-cult	6	63.5059	153.817	680.667	337.667	617.667	345.667			Cmega_3-m-cult	384	Chrysominae	Chry	mega	FL	culture	m	r	6	63.5059	153.817	680.667	337.667	617.667	345.667	243.189	86.7295	26.1834	0	0	0	82.0061	82.3772	39.0512	34.2053
Cmega_4-m-cult	1	71.2531	28.848	607.667	385.667	601.667	456.667			Cmega_4-m-cult	385	Chrysominae	Chry	mega	FL	culture	m	l	1	71.2531	28.848	607.667	385.667	601.667	456.667	.	.	28.848	.	.	.	.	.	.	.
Cmega_4-m-cult	2	81.0062	52.7974	655.667	382.667	616.667	453.667			Cmega_4-m-cult	386	Chrysominae	Chry	mega	FL	culture	m	l	2	81.0062	52.7974	655.667	382.667	616.667	453.667	.	.	52.7974	.	.	.	.	.	.	.
Cmega_4-m-cult	3	68.6222	67.2461	687.667	402.667	640.667	452.667			Cmega_4-m-cult	387	Chrysominae	Chry	mega	FL	culture	m	l	3	68.6222	67.2461	687.667	402.667	640.667	452.667	.	.	67.2461	.	.	.	.	.	.	.
Cmega_4-m-cult	4	71.2531	118.848	748.667	539.667	677.667	533.667			Cmega_4-m-cult	388	Chrysominae	Chry	mega	FL	culture	m	r	4	71.2531	118.848	748.667	539.667	677.667	533.667	.	.	61.152	.	.	.	.	.	.	.
Cmega_4-m-cult	5	79.3095	127.879	741.667	575.667	664.667	556.667			Cmega_4-m-cult	389	Chrysominae	Chry	mega	FL	culture	m	r	5	79.3095	127.879	741.667	575.667	664.667	556.667	.	.	52.1214	.	.	.	.	.	.	.
Cmega_4-m-cult	6	66.4003	151.06	705.667	607.667	652.667	567.667			Cmega_4-m-cult	390	Chrysominae	Chry	mega	FL	culture	m	r	6	66.4003	151.06	705.667	607.667	652.667	567.667	242.668	89.0505	28.94	0	0	0	80.455	81.7863	39.2046	42.2019
Cmega_5-m-cult	1	71.5612	23.6469	379.333	321.667	418.333	381.667			Cmega_5-m-cult	391	Chrysominae	Chry	mega	FL	culture	m	l	1	71.5612	23.6469	379.333	321.667	418.333	381.667	.	.	23.6469	.	.	.	.	.	.	.
Cmega_5-m-cult	2	78.8543	44.2207	411.333	291.667	428.333	368.667			Cmega_5-m-cult	392	Chrysominae	Chry	mega	FL	culture	m	l	2	78.8543	44.2207	411.333	291.667	428.333	368.667	.	.	44.2207	.	.	.	.	.	.	.
Cmega_5-m-cult	3	67.1193	60.0873	453.333	291.667	449.333	358.667			Cmega_5-m-cult	393	Chrysominae	Chry	mega	FL	culture	m	l	3	67.1193	60.0873	453.333	291.667	449.333	358.667	.	.	60.0873	.	.	.	.	.	.	.
Cmega_5-m-cult	4	68.7968	114.136	584.333	372.667	526.333	409.667			Cmega_5-m-cult	394	Chrysominae	Chry	mega	FL	culture	m	r	4	68.7968	114.136	584.333	372.667	526.333	409.667	.	.	65.8643	.	.	.	.	.	.	.
Cmega_5-m-cult	5	77.2528	125.42	598.333	407.667	526.333	435.667			Cmega_5-m-cult	395	Chrysominae	Chry	mega	FL	culture	m	r	5	77.2528	125.42	598.333	407.667	526.333	435.667	.	.	54.5798	.	.	.	.	.	.	.
Cmega_5-m-cult	6	69.4622	153.284	593.333	456.667	524.333	448.667			Cmega_5-m-cult	396	Chrysominae	Chry	mega	FL	culture	m	r	6	69.4622	153.284	593.333	456.667	524.333	448.667	253.024	92.358	26.7158	0	0	0	84.4808	79.8499	38.6005	39.0512
Cmega_6-m-cult	1	63.9531	25.1046	557.333	386.667	586.333	443.667			Cmega_6-m-cult	397	Chrysominae	Chry	mega	FL	culture	m	l	1	63.9531	25.1046	557.333	386.667	586.333	443.667	.	.	25.1046	.	.	.	.	.	.	.
Cmega_6-m-cult	2	73.0274	50.501	593.333	362.667	595.333	435.667			Cmega_6-m-cult	398	Chrysominae	Chry	mega	FL	culture	m	l	2	73.0274	50.501	593.333	362.667	595.333	435.667	.	.	50.501	.	.	.	.	.	.	.
Cmega_6-m-cult	3	64.1327	62.8546	629.333	368.667	617.333	431.667			Cmega_6-m-cult	399	Chrysominae	Chry	mega	FL	culture	m	l	3	64.1327	62.8546	629.333	368.667	617.333	431.667	.	.	62.8546	.	.	.	.	.	.	.
Cmega_6-m-cult	4	63.6946	119.935	746.333	460.667	687.333	484.667			Cmega_6-m-cult	400	Chrysominae	Chry	mega	FL	culture	m	r	4	63.6946	119.935	746.333	460.667	687.333	484.667	.	.	60.0651	.	.	.	.	.	.	.
Cmega_6-m-cult	5	72.8354	133.384	760.333	494.667	688.333	505.667			Cmega_6-m-cult	401	Chrysominae	Chry	mega	FL	culture	m	r	5	72.8354	133.384	760.333	494.667	688.333	505.667	.	.	46.616	.	.	.	.	.	.	.
Cmega_6-m-cult	6	59.203	157.75	744.333	534.667	687.333	518.667			Cmega_6-m-cult	402	Chrysominae	Chry	mega	FL	culture	m	r	6	59.203	157.75	744.333	534.667	687.333	518.667	238.481	87.8009	22.2501	0	0	0	74.027	74.2159	33.2415	34
Cmega_7-m-cult	1	72.0139	27.5341	452.333	302.667	483.333	367.667			Cmega_7-m-cult	403	Chrysominae	Chry	mega	FL	culture	m	l	1	72.0139	27.5341	452.333	302.667	483.333	367.667	.	.	27.5341	.	.	.	.	.	.	.
Cmega_7-m-cult	2	82.4924	46.7682	488.333	273.667	497.333	355.667			Cmega_7-m-cult	404	Chrysominae	Chry	mega	FL	culture	m	l	2	82.4924	46.7682	488.333	273.667	497.333	355.667	.	.	46.7682	.	.	.	.	.	.	.
Cmega_7-m-cult	3	73.5527	60.0601	528.333	274.667	519.333	347.667			Cmega_7-m-cult	405	Chrysominae	Chry	mega	FL	culture	m	l	3	73.5527	60.0601	528.333	274.667	519.333	347.667	.	.	60.0601	.	.	.	.	.	.	.
Cmega_7-m-cult	4	73.5731	111.934	666.333	379.667	603.333	417.667			Cmega_7-m-cult	406	Chrysominae	Chry	mega	FL	culture	m	r	4	73.5731	111.934	666.333	379.667	603.333	417.667	.	.	68.0657	.	.	.	.	.	.	.
Cmega_7-m-cult	5	86.0233	125.439	683.333	413.667	601.333	439.667			Cmega_7-m-cult	407	Chrysominae	Chry	mega	FL	culture	m	r	5	86.0233	125.439	683.333	413.667	601.333	439.667	.	.	54.5608	.	.	.	.	.	.	.
Cmega_7-m-cult	6	73.171	146.95	670.333	458.667	597.333	453.667			Cmega_7-m-cult	408	Chrysominae	Chry	mega	FL	culture	m	r	6	73.171	146.95	670.333	458.667	597.333	453.667	268.067	109.343	33.0501	0	0	0	79.1012	80.9938	41.1825	36.4966
Cmega_8-m-cult	1	71.1688	28.3317	325.333	365.667	392.333	389.667			Cmega_8-m-cult	409	Chrysominae	Chry	mega	FL	culture	m	l	1	71.1688	28.3317	325.333	365.667	392.333	389.667	.	.	28.3317	.	.	.	.	.	.	.
Cmega_8-m-cult	2	80.604	46.0623	331.333	325.667	395.333	374.667			Cmega_8-m-cult	410	Chrysominae	Chry	mega	FL	culture	m	l	2	80.604	46.0623	331.333	325.667	395.333	374.667	.	.	46.0623	.	.	.	.	.	.	.
Cmega_8-m-cult	3	72.9178	56.4029	357.333	302.667	406.333	356.667			Cmega_8-m-cult	411	Chrysominae	Chry	mega	FL	culture	m	l	3	72.9178	56.4029	357.333	302.667	406.333	356.667	.	.	56.4029	.	.	.	.	.	.	.
Cmega_8-m-cult	4	72.45	118.809	518.333	279.667	493.333	347.667			Cmega_8-m-cult	412	Chrysominae	Chry	mega	FL	culture	m	r	4	72.45	118.809	518.333	279.667	493.333	347.667	.	.	61.1905	.	.	.	.	.	.	.
Cmega_8-m-cult	5	82.4924	129.23	552.333	288.667	510.333	359.667			Cmega_8-m-cult	413	Chrysominae	Chry	mega	FL	culture	m	r	5	82.4924	129.23	552.333	288.667	510.333	359.667	.	.	50.7699	.	.	.	.	.	.	.
Cmega_8-m-cult	6	72.3464	148.108	572.333	322.667	517.333	369.667			Cmega_8-m-cult	414	Chrysominae	Chry	mega	FL	culture	m	r	6	72.3464	148.108	572.333	322.667	517.333	369.667	250.715	87.4643	31.8917	0	0	0	69.029	70.6612	35.8469	32.5576
Cmega_9-m-cult	1	66.6108	21.9485	596.333	350.667	605.333	416.667			Cmega_9-m-cult	415	Chrysominae	Chry	mega	FL	culture	m	l	1	66.6108	21.9485	596.333	350.667	605.333	416.667	.	.	21.9485	.	.	.	.	.	.	.
Cmega_9-m-cult	2	75.9605	45.7627	640.333	338.667	619.333	411.667			Cmega_9-m-cult	416	Chrysominae	Chry	mega	FL	culture	m	l	2	75.9605	45.7627	640.333	338.667	619.333	411.667	.	.	45.7627	.	.	.	.	.	.	.
Cmega_9-m-cult	3	67.6018	58.933	673.333	350.667	640.333	409.667			Cmega_9-m-cult	417	Chrysominae	Chry	mega	FL	culture	m	l	3	67.6018	58.933	673.333	350.667	640.333	409.667	.	.	58.933	.	.	.	.	.	.	.
Cmega_9-m-cult	4	66.0076	120.582	753.333	496.667	687.333	495.667			Cmega_9-m-cult	418	Chrysominae	Chry	mega	FL	culture	m	r	4	66.0076	120.582	753.333	496.667	687.333	495.667	.	.	59.4182	.	.	.	.	.	.	.
Cmega_9-m-cult	5	78.5875	134.457	750.333	533.667	674.333	513.667			Cmega_9-m-cult	419	Chrysominae	Chry	mega	FL	culture	m	r	5	78.5875	134.457	750.333	533.667	674.333	513.667	.	.	45.5427	.	.	.	.	.	.	.
Cmega_9-m-cult	6	71.218	157.871	718.333	563.667	662.333	519.667			Cmega_9-m-cult	420	Chrysominae	Chry	mega	FL	culture	m	r	6	71.218	157.871	718.333	563.667	662.333	519.667	245.465	98.0051	22.1291	0	0	0	75.591	77	35.6931	34.6554
Lseri_1-f-cult	1	39.0512	14.1042	304.667	488	342.667	479			Lseri_1-f-cult	421	Luciliinae	Luc	seri	WV	culture	f	l	1	39.0512	14.1042	304.667	488	342.667	479	.	.	14.1042	.	.	.	.	.	.	.
Lseri_1-f-cult	2	42.4264	35.5588	298.667	467	340.667	473			Lseri_1-f-cult	422	Luciliinae	Luc	seri	WV	culture	f	l	2	42.4264	35.5588	298.667	467	340.667	473	.	.	35.5588	.	.	.	.	.	.	.
Lseri_1-f-cult	3	43.3244	46.2819	303.667	447	344.667	461			Lseri_1-f-cult	423	Luciliinae	Luc	seri	WV	culture	f	l	3	43.3244	46.2819	303.667	447	344.667	461	.	.	46.2819	.	.	.	.	.	.	.
Lseri_1-f-cult	4	40.3113	124.554	412.333	387	407.333	427			Lseri_1-f-cult	424	Luciliinae	Luc	seri	WV	culture	f	r	4	40.3113	124.554	412.333	387	407.333	427	.	.	55.4462	.	.	.	.	.	.	.
Lseri_1-f-cult	5	43.8634	141.656	435.333	390	417.333	430			Lseri_1-f-cult	425	Luciliinae	Luc	seri	WV	culture	f	r	5	43.8634	141.656	435.333	390	417.333	430	.	.	38.3435	.	.	.	.	.	.	.
Lseri_1-f-cult	6	39.598	162.429	451.333	408	423.333	436			Lseri_1-f-cult	426	Luciliinae	Luc	seri	WV	culture	f	r	6	39.598	162.429	451.333	408	423.333	436	167.066	71.2959	17.5713	0	0	0	44.2945	41.0122	18.1108	18.3576
Lseri_10-f-cult	1	39.5798	18.5229	411.25	578	450.25	571.25			Lseri_10-f-cult	427	Luciliinae	Luc	seri	WV	culture	f	l	1	39.5798	18.5229	411.25	578	450.25	571.25	.	.	18.5229	.	.	.	.	.	.	.
Lseri_10-f-cult	2	43.4029	38.2928	402.25	554.75	445	562.25			Lseri_10-f-cult	428	Luciliinae	Luc	seri	WV	culture	f	l	2	43.4029	38.2928	402.25	554.75	445	562.25	.	.	38.2928	.	.	.	.	.	.	.
Lseri_10-f-cult	3	42.9535	53.1173	409.75	533.75	448.75	551.75			Lseri_10-f-cult	429	Luciliinae	Luc	seri	WV	culture	f	l	3	42.9535	53.1173	409.75	533.75	448.75	551.75	.	.	53.1173	.	.	.	.	.	.	.
Lseri_10-f-cult	4	44.4023	134.022	526.75	472.25	514.75	515			Lseri_10-f-cult	430	Luciliinae	Luc	seri	WV	culture	f	r	4	44.4023	134.022	526.75	472.25	514.75	515	.	.	45.9783	.	.	.	.	.	.	.
Lseri_10-f-cult	5	44.2945	146.643	547	478.25	526	517.25			Lseri_10-f-cult	431	Luciliinae	Luc	seri	WV	culture	f	r	5	44.2945	146.643	547	478.25	526	517.25	.	.	33.3571	.	.	.	.	.	.	.
Lseri_10-f-cult	6	42.4264	163.342	560.5	497	530.5	527			Lseri_10-f-cult	432	Luciliinae	Luc	seri	WV	culture	f	r	6	42.4264	163.342	560.5	497	530.5	527	169.813	75.5418	16.6578	0	0	0	41.8524	44.2754	19.5576	19.8006
Lseri_11-f-cult	1	43.9439	10.5442	483.25	343.5	522.25	363.75			Lseri_11-f-cult	433	Luciliinae	Luc	seri	WV	culture	f	l	1	43.9439	10.5442	483.25	343.5	522.25	363.75	.	.	10.5442	.	.	.	.	.	.	.
Lseri_11-f-cult	2	47.7768	25.5596	493	325.5	528.25	357.75			Lseri_11-f-cult	434	Luciliinae	Luc	seri	WV	culture	f	l	2	47.7768	25.5596	493	325.5	528.25	357.75	.	.	25.5596	.	.	.	.	.	.	.
Lseri_11-f-cult	3	43.9503	36.4301	511.75	314.25	538	349.5			Lseri_11-f-cult	435	Luciliinae	Luc	seri	WV	culture	f	l	3	43.9503	36.4301	511.75	314.25	538	349.5	.	.	36.4301	.	.	.	.	.	.	.
Lseri_11-f-cult	4	45.1248	141.657	649.75	357.75	607.75	374.25			Lseri_11-f-cult	436	Luciliinae	Luc	seri	WV	culture	f	r	4	45.1248	141.657	649.75	357.75	607.75	374.25	.	.	38.3433	.	.	.	.	.	.	.
Lseri_11-f-cult	5	48.7038	153.352	661	377.25	613	385.5			Lseri_11-f-cult	437	Luciliinae	Luc	seri	WV	culture	f	r	5	48.7038	153.352	661	377.25	613	385.5	.	.	26.648	.	.	.	.	.	.	.
Lseri_11-f-cult	6	45	163.105	663.25	394.5	618.25	394.5			Lseri_11-f-cult	438	Luciliinae	Luc	seri	WV	culture	f	r	6	45	163.105	663.25	394.5	618.25	394.5	187.086	74.011	16.8955	0	0	0	39.1511	40.8389	21.2397	22.8104
Lseri_12-f-cult	1	37.5	16.759	577	266.75	599.5	296.75			Lseri_12-f-cult	439	Luciliinae	Luc	seri	WV	culture	f	l	1	37.5	16.759	577	266.75	599.5	296.75	.	.	16.759	.	.	.	.	.	.	.
Lseri_12-f-cult	2	38.2206	37.6835	593.5	254.75	604	291.5			Lseri_12-f-cult	440	Luciliinae	Luc	seri	WV	culture	f	l	2	38.2206	37.6835	593.5	254.75	604	291.5	.	.	37.6835	.	.	.	.	.	.	.
Lseri_12-f-cult	3	36.0078	52.4354	613.75	254	614.5	290			Lseri_12-f-cult	441	Luciliinae	Luc	seri	WV	culture	f	l	3	36.0078	52.4354	613.75	254	614.5	290	.	.	52.4354	.	.	.	.	.	.	.
Lseri_12-f-cult	4	38.5649	130.133	713.5	324.5	676	333.5			Lseri_12-f-cult	442	Luciliinae	Luc	seri	WV	culture	f	r	4	38.5649	130.133	713.5	324.5	676	333.5	.	.	49.8669	.	.	.	.	.	.	.
Lseri_12-f-cult	5	38.3675	139.144	718.75	341	680.5	344			Lseri_12-f-cult	443	Luciliinae	Luc	seri	WV	culture	f	r	5	38.3675	139.144	718.75	341	680.5	344	.	.	40.8557	.	.	.	.	.	.	.
Lseri_12-f-cult	6	37.108	157.665	712	361.25	676	352.25			Lseri_12-f-cult	444	Luciliinae	Luc	seri	WV	culture	f	r	6	37.108	157.665	712	361.25	676	352.25	164.789	75.3293	22.3349	0	0	0	36.7806	38.8989	16.4488	18.75
Lseri_14-f-cult	1	43.351	21.5301	423	326.75	460.5	348.5			Lseri_14-f-cult	445	Luciliinae	Luc	seri	WV	culture	f	l	1	43.351	21.5301	423	326.75	460.5	348.5	.	.	21.5301	.	.	.	.	.	.	.
Lseri_14-f-cult	2	43.0385	39.9487	434.25	308	462.75	340.25			Lseri_14-f-cult	446	Luciliinae	Luc	seri	WV	culture	f	l	2	43.0385	39.9487	434.25	308	462.75	340.25	.	.	39.9487	.	.	.	.	.	.	.
Lseri_14-f-cult	3	40.2841	52.4654	450.75	298.25	470.25	333.5			Lseri_14-f-cult	447	Luciliinae	Luc	seri	WV	culture	f	l	3	40.2841	52.4654	450.75	298.25	470.25	333.5	.	.	52.4654	.	.	.	.	.	.	.
Lseri_14-f-cult	4	38.7177	125.632	579	314	552	341.75			Lseri_14-f-cult	448	Luciliinae	Luc	seri	WV	culture	f	r	4	38.7177	125.632	579	314	552	341.75	.	.	54.3684	.	.	.	.	.	.	.
Lseri_14-f-cult	5	40.5625	137.726	594	329	560.25	351.5			Lseri_14-f-cult	449	Luciliinae	Luc	seri	WV	culture	f	r	5	40.5625	137.726	594	329	560.25	351.5	.	.	42.2737	.	.	.	.	.	.	.
Lseri_14-f-cult	6	40.025	158.422	599.25	351.5	560.25	360.5			Lseri_14-f-cult	450	Luciliinae	Luc	seri	WV	culture	f	r	6	40.025	158.422	599.25	351.5	560.25	360.5	177.979	82.1652	21.5782	0	0	0	42.6182	39.7783	17.8903	20.4848
Lseri_15-f-cult	1	41.3113	28.3228	268	449	307.75	437.75			Lseri_15-f-cult	451	Luciliinae	Luc	seri	WV	culture	f	l	1	41.3113	28.3228	268	449	307.75	437.75	.	.	28.3228	.	.	.	.	.	.	.
Lseri_15-f-cult	2	45.7561	45.0645	257.5	428.75	303.25	429.5			Lseri_15-f-cult	452	Luciliinae	Luc	seri	WV	culture	f	l	2	45.7561	45.0645	257.5	428.75	303.25	429.5	.	.	45.0645	.	.	.	.	.	.	.
Lseri_15-f-cult	3	42.6644	54.25	262.75	409.25	304.75	416.75			Lseri_15-f-cult	453	Luciliinae	Luc	seri	WV	culture	f	l	3	42.6644	54.25	262.75	409.25	304.75	416.75	.	.	54.25	.	.	.	.	.	.	.
Lseri_15-f-cult	4	42.539	124.995	349.75	320	356.5	362			Lseri_15-f-cult	454	Luciliinae	Luc	seri	WV	culture	f	r	4	42.539	124.995	349.75	320	356.5	362	.	.	55.0049	.	.	.	.	.	.	.
Lseri_15-f-cult	5	44.25	90	370	317	370	361.25			Lseri_15-f-cult	455	Luciliinae	Luc	seri	WV	culture	f	r	5	44.25	90	370	317	370	361.25	.	.	90	.	.	.	.	.	.	.
Lseri_15-f-cult	6	40.1162	154.932	391.75	329.75	377.5	367.25			Lseri_15-f-cult	456	Luciliinae	Luc	seri	WV	culture	f	r	6	40.1162	154.932	391.75	329.75	377.5	367.25	171.856	75.3367	25.0679	0	0	0	43.1168	40.0952	21.2132	21.6463
Lseri_16-f-cult	1	39.2946	19.8864	490.5	396.75	526.5	412.5			Lseri_16-f-cult	457	Luciliinae	Luc	seri	WV	culture	f	l	1	39.2946	19.8864	490.5	396.75	526.5	412.5	.	.	19.8864	.	.	.	.	.	.	.
Lseri_16-f-cult	2	41.4201	38.3213	498	375.75	528.75	403.5			Lseri_16-f-cult	458	Luciliinae	Luc	seri	WV	culture	f	l	2	41.4201	38.3213	498	375.75	528.75	403.5	.	.	38.3213	.	.	.	.	.	.	.
Lseri_16-f-cult	3	38.8989	52.2606	516	363	537.75	395.25			Lseri_16-f-cult	459	Luciliinae	Luc	seri	WV	culture	f	l	3	38.8989	52.2606	516	363	537.75	395.25	.	.	52.2606	.	.	.	.	.	.	.
Lseri_16-f-cult	4	39.8066	128.966	650.25	372	623.25	401.25			Lseri_16-f-cult	460	Luciliinae	Luc	seri	WV	culture	f	r	4	39.8066	128.966	650.25	372	623.25	401.25	.	.	51.0336	.	.	.	.	.	.	.
Lseri_16-f-cult	5	38.4846	143.186	666	387	633.75	408			Lseri_16-f-cult	461	Luciliinae	Luc	seri	WV	culture	f	r	5	38.4846	143.186	666	387	633.75	408	.	.	36.8137	.	.	.	.	.	.	.
Lseri_16-f-cult	6	41.1134	161.46	672	406.5	632.25	417			Lseri_16-f-cult	462	Luciliinae	Luc	seri	WV	culture	f	r	6	41.1134	161.46	672	406.5	632.25	417	181.762	85.7103	18.5398	0	0	0	40.7837	42.3003	20.5943	18.1401
Lseri_17-f-cult	1	37.5075	14.152	593.75	387.75	630.5	395.25			Lseri_17-f-cult	463	Luciliinae	Luc	seri	WV	culture	f	l	1	37.5075	14.152	593.75	387.75	630.5	395.25	.	.	14.152	.	.	.	.	.	.	.
Lseri_17-f-cult	2	42.0268	37.4419	595.25	363.75	629.75	387.75			Lseri_17-f-cult	464	Luciliinae	Luc	seri	WV	culture	f	l	2	42.0268	37.4419	595.25	363.75	629.75	387.75	.	.	37.4419	.	.	.	.	.	.	.
Lseri_17-f-cult	3	41.3793	49.0862	607.25	348.75	635.75	378.75			Lseri_17-f-cult	465	Luciliinae	Luc	seri	WV	culture	f	l	3	41.3793	49.0862	607.25	348.75	635.75	378.75	.	.	49.0862	.	.	.	.	.	.	.
Lseri_17-f-cult	4	40.3887	123.946	722.75	344.25	701.75	378.75			Lseri_17-f-cult	466	Luciliinae	Luc	seri	WV	culture	f	r	4	40.3887	123.946	722.75	344.25	701.75	378.75	.	.	56.0539	.	.	.	.	.	.	.
Lseri_17-f-cult	5	41.4201	134.682	737.75	352.5	710	383.25			Lseri_17-f-cult	467	Luciliinae	Luc	seri	WV	culture	f	r	5	41.4201	134.682	737.75	352.5	710	383.25	.	.	45.3183	.	.	.	.	.	.	.
Lseri_17-f-cult	6	38.5722	156.052	746	375	711.5	392.25			Lseri_17-f-cult	468	Luciliinae	Luc	seri	WV	culture	f	r	6	38.5722	156.052	746	375	711.5	392.25	152.783	66	23.9476	0	0	0	38.5503	41.2704	17.3151	16.6527
Lseri_18-f-cult	1	34.6789	6.238	439	430.25	471.25	443			Lseri_18-f-cult	469	Luciliinae	Luc	seri	WV	culture	f	l	1	34.6789	6.238	439	430.25	471.25	443	.	.	6.238	.	.	.	.	.	.	.
Lseri_18-f-cult	2	38.2426	32.8465	448	408.5	473.5	437			Lseri_18-f-cult	470	Luciliinae	Luc	seri	WV	culture	f	l	2	38.2426	32.8465	448	408.5	473.5	437	.	.	32.8465	.	.	.	.	.	.	.
Lseri_18-f-cult	3	38.2426	49.1068	466.75	398	483.25	432.5			Lseri_18-f-cult	471	Luciliinae	Luc	seri	WV	culture	f	l	3	38.2426	49.1068	466.75	398	483.25	432.5	.	.	49.1068	.	.	.	.	.	.	.
Lseri_18-f-cult	4	38.2794	130.043	580.75	428.75	549.25	450.5			Lseri_18-f-cult	472	Luciliinae	Luc	seri	WV	culture	f	r	4	38.2794	130.043	580.75	428.75	549.25	450.5	.	.	49.9574	.	.	.	.	.	.	.
Lseri_18-f-cult	5	39.856	144.868	592	447.5	554.5	461			Lseri_18-f-cult	473	Luciliinae	Luc	seri	WV	culture	f	r	5	39.856	144.868	592	447.5	554.5	461	.	.	35.1322	.	.	.	.	.	.	.
Lseri_18-f-cult	6	36.0078	163.473	592	467	556	467.75			Lseri_18-f-cult	474	Luciliinae	Luc	seri	WV	culture	f	r	6	36.0078	163.473	592	467	556	467.75	157.352	68.4105	16.5268	0	0	0	39.8701	42.5456	15.9452	18.5236
Lseri_19-f-cult	1	39.1152	20.1726	472	279.5	505	300.5			Lseri_19-f-cult	475	Luciliinae	Luc	seri	WV	culture	f	l	1	39.1152	20.1726	472	279.5	505	300.5	.	.	20.1726	.	.	.	.	.	.	.
Lseri_19-f-cult	2	43.6033	36.8863	480.25	260	508.75	293			Lseri_19-f-cult	476	Luciliinae	Luc	seri	WV	culture	f	l	2	43.6033	36.8863	480.25	260	508.75	293	.	.	36.8863	.	.	.	.	.	.	.
Lseri_19-f-cult	3	38.6086	53.6259	501.25	252.5	517	287.75			Lseri_19-f-cult	477	Luciliinae	Luc	seri	WV	culture	f	l	3	38.6086	53.6259	501.25	252.5	517	287.75	.	.	53.6259	.	.	.	.	.	.	.
Lseri_19-f-cult	4	39.0072	129.73	618.25	275	587.5	299			Lseri_19-f-cult	478	Luciliinae	Luc	seri	WV	culture	f	r	4	39.0072	129.73	618.25	275	587.5	299	.	.	50.2702	.	.	.	.	.	.	.
Lseri_19-f-cult	5	40.9214	141.606	631	289.25	594.25	307.25			Lseri_19-f-cult	479	Luciliinae	Luc	seri	WV	culture	f	r	5	40.9214	141.606	631	289.25	594.25	307.25	.	.	38.394	.	.	.	.	.	.	.
Lseri_19-f-cult	6	40.8389	160.315	634	310.25	593.5	315.5			Lseri_19-f-cult	480	Luciliinae	Luc	seri	WV	culture	f	r	6	40.8389	160.315	634	310.25	593.5	315.5	164.893	71.392	19.6846	0	0	0	38.6086	39.8066	17.5089	17.557
Lseri_2-f-cult	1	37.0473	14.0046	413.75	242.75	445.25	262.25			Lseri_2-f-cult	481	Luciliinae	Luc	seri	WV	culture	f	l	1	37.0473	14.0046	413.75	242.75	445.25	262.25	.	.	14.0046	.	.	.	.	.	.	.
Lseri_2-f-cult	2	36.7806	33.0379	423.5	225.5	446.75	254			Lseri_2-f-cult	482	Luciliinae	Luc	seri	WV	culture	f	l	2	36.7806	33.0379	423.5	225.5	446.75	254	.	.	33.0379	.	.	.	.	.	.	.
Lseri_2-f-cult	3	39.5798	45.1945	440	214.25	458	249.5			Lseri_2-f-cult	483	Luciliinae	Luc	seri	WV	culture	f	l	3	39.5798	45.1945	440	214.25	458	249.5	.	.	45.1945	.	.	.	.	.	.	.
Lseri_2-f-cult	4	39.5229	128.857	560.75	248.75	527.75	270.5			Lseri_2-f-cult	484	Luciliinae	Luc	seri	WV	culture	f	r	4	39.5229	128.857	560.75	248.75	527.75	270.5	.	.	51.1434	.	.	.	.	.	.	.
Lseri_2-f-cult	5	38.3088	139.194	571.25	264.5	536	279.5			Lseri_2-f-cult	485	Luciliinae	Luc	seri	WV	culture	f	r	5	38.3088	139.194	571.25	264.5	536	279.5	.	.	40.8062	.	.	.	.	.	.	.
Lseri_2-f-cult	6	33.7833	159.7	569.75	287.75	536	289.25			Lseri_2-f-cult	486	Luciliinae	Luc	seri	WV	culture	f	r	6	33.7833	159.7	569.75	287.75	536	289.25	162.361	72.8427	20.2997	0	0	0	40.025	38.7468	18.0312	20.4848
Lseri_20-f-cult	1	34.9616	16.131	505.75	351.5	526	380			Lseri_20-f-cult	487	Luciliinae	Luc	seri	WV	culture	f	l	1	34.9616	16.131	505.75	351.5	526	380	.	.	16.131	.	.	.	.	.	.	.
Lseri_20-f-cult	2	40.2003	42.9421	526.75	335	532.75	374.75			Lseri_20-f-cult	488	Luciliinae	Luc	seri	WV	culture	f	l	2	40.2003	42.9421	526.75	335	532.75	374.75	.	.	42.9421	.	.	.	.	.	.	.
Lseri_20-f-cult	3	41.25	90	546.25	332.75	546.25	374			Lseri_20-f-cult	489	Luciliinae	Luc	seri	WV	culture	f	l	3	41.25	90	546.25	332.75	546.25	374	.	.	90	.	.	.	.	.	.	.
Lseri_20-f-cult	4	42.0669	130.216	642.25	408.5	601	416.75			Lseri_20-f-cult	490	Luciliinae	Luc	seri	WV	culture	f	r	4	42.0669	130.216	642.25	408.5	601	416.75	.	.	49.7842	.	.	.	.	.	.	.
Lseri_20-f-cult	5	45.0062	140.571	648.25	428	603.25	428.75			Lseri_20-f-cult	491	Luciliinae	Luc	seri	WV	culture	f	r	5	45.0062	140.571	648.25	428	603.25	428.75	.	.	39.4291	.	.	.	.	.	.	.
Lseri_20-f-cult	6	39.856	161.325	637	449	599.5	435.5			Lseri_20-f-cult	492	Luciliinae	Luc	seri	WV	culture	f	r	6	39.856	161.325	637	449	599.5	435.5	163.502	69.4631	18.6754	0	0	0	40.8389	44.6297	21.1202	18.8099
Lseri_3-f-cult	1	40.3609	17.8393	535.5	392.5	562.5	422.5			Lseri_3-f-cult	493	Luciliinae	Luc	seri	WV	culture	f	l	1	40.3609	17.8393	535.5	392.5	562.5	422.5	.	.	17.8393	.	.	.	.	.	.	.
Lseri_3-f-cult	2	43.1885	39.5033	552	376	567	416.5			Lseri_3-f-cult	494	Luciliinae	Luc	seri	WV	culture	f	l	2	43.1885	39.5033	552	376	567	416.5	.	.	39.5033	.	.	.	.	.	.	.
Lseri_3-f-cult	3	41.6571	46.2906	571.5	372.25	581.25	412.75			Lseri_3-f-cult	495	Luciliinae	Luc	seri	WV	culture	f	l	3	41.6571	46.2906	571.5	372.25	581.25	412.75	.	.	46.2906	.	.	.	.	.	.	.
Lseri_3-f-cult	4	39.9195	124.224	687.75	436	651.75	453.25			Lseri_3-f-cult	496	Luciliinae	Luc	seri	WV	culture	f	r	4	39.9195	124.224	687.75	436	651.75	453.25	.	.	55.7757	.	.	.	.	.	.	.
Lseri_3-f-cult	5	41.1134	135.03	695.25	455.5	655.5	466			Lseri_3-f-cult	497	Luciliinae	Luc	seri	WV	culture	f	r	5	41.1134	135.03	695.25	455.5	655.5	466	.	.	44.9703	.	.	.	.	.	.	.
Lseri_3-f-cult	6	37.2366	159.099	690.75	480.25	654	474.25			Lseri_3-f-cult	498	Luciliinae	Luc	seri	WV	culture	f	r	6	37.2366	159.099	690.75	480.25	654	474.25	178.333	81.305	20.9009	0	0	0	44.3516	41.3045	21.1335	21.1202
Lseri_4-f-cult	1	37.7467	19.5005	399.75	337.75	435	324.25			Lseri_4-f-cult	499	Luciliinae	Luc	seri	WV	culture	f	l	1	37.7467	19.5005	399.75	337.75	435	324.25	.	.	19.5005	.	.	.	.	.	.	.
Lseri_4-f-cult	2	38.3675	35.9716	393.75	319	432	316			Lseri_4-f-cult	500	Luciliinae	Luc	seri	WV	culture	f	l	2	38.3675	35.9716	393.75	319	432	316	.	.	35.9716	.	.	.	.	.	.	.
Lseri_4-f-cult	3	35.3217	44.1085	398.25	301	433.5	303.25			Lseri_4-f-cult	501	Luciliinae	Luc	seri	WV	culture	f	l	3	35.3217	44.1085	398.25	301	433.5	303.25	.	.	44.1085	.	.	.	.	.	.	.
Lseri_4-f-cult	4	35.4489	136.529	494.25	217	490.5	252.25			Lseri_4-f-cult	502	Luciliinae	Luc	seri	WV	culture	f	r	4	35.4489	136.529	494.25	217	490.5	252.25	.	.	43.4713	.	.	.	.	.	.	.
Lseri_4-f-cult	5	38.0214	145.315	513	215.5	503.25	252.25			Lseri_4-f-cult	503	Luciliinae	Luc	seri	WV	culture	f	r	5	38.0214	145.315	513	215.5	503.25	252.25	.	.	34.6851	.	.	.	.	.	.	.
Lseri_4-f-cult	6	39.3589	161.42	530.25	224.5	510	258.25			Lseri_4-f-cult	504	Luciliinae	Luc	seri	WV	culture	f	r	6	39.3589	161.42	530.25	224.5	510	258.25	172.788	76.4853	18.58	0	0	0	36.773	36.7806	21.0535	20.4022
Lseri_5-f-cult	1	40.9695	19.4095	482.5	258.25	520	274.75			Lseri_5-f-cult	505	Luciliinae	Luc	seri	WV	culture	f	l	1	40.9695	19.4095	482.5	258.25	520	274.75	.	.	19.4095	.	.	.	.	.	.	.
Lseri_5-f-cult	2	41.9263	38.4852	490	237.25	520.75	265.75			Lseri_5-f-cult	506	Luciliinae	Luc	seri	WV	culture	f	l	2	41.9263	38.4852	490	237.25	520.75	265.75	.	.	38.4852	.	.	.	.	.	.	.
Lseri_5-f-cult	3	40.7837	53.4312	507.25	223	529	257.5			Lseri_5-f-cult	507	Luciliinae	Luc	seri	WV	culture	f	l	3	40.7837	53.4312	507.25	223	529	257.5	.	.	53.4312	.	.	.	.	.	.	.
Lseri_5-f-cult	4	42.5456	126.371	640	230.5	612.25	262.75			Lseri_5-f-cult	508	Luciliinae	Luc	seri	WV	culture	f	r	4	42.5456	126.371	640	230.5	612.25	262.75	.	.	53.6292	.	.	.	.	.	.	.
Lseri_5-f-cult	5	45.2307	135.368	654.25	241.75	619.75	271			Lseri_5-f-cult	509	Luciliinae	Luc	seri	WV	culture	f	r	5	45.2307	135.368	654.25	241.75	619.75	271	.	.	44.6322	.	.	.	.	.	.	.
Lseri_5-f-cult	6	41.7852	154.623	658.75	265.75	619.75	280.75			Lseri_5-f-cult	510	Luciliinae	Luc	seri	WV	culture	f	r	6	41.7852	154.623	658.75	265.75	619.75	280.75	176.41	83.4154	25.3775	0	0	0	39.9265	43.0712	19.4567	19.5
Lseri_6-f-cult	1	43.7321	9.811	470.5	370.75	511	387.25			Lseri_6-f-cult	511	Luciliinae	Luc	seri	WV	culture	f	l	1	43.7321	9.811	470.5	370.75	511	387.25	.	.	9.811	.	.	.	.	.	.	.
Lseri_6-f-cult	2	46.2088	23.3985	476.5	351.25	514	378.25			Lseri_6-f-cult	512	Luciliinae	Luc	seri	WV	culture	f	l	2	46.2088	23.3985	476.5	351.25	514	378.25	.	.	23.3985	.	.	.	.	.	.	.
Lseri_6-f-cult	3	40.9214	36.3599	494.5	340	521.5	370.75			Lseri_6-f-cult	513	Luciliinae	Luc	seri	WV	culture	f	l	3	40.9214	36.3599	494.5	340	521.5	370.75	.	.	36.3599	.	.	.	.	.	.	.
Lseri_6-f-cult	4	43.5065	131.762	622	361.75	586.75	387.25			Lseri_6-f-cult	514	Luciliinae	Luc	seri	WV	culture	f	r	4	43.5065	131.762	622	361.75	586.75	387.25	.	.	48.2375	.	.	.	.	.	.	.
Lseri_6-f-cult	5	42.0602	145.654	634.75	378.25	595.75	394			Lseri_6-f-cult	515	Luciliinae	Luc	seri	WV	culture	f	r	5	42.0602	145.654	634.75	378.25	595.75	394	.	.	34.3465	.	.	.	.	.	.	.
Lseri_6-f-cult	6	43.0712	160.643	637	399.25	594.25	404.5			Lseri_6-f-cult	516	Luciliinae	Luc	seri	WV	culture	f	r	6	43.0712	160.643	637	399.25	594.25	404.5	168.922	67.3039	19.3566	0	0	0	40.3887	39.0072	19.5576	18.8099
Lseri_7-f-cult	1	36.2879	23.5259	550.75	238.75	562	273.25			Lseri_7-f-cult	517	Luciliinae	Luc	seri	WV	culture	f	l	1	36.2879	23.5259	550.75	238.75	562	273.25	.	.	23.5259	.	.	.	.	.	.	.
Lseri_7-f-cult	2	40.5069	40.5255	570.25	229.75	571	270.25			Lseri_7-f-cult	518	Luciliinae	Luc	seri	WV	culture	f	l	2	40.5069	40.5255	570.25	229.75	571	270.25	.	.	40.5255	.	.	.	.	.	.	.
Lseri_7-f-cult	3	40.5971	53.3115	590.5	231.25	582.25	271			Lseri_7-f-cult	519	Luciliinae	Luc	seri	WV	culture	f	l	3	40.5971	53.3115	590.5	231.25	582.25	271	.	.	53.3115	.	.	.	.	.	.	.
Lseri_7-f-cult	4	36.75	131.586	673	327.25	636.25	327.25			Lseri_7-f-cult	520	Luciliinae	Luc	seri	WV	culture	f	r	4	36.75	131.586	673	327.25	636.25	327.25	.	.	48.4136	.	.	.	.	.	.	.
Lseri_7-f-cult	5	37.836	145.347	672.25	350.5	635.5	341.5			Lseri_7-f-cult	521	Luciliinae	Luc	seri	WV	culture	f	r	5	37.836	145.347	672.25	350.5	635.5	341.5	.	.	34.6528	.	.	.	.	.	.	.
Lseri_7-f-cult	6	37.8583	165.276	661.75	370	630.25	349			Lseri_7-f-cult	522	Luciliinae	Luc	seri	WV	culture	f	r	6	37.8583	165.276	661.75	370	630.25	349	171.894	77.9748	14.7235	0	0	0	44.2055	40.4514	20.3746	22.5624
Lseri_8-f-cult	1	41.5218	19.2905	554.5	382	566.5	421.75			Lseri_8-f-cult	523	Luciliinae	Luc	seri	WV	culture	f	l	1	41.5218	19.2905	554.5	382	566.5	421.75	.	.	19.2905	.	.	.	.	.	.	.
Lseri_8-f-cult	2	42.0067	37.1119	574.75	373	574	415			Lseri_8-f-cult	524	Luciliinae	Luc	seri	WV	culture	f	l	2	42.0067	37.1119	574.75	373	574	415	.	.	37.1119	.	.	.	.	.	.	.
Lseri_8-f-cult	3	40.2003	50.1251	595.75	379.75	586	418.75			Lseri_8-f-cult	525	Luciliinae	Luc	seri	WV	culture	f	l	3	40.2003	50.1251	595.75	379.75	586	418.75	.	.	50.1251	.	.	.	.	.	.	.
Lseri_8-f-cult	4	39.0648	129.391	672.25	485.5	633.25	483.25			Lseri_8-f-cult	526	Luciliinae	Luc	seri	WV	culture	f	r	4	39.0648	129.391	672.25	485.5	633.25	483.25	.	.	50.6092	.	.	.	.	.	.	.
Lseri_8-f-cult	5	41.839	140.623	673	505.75	632.5	495.25			Lseri_8-f-cult	527	Luciliinae	Luc	seri	WV	culture	f	r	5	41.839	140.623	673	505.75	632.5	495.25	.	.	39.3767	.	.	.	.	.	.	.
Lseri_8-f-cult	6	39.3232	160.991	659.5	524.5	627.25	502			Lseri_8-f-cult	528	Luciliinae	Luc	seri	WV	culture	f	r	6	39.3232	160.991	659.5	524.5	627.25	502	177.006	79.9551	19.0086	0	0	0	41.0312	41.3113	19.7294	19.6866
Lseri_9-f-cult	1	38.8989	20.6719	444.25	439.75	481	427			Lseri_9-f-cult	529	Luciliinae	Luc	seri	WV	culture	f	l	1	38.8989	20.6719	444.25	439.75	481	427	.	.	20.6719	.	.	.	.	.	.	.
Lseri_9-f-cult	2	42.4264	47.9357	434.5	413.5	476.5	419.5			Lseri_9-f-cult	530	Luciliinae	Luc	seri	WV	culture	f	l	2	42.4264	47.9357	434.5	413.5	476.5	419.5	.	.	47.9357	.	.	.	.	.	.	.
Lseri_9-f-cult	3	42.4595	57.2803	438.25	394	478.75	406.75			Lseri_9-f-cult	531	Luciliinae	Luc	seri	WV	culture	f	l	3	42.4595	57.2803	438.25	394	478.75	406.75	.	.	57.2803	.	.	.	.	.	.	.
Lseri_9-f-cult	4	43.7321	123.899	538.75	308.5	543.25	352			Lseri_9-f-cult	532	Luciliinae	Luc	seri	WV	culture	f	r	4	43.7321	123.899	538.75	308.5	543.25	352	.	.	56.1006	.	.	.	.	.	.	.
Lseri_9-f-cult	5	42.8092	132.818	559	306.25	556.75	349			Lseri_9-f-cult	533	Luciliinae	Luc	seri	WV	culture	f	r	5	42.8092	132.818	559	306.25	556.75	349	.	.	47.1816	.	.	.	.	.	.	.
Lseri_9-f-cult	6	39.2444	155.881	581.5	322.75	564.25	358			Lseri_9-f-cult	534	Luciliinae	Luc	seri	WV	culture	f	r	6	39.2444	155.881	581.5	322.75	564.25	358	180.351	84.6039	24.1191	0	0	0	45.0625	46.1418	20.3746	21.8403
Lseri_1-m-cult	1	39.863	14.2694	506.5	359.75	536.5	386			Lseri_1-m-cult	535	Luciliinae	Luc	seri	WV	culture	m	l	1	39.863	14.2694	506.5	359.75	536.5	386	.	.	14.2694	.	.	.	.	.	.	.
Lseri_1-m-cult	2	37.9547	33.479	522.25	345.5	541	378.5			Lseri_1-m-cult	536	Luciliinae	Luc	seri	WV	culture	m	l	2	37.9547	33.479	522.25	345.5	541	378.5	.	.	33.479	.	.	.	.	.	.	.
Lseri_1-m-cult	3	37.0017	45.383	543.25	338	554.5	373.25			Lseri_1-m-cult	537	Luciliinae	Luc	seri	WV	culture	m	l	3	37.0017	45.383	543.25	338	554.5	373.25	.	.	45.383	.	.	.	.	.	.	.
Lseri_1-m-cult	4	40.3887	131.282	658	397.25	620.5	412.25			Lseri_1-m-cult	538	Luciliinae	Luc	seri	WV	culture	m	r	4	40.3887	131.282	658	397.25	620.5	412.25	.	.	48.718	.	.	.	.	.	.	.
Lseri_1-m-cult	5	37.3648	142.676	666.25	416.75	629.5	423.5			Lseri_1-m-cult	539	Luciliinae	Luc	seri	WV	culture	m	r	5	37.3648	142.676	666.25	416.75	629.5	423.5	.	.	37.3243	.	.	.	.	.	.	.
Lseri_1-m-cult	6	37.8657	161.053	664	437	626.5	431.75			Lseri_1-m-cult	540	Luciliinae	Luc	seri	WV	culture	m	r	6	37.8657	161.053	664	437	626.5	431.75	175.425	76.6616	18.9469	0	0	0	40.2003	42.7039	22.0582	20.4022
Lseri_10-m-cult	1	36.4503	23.3842	538.75	251	560.5	280.25			Lseri_10-m-cult	541	Luciliinae	Luc	seri	WV	culture	m	l	1	36.4503	23.3842	538.75	251	560.5	280.25	.	.	23.3842	.	.	.	.	.	.	.
Lseri_10-m-cult	2	41.1134	45.2216	556	232.25	566.5	272			Lseri_10-m-cult	542	Luciliinae	Luc	seri	WV	culture	m	l	2	41.1134	45.2216	556	232.25	566.5	272	.	.	45.2216	.	.	.	.	.	.	.
Lseri_10-m-cult	3	38.3161	56.6519	577	232.25	579.25	270.5			Lseri_10-m-cult	543	Luciliinae	Luc	seri	WV	culture	m	l	3	38.3161	56.6519	577	232.25	579.25	270.5	.	.	56.6519	.	.	.	.	.	.	.
Lseri_10-m-cult	4	42.267	122.544	682.75	287.75	645.25	307.25			Lseri_10-m-cult	544	Luciliinae	Luc	seri	WV	culture	m	r	4	42.267	122.544	682.75	287.75	645.25	307.25	.	.	57.4561	.	.	.	.	.	.	.
Lseri_10-m-cult	5	43.1755	132.843	692.5	303.5	651.25	316.25			Lseri_10-m-cult	545	Luciliinae	Luc	seri	WV	culture	m	r	5	43.1755	132.843	692.5	303.5	651.25	316.25	.	.	47.1575	.	.	.	.	.	.	.
Lseri_10-m-cult	6	41.2773	152.101	688.75	328.25	647.5	326.75			Lseri_10-m-cult	546	Luciliinae	Luc	seri	WV	culture	m	r	6	41.2773	152.101	688.75	328.25	647.5	326.75	168.723	75.5418	27.8991	0	0	0	40.942	42.5984	21.1335	19.6294
Lseri_11-m-cult	1	36.0702	15.3189	470.5	377.75	506.5	380			Lseri_11-m-cult	547	Luciliinae	Luc	seri	WV	culture	m	l	1	36.0702	15.3189	470.5	377.75	506.5	380	.	.	15.3189	.	.	.	.	.	.	.
Lseri_11-m-cult	2	37.9251	36.2803	472.75	357.5	507.25	373.25			Lseri_11-m-cult	548	Luciliinae	Luc	seri	WV	culture	m	l	2	37.9251	36.2803	472.75	357.5	507.25	373.25	.	.	36.2803	.	.	.	.	.	.	.
Lseri_11-m-cult	3	35.258	49.8314	485.5	344	513.25	365.75			Lseri_11-m-cult	549	Luciliinae	Luc	seri	WV	culture	m	l	3	35.258	49.8314	485.5	344	513.25	365.75	.	.	49.8314	.	.	.	.	.	.	.
Lseri_11-m-cult	4	33.9577	132.272	589	322.25	571.75	351.5			Lseri_11-m-cult	550	Luciliinae	Luc	seri	WV	culture	m	r	4	33.9577	132.272	589	322.25	571.75	351.5	.	.	47.7277	.	.	.	.	.	.	.
Lseri_11-m-cult	5	37.687	144.323	606.25	329	580.75	356.75			Lseri_11-m-cult	551	Luciliinae	Luc	seri	WV	culture	m	r	5	37.687	144.323	606.25	329	580.75	356.75	.	.	35.6769	.	.	.	.	.	.	.
Lseri_11-m-cult	6	37.5899	163.132	616	344	583	362			Lseri_11-m-cult	552	Luciliinae	Luc	seri	WV	culture	m	r	6	37.5899	163.132	616	344	583	362	149.363	60.2106	16.8679	0	0	0	34.6708	36.9332	15.7678	15.3887
Lseri_12-m-cult	1	40.7185	14.4371	589.667	317	606.667	354			Lseri_12-m-cult	553	Luciliinae	Luc	seri	WV	culture	m	l	1	40.7185	14.4371	589.667	317	606.667	354	.	.	14.4371	.	.	.	.	.	.	.
Lseri_12-m-cult	2	41.1947	33.5418	610.667	308	614.667	349			Lseri_12-m-cult	554	Luciliinae	Luc	seri	WV	culture	m	l	2	41.1947	33.5418	610.667	308	614.667	349	.	.	33.5418	.	.	.	.	.	.	.
Lseri_12-m-cult	3	37.4833	48.325	631.667	311	625.667	348			Lseri_12-m-cult	555	Luciliinae	Luc	seri	WV	culture	m	l	3	37.4833	48.325	631.667	311	625.667	348	.	.	48.325	.	.	.	.	.	.	.
Lseri_12-m-cult	4	37.2156	122.944	705.667	403	668.667	407			Lseri_12-m-cult	556	Luciliinae	Luc	seri	WV	culture	m	r	4	37.2156	122.944	705.667	403	668.667	407	.	.	57.0562	.	.	.	.	.	.	.
Lseri_12-m-cult	5	39.6232	139.29	708.667	423	669.667	416			Lseri_12-m-cult	557	Luciliinae	Luc	seri	WV	culture	m	r	5	39.6232	139.29	708.667	423	669.667	416	.	.	40.7105	.	.	.	.	.	.	.
Lseri_12-m-cult	6	38.2753	162.389	694.667	444	662.667	423			Lseri_12-m-cult	558	Luciliinae	Luc	seri	WV	culture	m	r	6	38.2753	162.389	694.667	444	662.667	423	164.785	73.0068	17.6111	0	0	0	42.45	42.4264	19.9249	17.088
Lseri_13-m-cult	1	45.025	14.2057	400.25	539.75	439.25	517.25			Lseri_13-m-cult	559	Luciliinae	Luc	seri	WV	culture	m	l	1	45.025	14.2057	400.25	539.75	439.25	517.25	.	.	14.2057	.	.	.	.	.	.	.
Lseri_13-m-cult	2	47.1129	30.3723	389	519.5	434.75	508.25			Lseri_13-m-cult	560	Luciliinae	Luc	seri	WV	culture	m	l	2	47.1129	30.3723	389	519.5	434.75	508.25	.	.	30.3723	.	.	.	.	.	.	.
Lseri_13-m-cult	3	43.5065	43.1996	391.25	498.5	434.75	497.75			Lseri_13-m-cult	561	Luciliinae	Luc	seri	WV	culture	m	l	3	43.5065	43.1996	391.25	498.5	434.75	497.75	.	.	43.1996	.	.	.	.	.	.	.
Lseri_13-m-cult	4	47.256	135.097	488.75	397.25	488	444.5			Lseri_13-m-cult	562	Luciliinae	Luc	seri	WV	culture	m	r	4	47.256	135.097	488.75	397.25	488	444.5	.	.	44.9033	.	.	.	.	.	.	.
Lseri_13-m-cult	5	47.8415	147.788	511.25	396.5	500	443			Lseri_13-m-cult	563	Luciliinae	Luc	seri	WV	culture	m	r	5	47.8415	147.788	511.25	396.5	500	443	.	.	32.2121	.	.	.	.	.	.	.
Lseri_13-m-cult	6	48.6634	162.727	531.5	407	508.25	449.75			Lseri_13-m-cult	564	Luciliinae	Luc	seri	WV	culture	m	r	6	48.6634	162.727	531.5	407	508.25	449.75	186.679	75.3069	17.2727	0	0	0	43.8477	42.2204	20.0125	20.9195
Lseri_14-m-cult	1	40.5971	17.9039	366.25	404.75	406	396.5			Lseri_14-m-cult	565	Luciliinae	Luc	seri	WV	culture	m	l	1	40.5971	17.9039	366.25	404.75	406	396.5	.	.	17.9039	.	.	.	.	.	.	.
Lseri_14-m-cult	2	42.6644	39.7537	359.5	381.5	401.5	389			Lseri_14-m-cult	566	Luciliinae	Luc	seri	WV	culture	m	l	2	42.6644	39.7537	359.5	381.5	401.5	389	.	.	39.7537	.	.	.	.	.	.	.
Lseri_14-m-cult	3	39.9828	52.8276	367.75	362	404.5	377.75			Lseri_14-m-cult	567	Luciliinae	Luc	seri	WV	culture	m	l	3	39.9828	52.8276	367.75	362	404.5	377.75	.	.	52.8276	.	.	.	.	.	.	.
Lseri_14-m-cult	4	42.3269	126.754	470.5	302	465.25	344			Lseri_14-m-cult	568	Luciliinae	Luc	seri	WV	culture	m	r	4	42.3269	126.754	470.5	302	465.25	344	.	.	53.2459	.	.	.	.	.	.	.
Lseri_14-m-cult	5	42.9338	139.014	492.25	305.75	478	346.25			Lseri_14-m-cult	569	Luciliinae	Luc	seri	WV	culture	m	r	5	42.9338	139.014	492.25	305.75	478	346.25	.	.	40.9864	.	.	.	.	.	.	.
Lseri_14-m-cult	6	41.0038	159.435	508	321.5	481.75	353			Lseri_14-m-cult	570	Luciliinae	Luc	seri	WV	culture	m	r	6	41.0038	159.435	508	321.5	481.75	353	164.389	69.4955	20.5654	0	0	0	42.267	42.7763	18.8099	18.7949
Lseri_15-m-cult	1	41.9799	15.6933	288.75	323.75	328.5	310.25			Lseri_15-m-cult	571	Luciliinae	Luc	seri	WV	culture	m	l	1	41.9799	15.6933	288.75	323.75	328.5	310.25	.	.	15.6933	.	.	.	.	.	.	.
Lseri_15-m-cult	2	36.75	34.4519	286.5	303.5	323.25	303.5			Lseri_15-m-cult	572	Luciliinae	Luc	seri	WV	culture	m	l	2	36.75	34.4519	286.5	303.5	323.25	303.5	.	.	34.4519	.	.	.	.	.	.	.
Lseri_15-m-cult	3	36.3808	48.7747	292.5	283.25	327.75	292.25			Lseri_15-m-cult	573	Luciliinae	Luc	seri	WV	culture	m	l	3	36.3808	48.7747	292.5	283.25	327.75	292.25	.	.	48.7747	.	.	.	.	.	.	.
Lseri_15-m-cult	4	42.0669	135.762	396	213.5	387.75	254.75			Lseri_15-m-cult	574	Luciliinae	Luc	seri	WV	culture	m	r	4	42.0669	135.762	396	213.5	387.75	254.75	.	.	44.2381	.	.	.	.	.	.	.
Lseri_15-m-cult	5	38.6086	148.527	416.25	216.5	400.5	251.75			Lseri_15-m-cult	575	Luciliinae	Luc	seri	WV	culture	m	r	5	38.6086	148.527	416.25	216.5	400.5	251.75	.	.	31.4726	.	.	.	.	.	.	.
Lseri_15-m-cult	6	40.3051	169.452	432	229.25	403.5	257.75			Lseri_15-m-cult	576	Luciliinae	Luc	seri	WV	culture	m	r	6	40.3051	169.452	432	229.25	403.5	257.75	171.612	70.7549	10.5481	0	0	0	39.2946	40.6732	18.0156	16.0332
Lseri_16-m-cult	1	37.5674	17.3363	415.5	323.75	453	326			Lseri_16-m-cult	577	Luciliinae	Luc	seri	WV	culture	m	l	1	37.5674	17.3363	415.5	323.75	453	326	.	.	17.3363	.	.	.	.	.	.	.
Lseri_16-m-cult	2	37.6198	37.4013	416.25	302	450.75	317			Lseri_16-m-cult	578	Luciliinae	Luc	seri	WV	culture	m	l	2	37.6198	37.4013	416.25	302	450.75	317	.	.	37.4013	.	.	.	.	.	.	.
Lseri_16-m-cult	3	37.6646	49.1751	426	287	456.75	308.75			Lseri_16-m-cult	579	Luciliinae	Luc	seri	WV	culture	m	l	3	37.6646	49.1751	426	287	456.75	308.75	.	.	49.1751	.	.	.	.	.	.	.
Lseri_16-m-cult	4	35.8199	123.476	540	257	528	290.75			Lseri_16-m-cult	580	Luciliinae	Luc	seri	WV	culture	m	r	4	35.8199	123.476	540	257	528	290.75	.	.	56.5242	.	.	.	.	.	.	.
Lseri_16-m-cult	5	36.0156	135.276	558	265.25	539.25	296			Lseri_16-m-cult	581	Luciliinae	Luc	seri	WV	culture	m	r	5	36.0156	135.276	558	265.25	539.25	296	.	.	44.7243	.	.	.	.	.	.	.
Lseri_16-m-cult	6	36.8188	160.536	573	284	542.25	304.25			Lseri_16-m-cult	582	Luciliinae	Luc	seri	WV	culture	m	r	6	36.8188	160.536	573	284	542.25	304.25	162.439	73.4885	19.4637	0	0	0	42.638	38.2206	17.6529	19.6294
Lseri_2-m-cult	1	40.025	14.1881	414	296	453	305			Lseri_2-m-cult	583	Luciliinae	Luc	seri	WV	culture	m	l	1	40.025	14.1881	414	296	453	305	.	.	14.1881	.	.	.	.	.	.	.
Lseri_2-m-cult	2	40.3887	32.5222	419.25	274.25	453.75	295.25			Lseri_2-m-cult	584	Luciliinae	Luc	seri	WV	culture	m	l	2	40.3887	32.5222	419.25	274.25	453.75	295.25	.	.	32.5222	.	.	.	.	.	.	.
Lseri_2-m-cult	3	38.1985	44.6023	433.5	261.5	461.25	287.75			Lseri_2-m-cult	585	Luciliinae	Luc	seri	WV	culture	m	l	3	38.1985	44.6023	433.5	261.5	461.25	287.75	.	.	44.6023	.	.	.	.	.	.	.
Lseri_2-m-cult	4	35.4013	127.578	564	256.25	543	284.75			Lseri_2-m-cult	586	Luciliinae	Luc	seri	WV	culture	m	r	4	35.4013	127.578	564	256.25	543	284.75	.	.	52.4222	.	.	.	.	.	.	.
Lseri_2-m-cult	5	38.2426	139.373	582	266.75	553.5	292.25			Lseri_2-m-cult	587	Luciliinae	Luc	seri	WV	culture	m	r	5	38.2426	139.373	582	266.75	553.5	292.25	.	.	40.6267	.	.	.	.	.	.	.
Lseri_2-m-cult	6	36.7806	160.911	589.5	289.25	555	302			Lseri_2-m-cult	588	Luciliinae	Luc	seri	WV	culture	m	r	6	36.7806	160.911	589.5	289.25	555	302	175.63	81.805	19.0891	0	0	0	41.7043	39.6295	19.1213	21.0134
Lseri_3-m-cult	1	38.2426	12.1736	557	342.75	594.5	350.25			Lseri_3-m-cult	589	Luciliinae	Luc	seri	WV	culture	m	l	1	38.2426	12.1736	557	342.75	594.5	350.25	.	.	12.1736	.	.	.	.	.	.	.
Lseri_3-m-cult	2	40.1513	33.6632	563	321.75	596.75	343.5			Lseri_3-m-cult	590	Luciliinae	Luc	seri	WV	culture	m	l	2	40.1513	33.6632	563	321.75	596.75	343.5	.	.	33.6632	.	.	.	.	.	.	.
Lseri_3-m-cult	3	38.1985	47.4548	577.25	307.5	603.5	335.25			Lseri_3-m-cult	591	Luciliinae	Luc	seri	WV	culture	m	l	3	38.1985	47.4548	577.25	307.5	603.5	335.25	.	.	47.4548	.	.	.	.	.	.	.
Lseri_3-m-cult	4	39.1511	127.294	698	304.5	674.75	336			Lseri_3-m-cult	592	Luciliinae	Luc	seri	WV	culture	m	r	4	39.1511	127.294	698	304.5	674.75	336	.	.	52.7055	.	.	.	.	.	.	.
Lseri_3-m-cult	5	41.25	143.994	716.75	318.75	683.75	343.5			Lseri_3-m-cult	593	Luciliinae	Luc	seri	WV	culture	m	r	5	41.25	143.994	716.75	318.75	683.75	343.5	.	.	36.0062	.	.	.	.	.	.	.
Lseri_3-m-cult	6	38.6596	162.78	722	339	685.25	351			Lseri_3-m-cult	594	Luciliinae	Luc	seri	WV	culture	m	r	6	38.6596	162.78	722	339	685.25	351	165.043	71.2539	17.2198	0	0	0	42.0268	40.6525	17.4929	18.3098
Lseri_4-m-cult	1	39.8701	17.4615	353.75	358.25	392	347			Lseri_4-m-cult	595	Luciliinae	Luc	seri	WV	culture	m	l	1	39.8701	17.4615	353.75	358.25	392	347	.	.	17.4615	.	.	.	.	.	.	.
Lseri_4-m-cult	2	40.5069	34.9119	347	339.5	387.5	340.25			Lseri_4-m-cult	596	Luciliinae	Luc	seri	WV	culture	m	l	2	40.5069	34.9119	347	339.5	387.5	340.25	.	.	34.9119	.	.	.	.	.	.	.
Lseri_4-m-cult	3	36.5736	49.3122	353	318.5	388.25	328.25			Lseri_4-m-cult	597	Luciliinae	Luc	seri	WV	culture	m	l	3	36.5736	49.3122	353	318.5	388.25	328.25	.	.	49.3122	.	.	.	.	.	.	.
Lseri_4-m-cult	4	36.0702	127.427	450.5	251	448.25	287			Lseri_4-m-cult	598	Luciliinae	Luc	seri	WV	culture	m	r	4	36.0702	127.427	450.5	251	448.25	287	.	.	52.5727	.	.	.	.	.	.	.
Lseri_4-m-cult	5	35.8513	139.632	470	254	460.25	288.5			Lseri_4-m-cult	599	Luciliinae	Luc	seri	WV	culture	m	r	5	35.8513	139.632	470	254	460.25	288.5	.	.	40.3682	.	.	.	.	.	.	.
Lseri_4-m-cult	6	36.1248	165.484	489.5	267.5	465.5	294.5			Lseri_4-m-cult	600	Luciliinae	Luc	seri	WV	culture	m	r	6	36.1248	165.484	489.5	267.5	465.5	294.5	163.29	72.8118	14.5155	0	0	0	42.3468	39.7571	19.1213	18.8099
Lseri_5-m-cult	1	39.1799	16.2056	319	403.25	358	399.5			Lseri_5-m-cult	601	Luciliinae	Luc	seri	WV	culture	m	l	1	39.1799	16.2056	319	403.25	358	399.5	.	.	16.2056	.	.	.	.	.	.	.
Lseri_5-m-cult	2	37.5075	33.2325	316	383	352.75	390.5			Lseri_5-m-cult	602	Luciliinae	Luc	seri	WV	culture	m	l	2	37.5075	33.2325	316	383	352.75	390.5	.	.	33.2325	.	.	.	.	.	.	.
Lseri_5-m-cult	3	39.6934	43.9014	325.75	366.5	362.5	381.5			Lseri_5-m-cult	603	Luciliinae	Luc	seri	WV	culture	m	l	3	39.6934	43.9014	325.75	366.5	362.5	381.5	.	.	43.9014	.	.	.	.	.	.	.
Lseri_5-m-cult	4	36.2879	129.758	436	323	424.75	357.5			Lseri_5-m-cult	604	Luciliinae	Luc	seri	WV	culture	m	r	4	36.2879	129.758	436	323	424.75	357.5	.	.	50.2416	.	.	.	.	.	.	.
Lseri_5-m-cult	5	35.6309	142.041	454.75	328.25	436.75	359			Lseri_5-m-cult	605	Luciliinae	Luc	seri	WV	culture	m	r	5	35.6309	142.041	454.75	328.25	436.75	359	.	.	37.9589	.	.	.	.	.	.	.
Lseri_5-m-cult	6	39.0072	163.726	472	342.5	441.25	366.5			Lseri_5-m-cult	606	Luciliinae	Luc	seri	WV	culture	m	r	6	39.0072	163.726	472	342.5	441.25	366.5	164.619	66.7163	16.2737	0	0	0	40.942	37.3648	18.554	18.7949
Lseri_6-m-cult	1	33.5829	19.5329	397	488.75	426.25	472.25			Lseri_6-m-cult	607	Luciliinae	Luc	seri	WV	culture	m	l	1	33.5829	19.5329	397	488.75	426.25	472.25	.	.	19.5329	.	.	.	.	.	.	.
Lseri_6-m-cult	2	36.4966	39.498	385	472.25	421	466.25			Lseri_6-m-cult	608	Luciliinae	Luc	seri	WV	culture	m	l	2	36.4966	39.498	385	472.25	421	466.25	.	.	39.498	.	.	.	.	.	.	.
Lseri_6-m-cult	3	33.7833	51.5051	388	455	421.75	456.5			Lseri_6-m-cult	609	Luciliinae	Luc	seri	WV	culture	m	l	3	33.7833	51.5051	388	455	421.75	456.5	.	.	51.5051	.	.	.	.	.	.	.
Lseri_6-m-cult	4	32.0663	128.176	460	372.5	466	404			Lseri_6-m-cult	610	Luciliinae	Luc	seri	WV	culture	m	r	4	32.0663	128.176	460	372.5	466	404	.	.	51.824	.	.	.	.	.	.	.
Lseri_6-m-cult	5	35.2819	136.524	475.75	366.5	477.25	401.75			Lseri_6-m-cult	611	Luciliinae	Luc	seri	WV	culture	m	r	5	35.2819	136.524	475.75	366.5	477.25	401.75	.	.	43.4763	.	.	.	.	.	.	.
Lseri_6-m-cult	6	31.0775	158.707	496	374	485.5	403.25			Lseri_6-m-cult	612	Luciliinae	Luc	seri	WV	culture	m	r	6	31.0775	158.707	496	374	485.5	403.25	151.554	68.6609	21.2929	0	0	0	36.0312	34.9294	16.3802	19.5144
Lseri_7-m-cult	1	41.7986	17.9185	386	414.25	427.25	421			Lseri_7-m-cult	613	Luciliinae	Luc	seri	WV	culture	m	l	1	41.7986	17.9185	386	414.25	427.25	421	.	.	17.9185	.	.	.	.	.	.	.
Lseri_7-m-cult	2	43.2796	36.5225	388.25	391	426.5	411.25			Lseri_7-m-cult	614	Luciliinae	Luc	seri	WV	culture	m	l	2	43.2796	36.5225	388.25	391	426.5	411.25	.	.	36.5225	.	.	.	.	.	.	.
Lseri_7-m-cult	3	38.7177	52.8404	404	375.25	431.75	402.25			Lseri_7-m-cult	615	Luciliinae	Luc	seri	WV	culture	m	l	3	38.7177	52.8404	404	375.25	431.75	402.25	.	.	52.8404	.	.	.	.	.	.	.
Lseri_7-m-cult	4	38.3308	129.204	527	359.5	507.5	392.5			Lseri_7-m-cult	616	Luciliinae	Luc	seri	WV	culture	m	r	4	38.3308	129.204	527	359.5	507.5	392.5	.	.	50.7956	.	.	.	.	.	.	.
Lseri_7-m-cult	5	40.8389	142.881	544.25	369.25	515.75	398.5			Lseri_7-m-cult	617	Luciliinae	Luc	seri	WV	culture	m	r	5	40.8389	142.881	544.25	369.25	515.75	398.5	.	.	37.1189	.	.	.	.	.	.	.
Lseri_7-m-cult	6	37.9028	161.553	554	388.75	520.25	406			Lseri_7-m-cult	618	Luciliinae	Luc	seri	WV	culture	m	r	6	37.9028	161.553	554	388.75	520.25	406	169.924	76.3749	18.4469	0	0	0	39.8066	42.9535	19.2824	18.5691
Lseri_8-m-cult	1	40.9832	21.1138	562.75	410.75	586	444.5			Lseri_8-m-cult	619	Luciliinae	Luc	seri	WV	culture	m	l	1	40.9832	21.1138	562.75	410.75	586	444.5	.	.	21.1138	.	.	.	.	.	.	.
Lseri_8-m-cult	2	42.3866	42.3778	581.5	397.25	591.25	438.5			Lseri_8-m-cult	620	Luciliinae	Luc	seri	WV	culture	m	l	2	42.3866	42.3778	581.5	397.25	591.25	438.5	.	.	42.3778	.	.	.	.	.	.	.
Lseri_8-m-cult	3	40.5	90	604	396.5	604	437			Lseri_8-m-cult	621	Luciliinae	Luc	seri	WV	culture	m	l	3	40.5	90	604	396.5	604	437	.	.	90	.	.	.	.	.	.	.
Lseri_8-m-cult	4	37.5	129.416	694	464.75	658	475.25			Lseri_8-m-cult	622	Luciliinae	Luc	seri	WV	culture	m	r	4	37.5	129.416	694	464.75	658	475.25	.	.	50.5838	.	.	.	.	.	.	.
Lseri_8-m-cult	5	44.4086	140.832	704.5	482.75	660.25	486.5			Lseri_8-m-cult	623	Luciliinae	Luc	seri	WV	culture	m	r	5	44.4086	140.832	704.5	482.75	660.25	486.5	.	.	39.1676	.	.	.	.	.	.	.
Lseri_8-m-cult	6	40.4514	156.361	698.5	502.25	658.75	494.75			Lseri_8-m-cult	624	Luciliinae	Luc	seri	WV	culture	m	r	6	40.4514	156.361	698.5	502.25	658.75	494.75	163.708	66.1745	23.6387	0	0	0	37.769	43.642	19.5	19.5144
Lseri_9-m-cult	1	43.5259	18.9411	392.25	416	435.75	417.5			Lseri_9-m-cult	625	Luciliinae	Luc	seri	WV	culture	m	l	1	43.5259	18.9411	392.25	416	435.75	417.5	.	.	18.9411	.	.	.	.	.	.	.
Lseri_9-m-cult	2	47.2262	37.4157	391.5	391.25	435.75	407.75			Lseri_9-m-cult	626	Luciliinae	Luc	seri	WV	culture	m	l	2	47.2262	37.4157	391.5	391.25	435.75	407.75	.	.	37.4157	.	.	.	.	.	.	.
Lseri_9-m-cult	3	44.554	53.0644	404.25	373.25	440.25	399.5			Lseri_9-m-cult	627	Luciliinae	Luc	seri	WV	culture	m	l	3	44.554	53.0644	404.25	373.25	440.25	399.5	.	.	53.0644	.	.	.	.	.	.	.
Lseri_9-m-cult	4	41.9598	131.241	521.25	341	504	379.25			Lseri_9-m-cult	628	Luciliinae	Luc	seri	WV	culture	m	r	4	41.9598	131.241	521.25	341	504	379.25	.	.	48.7594	.	.	.	.	.	.	.
Lseri_9-m-cult	5	43.6871	141.475	540	350.75	515.25	386.75			Lseri_9-m-cult	629	Luciliinae	Luc	seri	WV	culture	m	r	5	43.6871	141.475	540	350.75	515.25	386.75	.	.	38.5253	.	.	.	.	.	.	.
Lseri_9-m-cult	6	41.603	162.99	552.75	368.75	518.25	392			Lseri_9-m-cult	630	Luciliinae	Luc	seri	WV	culture	m	r	6	41.603	162.99	552.75	368.75	518.25	392	167.311	66.8889	17.0104	0	0	0	41.9799	44.4023	18.554	19.1213
Preg_1-f-pig sept	1	61.0082	28.6977	388.667	492	449.667	493			Preg_1-f-pig sept	631	Chrysominae	Phor	reg	NE	pig	f	l	1	61.0082	28.6977	388.667	492	449.667	493	.	.	28.6977	.	.	.	.	.	.	.
Preg_1-f-pig sept	2	70.0071	49.56	382.667	453	447.667	479			Preg_1-f-pig sept	632	Chrysominae	Phor	reg	NE	pig	f	l	2	70.0071	49.56	382.667	453	447.667	479	.	.	49.56	.	.	.	.	.	.	.
Preg_1-f-pig sept	3	63.8905	67.6789	405.667	420	454.667	461			Preg_1-f-pig sept	633	Chrysominae	Phor	reg	NE	pig	f	l	3	63.8905	67.6789	405.667	420	454.667	461	.	.	67.6789	.	.	.	.	.	.	.
Preg_1-f-pig sept	4	64.195	113.291	520.667	360	525.667	424			Preg_1-f-pig sept	634	Chrysominae	Phor	reg	NE	pig	f	r	4	64.195	113.291	520.667	360	525.667	424	.	.	66.7086	.	.	.	.	.	.	.
Preg_1-f-pig sept	5	72.3671	128.913	558.667	356	544.667	427			Preg_1-f-pig sept	635	Chrysominae	Phor	reg	NE	pig	f	r	5	72.3671	128.913	558.667	356	544.667	427	.	.	51.0868	.	.	.	.	.	.	.
Preg_1-f-pig sept	6	53.8516	149.087	587.667	388	559.667	434			Preg_1-f-pig sept	636	Chrysominae	Phor	reg	NE	pig	f	r	6	53.8516	149.087	587.667	388	559.667	434	224.537	80.0625	30.9128	1	1	0	72.6154	73.9797	32.3883	35.4401
Preg_10-f-pig sept	1	77.8974	30.2633	239.667	392	307.667	430			Preg_10-f-pig sept	637	Chrysominae	Phor	reg	NE	pig	f	l	1	77.8974	30.2633	239.667	392	307.667	430	.	.	30.2633	.	.	.	.	.	.	.
Preg_10-f-pig sept	2	88.3912	45.6075	249.667	353	312.667	415			Preg_10-f-pig sept	638	Chrysominae	Phor	reg	NE	pig	f	l	2	88.3912	45.6075	249.667	353	312.667	415	.	.	45.6075	.	.	.	.	.	.	.
Preg_10-f-pig sept	3	81.1234	60.7077	284.667	332	325.667	402			Preg_10-f-pig sept	639	Chrysominae	Phor	reg	NE	pig	f	l	3	81.1234	60.7077	284.667	332	325.667	402	.	.	60.7077	.	.	.	.	.	.	.
Preg_10-f-pig sept	4	79.2023	115.689	425.667	328	392.667	400			Preg_10-f-pig sept	640	Chrysominae	Phor	reg	NE	pig	f	r	4	79.2023	115.689	425.667	328	392.667	400	.	.	64.3106	.	.	.	.	.	.	.
Preg_10-f-pig sept	5	87.4586	130.033	464.667	347	409.667	415			Preg_10-f-pig sept	641	Chrysominae	Phor	reg	NE	pig	f	r	5	87.4586	130.033	464.667	347	409.667	415	.	.	49.9674	.	.	.	.	.	.	.
Preg_10-f-pig sept	6	78.7718	147.981	479.667	385	413.667	428			Preg_10-f-pig sept	642	Chrysominae	Phor	reg	NE	pig	f	r	6	78.7718	147.981	479.667	385	413.667	428	240.102	67.0298	32.019	0	0	0	78.5175	75	33.2866	35
Preg_11-f-pig sept	1	72.2885	31.7251	431.5	444.5	493.75	481.25			Preg_11-f-pig sept	643	Chrysominae	Phor	reg	NE	pig	f	l	1	72.2885	31.7251	431.5	444.5	493.75	481.25	.	.	31.7251	.	.	.	.	.	.	.
Preg_11-f-pig sept	2	79.6131	48.4597	444.25	409.25	498.25	467.75			Preg_11-f-pig sept	644	Chrysominae	Phor	reg	NE	pig	f	l	2	79.6131	48.4597	444.25	409.25	498.25	467.75	.	.	48.4597	.	.	.	.	.	.	.
Preg_11-f-pig sept	3	69.7782	65.7058	481.75	389.75	511.75	452.75			Preg_11-f-pig sept	645	Chrysominae	Phor	reg	NE	pig	f	l	3	69.7782	65.7058	481.75	389.75	511.75	452.75	.	.	65.7058	.	.	.	.	.	.	.
Preg_11-f-pig sept	4	67.103	116.302	633.25	386	604.75	446.75			Preg_11-f-pig sept	646	Chrysominae	Phor	reg	NE	pig	f	r	4	67.103	116.302	633.25	386	604.75	446.75	.	.	63.6979	.	.	.	.	.	.	.
Preg_11-f-pig sept	5	71.569	142.978	674.5	411.5	618.25	455.75			Preg_11-f-pig sept	647	Chrysominae	Phor	reg	NE	pig	f	r	5	71.569	142.978	674.5	411.5	618.25	455.75	.	.	37.0218	.	.	.	.	.	.	.
Preg_11-f-pig sept	6	68.5461	163.329	687.25	449.75	622	470.75			Preg_11-f-pig sept	648	Chrysominae	Phor	reg	NE	pig	f	r	6	68.5461	163.329	687.25	449.75	622	470.75	255.804	93.1933	16.6711	1	0	0	83.5468	74.3144	33.7083	29.5561
Preg_12-f-pig sept	1	71.6122	27.0448	455.5	392.5	507.25	442			Preg_12-f-pig sept	649	Chrysominae	Phor	reg	NE	pig	f	l	1	71.6122	27.0448	455.5	392.5	507.25	442	.	.	27.0448	.	.	.	.	.	.	.
Preg_12-f-pig sept	2	81.8428	47.2225	480.25	358	516.25	431.5			Preg_12-f-pig sept	650	Chrysominae	Phor	reg	NE	pig	f	l	2	81.8428	47.2225	480.25	358	516.25	431.5	.	.	47.2225	.	.	.	.	.	.	.
Preg_12-f-pig sept	3	75.9021	61.3417	520	347.5	535.75	421.75			Preg_12-f-pig sept	651	Chrysominae	Phor	reg	NE	pig	f	l	3	75.9021	61.3417	520	347.5	535.75	421.75	.	.	61.3417	.	.	.	.	.	.	.
Preg_12-f-pig sept	4	75.9317	106.223	656.5	383.5	615.25	447.25			Preg_12-f-pig sept	652	Chrysominae	Phor	reg	NE	pig	f	r	4	75.9317	106.223	656.5	383.5	615.25	447.25	.	.	73.7769	.	.	.	.	.	.	.
Preg_12-f-pig sept	5	83.1655	124.174	692.5	409	628	461.5			Preg_12-f-pig sept	653	Chrysominae	Phor	reg	NE	pig	f	r	5	83.1655	124.174	692.5	409	628	461.5	.	.	55.8261	.	.	.	.	.	.	.
Preg_12-f-pig sept	6	71.0286	141.629	697	450.25	631	476.5			Preg_12-f-pig sept	654	Chrysominae	Phor	reg	NE	pig	f	r	6	71.0286	141.629	697	450.25	631	476.5	248.309	83.4895	38.3712	1	1	0	78.0757	78.6464	34.9616	33.2209
Preg_13-f-pig sept	1	65.3189	27.4896	387.75	521.5	453	524.5			Preg_13-f-pig sept	655	Chrysominae	Phor	reg	NE	pig	f	l	1	65.3189	27.4896	387.75	521.5	453	524.5	.	.	27.4896	.	.	.	.	.	.	.
Preg_13-f-pig sept	2	72.8427	41.6129	381	486.25	450.75	507.25			Preg_13-f-pig sept	656	Chrysominae	Phor	reg	NE	pig	f	l	2	72.8427	41.6129	381	486.25	450.75	507.25	.	.	41.6129	.	.	.	.	.	.	.
Preg_13-f-pig sept	3	69.2685	58.3752	398.25	454	456	492.25			Preg_13-f-pig sept	657	Chrysominae	Phor	reg	NE	pig	f	l	3	69.2685	58.3752	398.25	454	456	492.25	.	.	58.3752	.	.	.	.	.	.	.
Preg_13-f-pig sept	4	72.2496	119.621	524.25	394.75	518.25	466.75			Preg_13-f-pig sept	658	Chrysominae	Phor	reg	NE	pig	f	r	4	72.2496	119.621	524.25	394.75	518.25	466.75	.	.	60.3792	.	.	.	.	.	.	.
Preg_13-f-pig sept	5	74.2651	134.939	561	400	535.5	469.75			Preg_13-f-pig sept	659	Chrysominae	Phor	reg	NE	pig	f	r	5	74.2651	134.939	561	400	535.5	469.75	.	.	45.0608	.	.	.	.	.	.	.
Preg_13-f-pig sept	6	68.8735	153.225	588.75	427.75	546	481.75			Preg_13-f-pig sept	660	Chrysominae	Phor	reg	NE	pig	f	r	6	68.8735	153.225	588.75	427.75	546	481.75	221.788	67.2704	26.7753	1	1	0	72.4517	68.3118	32.3892	31.5446
Preg_14-f-pig sept	1	63.3606	38.2877	376.75	526.25	439.75	519.5			Preg_14-f-pig sept	661	Chrysominae	Phor	reg	NE	pig	f	l	1	63.3606	38.2877	376.75	526.25	439.75	519.5	.	.	38.2877	.	.	.	.	.	.	.
Preg_14-f-pig sept	2	70.9454	57.8518	367	488	436	504.5			Preg_14-f-pig sept	662	Chrysominae	Phor	reg	NE	pig	f	l	2	70.9454	57.8518	367	488	436	504.5	.	.	57.8518	.	.	.	.	.	.	.
Preg_14-f-pig sept	3	69.4307	70.6915	376	455	438.25	485.75			Preg_14-f-pig sept	663	Chrysominae	Phor	reg	NE	pig	f	l	3	69.4307	70.6915	376	455	438.25	485.75	.	.	70.6915	.	.	.	.	.	.	.
Preg_14-f-pig sept	4	70.2162	111.124	472.75	356	500.5	420.5			Preg_14-f-pig sept	664	Chrysominae	Phor	reg	NE	pig	f	r	4	70.2162	111.124	472.75	356	500.5	420.5	.	.	68.8758	.	.	.	.	.	.	.
Preg_14-f-pig sept	5	73.3046	127.351	511	347	520	419.75			Preg_14-f-pig sept	665	Chrysominae	Phor	reg	NE	pig	f	r	5	73.3046	127.351	511	347	520	419.75	.	.	52.6491	.	.	.	.	.	.	.
Preg_14-f-pig sept	6	66.2127	144.186	546.25	358.25	535	423.5			Preg_14-f-pig sept	666	Chrysominae	Phor	reg	NE	pig	f	r	6	66.2127	144.186	546.25	358.25	535	423.5	238.651	90.1811	35.8144	1	0	0	73.5344	71.2539	33.7833	34.6302
Preg_15-f-pig sept	1	71.5122	24.5377	352.667	711	419.667	686			Preg_15-f-pig sept	667	Chrysominae	Phor	reg	NE	pig	f	l	1	71.5122	24.5377	352.667	711	419.667	686	.	.	24.5377	.	.	.	.	.	.	.
Preg_15-f-pig sept	2	73.1095	41.8636	333.667	679	406.667	675			Preg_15-f-pig sept	668	Chrysominae	Phor	reg	NE	pig	f	l	2	73.1095	41.8636	333.667	679	406.667	675	.	.	41.8636	.	.	.	.	.	.	.
Preg_15-f-pig sept	3	64.7611	58.3925	344.667	636	407.667	651			Preg_15-f-pig sept	669	Chrysominae	Phor	reg	NE	pig	f	l	3	64.7611	58.3925	344.667	636	407.667	651	.	.	58.3925	.	.	.	.	.	.	.
Preg_15-f-pig sept	4	63.6003	118.56	435.667	545	453.667	606			Preg_15-f-pig sept	670	Chrysominae	Phor	reg	NE	pig	f	r	4	63.6003	118.56	435.667	545	453.667	606	.	.	61.4404	.	.	.	.	.	.	.
Preg_15-f-pig sept	5	72.0278	133.409	477.667	532	479.667	604			Preg_15-f-pig sept	671	Chrysominae	Phor	reg	NE	pig	f	r	5	72.0278	133.409	477.667	532	479.667	604	.	.	46.5911	.	.	.	.	.	.	.
Preg_15-f-pig sept	6	70.8379	153.946	514.667	548	491.667	615			Preg_15-f-pig sept	672	Chrysominae	Phor	reg	NE	pig	f	r	6	70.8379	153.946	514.667	548	491.667	615	229.811	64.3506	26.0535	0	0	0	79.0569	75.4255	37	39.0512
Preg_16-f-pig sept	1	65.1292	37.7152	391	395.75	444.25	433.25			Preg_16-f-pig sept	673	Chrysominae	Phor	reg	NE	pig	f	l	1	65.1292	37.7152	391	395.75	444.25	433.25	.	.	37.7152	.	.	.	.	.	.	.
Preg_16-f-pig sept	2	69.9272	54.0932	406.75	365	450.25	419.75			Preg_16-f-pig sept	674	Chrysominae	Phor	reg	NE	pig	f	l	2	69.9272	54.0932	406.75	365	450.25	419.75	.	.	54.0932	.	.	.	.	.	.	.
Preg_16-f-pig sept	3	65.4909	68.9317	439.75	347	466	407			Preg_16-f-pig sept	675	Chrysominae	Phor	reg	NE	pig	f	l	3	65.4909	68.9317	439.75	347	466	407	.	.	68.9317	.	.	.	.	.	.	.
Preg_16-f-pig sept	4	63.7279	119.126	601.75	342.5	573.25	399.5			Preg_16-f-pig sept	676	Chrysominae	Phor	reg	NE	pig	f	r	4	63.7279	119.126	601.75	342.5	573.25	399.5	.	.	60.8739	.	.	.	.	.	.	.
Preg_16-f-pig sept	5	71.9257	132.061	636.25	359.75	590.5	415.25			Preg_16-f-pig sept	677	Chrysominae	Phor	reg	NE	pig	f	r	5	71.9257	132.061	636.25	359.75	590.5	415.25	.	.	47.9394	.	.	.	.	.	.	.
Preg_16-f-pig sept	6	66.6108	146.723	653.5	389.75	599.5	428.75			Preg_16-f-pig sept	678	Chrysominae	Phor	reg	NE	pig	f	r	6	66.6108	146.723	653.5	389.75	599.5	428.75	262.569	107.512	33.2766	1	0	0	70.0759	68.9429	34.09	39.3017
Preg_17-f-pig sept	1	72.0156	35.005	414	344	472.5	386			Preg_17-f-pig sept	679	Chrysominae	Phor	reg	NE	pig	f	l	1	72.0156	35.005	414	344	472.5	386	.	.	35.005	.	.	.	.	.	.	.
Preg_17-f-pig sept	2	78.1513	52.1288	432.75	308	480	370.25			Preg_17-f-pig sept	680	Chrysominae	Phor	reg	NE	pig	f	l	2	78.1513	52.1288	432.75	308	480	370.25	.	.	52.1288	.	.	.	.	.	.	.
Preg_17-f-pig sept	3	76.4632	68.049	471	290.75	498.75	362			Preg_17-f-pig sept	681	Chrysominae	Phor	reg	NE	pig	f	l	3	76.4632	68.049	471	290.75	498.75	362	.	.	68.049	.	.	.	.	.	.	.
Preg_17-f-pig sept	4	72.1015	108.141	617.25	295.25	594	363.5			Preg_17-f-pig sept	682	Chrysominae	Phor	reg	NE	pig	f	r	4	72.1015	108.141	617.25	295.25	594	363.5	.	.	71.8595	.	.	.	.	.	.	.
Preg_17-f-pig sept	5	77.381	122.865	654.75	311	612	375.5			Preg_17-f-pig sept	683	Chrysominae	Phor	reg	NE	pig	f	r	5	77.381	122.865	654.75	311	612	375.5	.	.	57.1354	.	.	.	.	.	.	.
Preg_17-f-pig sept	6	72.0351	140.669	675.75	343.25	619.5	388.25			Preg_17-f-pig sept	684	Chrysominae	Phor	reg	NE	pig	f	r	6	72.0351	140.669	675.75	343.25	619.5	388.25	261.751	95.2618	39.3312	1	0	0	75.672	78.0036	35.5677	35.5361
Preg_18-f-pig sept	1	72.0347	26.2437	411.667	573	481.667	590			Preg_18-f-pig sept	685	Chrysominae	Phor	reg	NE	pig	f	l	1	72.0347	26.2437	411.667	573	481.667	590	.	.	26.2437	.	.	.	.	.	.	.
Preg_18-f-pig sept	2	78.8923	43.0589	410.667	532	478.667	572			Preg_18-f-pig sept	686	Chrysominae	Phor	reg	NE	pig	f	l	2	78.8923	43.0589	410.667	532	478.667	572	.	.	43.0589	.	.	.	.	.	.	.
Preg_18-f-pig sept	3	75.6042	65.1172	444.667	499	490.667	559			Preg_18-f-pig sept	687	Chrysominae	Phor	reg	NE	pig	f	l	3	75.6042	65.1172	444.667	499	490.667	559	.	.	65.1172	.	.	.	.	.	.	.
Preg_18-f-pig sept	4	78.6448	114.332	576.667	465	560.667	542			Preg_18-f-pig sept	688	Chrysominae	Phor	reg	NE	pig	f	r	4	78.6448	114.332	576.667	465	560.667	542	.	.	65.6681	.	.	.	.	.	.	.
Preg_18-f-pig sept	5	81.2712	137.065	622.667	485	576.667	552			Preg_18-f-pig sept	689	Chrysominae	Phor	reg	NE	pig	f	r	5	81.2712	137.065	622.667	485	576.667	552	.	.	42.9345	.	.	.	.	.	.	.
Preg_18-f-pig sept	6	74.4043	156.339	640.667	526	580.667	570			Preg_18-f-pig sept	690	Chrysominae	Phor	reg	NE	pig	f	r	6	74.4043	156.339	640.667	526	580.667	570	233.773	72.0347	23.6605	0	0	0	88.4138	81.0247	32.28	34.4093
Preg_19-f-pig sept	1	68.3081	31.5314	303.667	474	368.667	495			Preg_19-f-pig sept	691	Chrysominae	Phor	reg	NE	pig	f	l	1	68.3081	31.5314	303.667	474	368.667	495	.	.	31.5314	.	.	.	.	.	.	.
Preg_19-f-pig sept	2	80.4301	52.0643	305.667	432	368.667	482			Preg_19-f-pig sept	692	Chrysominae	Phor	reg	NE	pig	f	l	2	80.4301	52.0643	305.667	432	368.667	482	.	.	52.0643	.	.	.	.	.	.	.
Preg_19-f-pig sept	3	77.6209	65.4283	332.667	404	380.667	465			Preg_19-f-pig sept	693	Chrysominae	Phor	reg	NE	pig	f	l	3	77.6209	65.4283	332.667	404	380.667	465	.	.	65.4283	.	.	.	.	.	.	.
Preg_19-f-pig sept	4	74.9533	116.736	481.667	372	464.667	445			Preg_19-f-pig sept	694	Chrysominae	Phor	reg	NE	pig	f	r	4	74.9533	116.736	481.667	372	464.667	445	.	.	63.2638	.	.	.	.	.	.	.
Preg_19-f-pig sept	5	80.5295	128.601	518.667	380	484.667	453			Preg_19-f-pig sept	695	Chrysominae	Phor	reg	NE	pig	f	r	5	80.5295	128.601	518.667	380	484.667	453	.	.	51.3991	.	.	.	.	.	.	.
Preg_19-f-pig sept	6	71.5891	144.662	538.667	410	491.667	464			Preg_19-f-pig sept	696	Chrysominae	Phor	reg	NE	pig	f	r	6	71.5891	144.662	538.667	410	491.667	464	243.559	86.3481	35.3376	1	0	0	68.5055	75.7694	32.311	33.0151
Preg_2-f-pig sept	1	74.7329	32.295	526.667	372	557.667	440			Preg_2-f-pig sept	697	Chrysominae	Phor	reg	NE	pig	f	l	1	74.7329	32.295	526.667	372	557.667	440	.	.	32.295	.	.	.	.	.	.	.
Preg_2-f-pig sept	2	81.0247	55.388	566.667	350	568.667	431			Preg_2-f-pig sept	698	Chrysominae	Phor	reg	NE	pig	f	l	2	81.0247	55.388	566.667	350	568.667	431	.	.	55.388	.	.	.	.	.	.	.
Preg_2-f-pig sept	3	70.6045	72.4134	607.667	357	588.667	425			Preg_2-f-pig sept	699	Chrysominae	Phor	reg	NE	pig	f	l	3	70.6045	72.4134	607.667	357	588.667	425	.	.	72.4134	.	.	.	.	.	.	.
Preg_2-f-pig sept	4	74.8131	108.86	732.667	434	673.667	480			Preg_2-f-pig sept	700	Chrysominae	Phor	reg	NE	pig	f	r	4	74.8131	108.86	732.667	434	673.667	480	.	.	71.1397	.	.	.	.	.	.	.
Preg_2-f-pig sept	5	79.712	127.004	751.667	472	676.667	499			Preg_2-f-pig sept	701	Chrysominae	Phor	reg	NE	pig	f	r	5	79.712	127.004	751.667	472	676.667	499	.	.	52.9964	.	.	.	.	.	.	.
Preg_2-f-pig sept	6	75.0067	147.566	747.667	516	672.667	515			Preg_2-f-pig sept	702	Chrysominae	Phor	reg	NE	pig	f	r	6	75.0067	147.566	747.667	516	672.667	515	263.775	101.242	32.4337	1	1	0	83.3607	82.3772	34.4384	35.0143
Preg_3-f-pig sept	1	68.25	32.1175	319.25	382.25	382.25	408.5			Preg_3-f-pig sept	703	Chrysominae	Phor	reg	NE	pig	f	l	1	68.25	32.1175	319.25	382.25	382.25	408.5	.	.	32.1175	.	.	.	.	.	.	.
Preg_3-f-pig sept	2	74.5185	49.5986	330.5	346.25	387.5	394.25			Preg_3-f-pig sept	704	Chrysominae	Phor	reg	NE	pig	f	l	2	74.5185	49.5986	330.5	346.25	387.5	394.25	.	.	49.5986	.	.	.	.	.	.	.
Preg_3-f-pig sept	3	71.5612	66.4738	363.5	319.25	402.5	379.25			Preg_3-f-pig sept	705	Chrysominae	Phor	reg	NE	pig	f	l	3	71.5612	66.4738	363.5	319.25	402.5	379.25	.	.	66.4738	.	.	.	.	.	.	.
Preg_3-f-pig sept	4	70.5837	114.272	494.75	297.5	476.75	365.75			Preg_3-f-pig sept	706	Chrysominae	Phor	reg	NE	pig	f	r	4	70.5837	114.272	494.75	297.5	476.75	365.75	.	.	65.7278	.	.	.	.	.	.	.
Preg_3-f-pig sept	5	75.6348	129.877	536.75	311	498.5	376.25			Preg_3-f-pig sept	707	Chrysominae	Phor	reg	NE	pig	f	r	5	75.6348	129.877	536.75	311	498.5	376.25	.	.	50.1232	.	.	.	.	.	.	.
Preg_3-f-pig sept	6	68.9755	146.26	556.25	339.5	506	386.75			Preg_3-f-pig sept	708	Chrysominae	Phor	reg	NE	pig	f	r	6	68.9755	146.26	556.25	339.5	506	386.75	240.825	75.4673	33.74	1	0	0	74.4731	76.9874	35.5756	36.0078
Preg_4-f-pig sept	1	77.0787	35.5305	431.5	559.25	507.25	573.5			Preg_4-f-pig sept	709	Chrysominae	Phor	reg	NE	pig	f	l	1	77.0787	35.5305	431.5	559.25	507.25	573.5	.	.	35.5305	.	.	.	.	.	.	.
Preg_4-f-pig sept	2	84.6537	54.6214	429.25	514.25	502.75	556.25			Preg_4-f-pig sept	710	Chrysominae	Phor	reg	NE	pig	f	l	2	84.6537	54.6214	429.25	514.25	502.75	556.25	.	.	54.6214	.	.	.	.	.	.	.
Preg_4-f-pig sept	3	79.5495	69.8765	457.75	480.5	514	536.75			Preg_4-f-pig sept	711	Chrysominae	Phor	reg	NE	pig	f	l	3	79.5495	69.8765	457.75	480.5	514	536.75	.	.	69.8765	.	.	.	.	.	.	.
Preg_4-f-pig sept	4	78.2304	119.275	580	430.25	574	508.25			Preg_4-f-pig sept	712	Chrysominae	Phor	reg	NE	pig	f	r	4	78.2304	119.275	580	430.25	574	508.25	.	.	60.7247	.	.	.	.	.	.	.
Preg_4-f-pig sept	5	84.9191	132.351	622.75	434	597.25	515			Preg_4-f-pig sept	713	Chrysominae	Phor	reg	NE	pig	f	r	5	84.9191	132.351	622.75	434	597.25	515	.	.	47.6487	.	.	.	.	.	.	.
Preg_4-f-pig sept	6	78.907	150.984	652	464.75	605.5	528.5			Preg_4-f-pig sept	714	Chrysominae	Phor	reg	NE	pig	f	r	6	78.907	150.984	652	464.75	605.5	528.5	239.897	66.4248	29.016	1	0	0	79.8389	83.0098	37.3648	37.4475
Preg_5-f-pig sept	1	80.4006	31.3903	325.75	422	403.75	441.5			Preg_5-f-pig sept	715	Chrysominae	Phor	reg	NE	pig	f	l	1	80.4006	31.3903	325.75	422	403.75	441.5	.	.	31.3903	.	.	.	.	.	.	.
Preg_5-f-pig sept	2	84.1204	48.493	329.5	380.75	401.5	424.25			Preg_5-f-pig sept	716	Chrysominae	Phor	reg	NE	pig	f	l	2	84.1204	48.493	329.5	380.75	401.5	424.25	.	.	48.493	.	.	.	.	.	.	.
Preg_5-f-pig sept	3	73.3774	66.4986	362.5	353	410.5	408.5			Preg_5-f-pig sept	717	Chrysominae	Phor	reg	NE	pig	f	l	3	73.3774	66.4986	362.5	353	410.5	408.5	.	.	66.4986	.	.	.	.	.	.	.
Preg_5-f-pig sept	4	74.2462	115.484	490.75	315.5	480.25	389			Preg_5-f-pig sept	718	Chrysominae	Phor	reg	NE	pig	f	r	4	74.2462	115.484	490.75	315.5	480.25	389	.	.	64.5159	.	.	.	.	.	.	.
Preg_5-f-pig sept	5	79.2768	130.766	531.25	321.5	499.75	394.25			Preg_5-f-pig sept	719	Chrysominae	Phor	reg	NE	pig	f	r	5	79.2768	130.766	531.25	321.5	499.75	394.25	.	.	49.2339	.	.	.	.	.	.	.
Preg_5-f-pig sept	6	72.75	149.429	557.5	353.75	508.75	407.75			Preg_5-f-pig sept	720	Chrysominae	Phor	reg	NE	pig	f	r	6	72.75	149.429	557.5	353.75	508.75	407.75	241.591	72.4245	30.571	1	0	0	76.9326	78.1765	33.6833	34.1147
Preg_6-f-pig sept	1	65.8379	34.4851	393.5	494	442.25	538.25			Preg_6-f-pig sept	721	Chrysominae	Phor	reg	NE	pig	f	l	1	65.8379	34.4851	393.5	494	442.25	538.25	.	.	34.4851	.	.	.	.	.	.	.
Preg_6-f-pig sept	2	77.8737	53.4687	415.25	457.25	452.75	525.5			Preg_6-f-pig sept	722	Chrysominae	Phor	reg	NE	pig	f	l	2	77.8737	53.4687	415.25	457.25	452.75	525.5	.	.	53.4687	.	.	.	.	.	.	.
Preg_6-f-pig sept	3	72.3468	64.7595	449	448.25	470.75	517.25			Preg_6-f-pig sept	723	Chrysominae	Phor	reg	NE	pig	f	l	3	72.3468	64.7595	449	448.25	470.75	517.25	.	.	64.7595	.	.	.	.	.	.	.
Preg_6-f-pig sept	4	70.2362	112.38	575	467	539.75	527.75			Preg_6-f-pig sept	724	Chrysominae	Phor	reg	NE	pig	f	r	4	70.2362	112.38	575	467	539.75	527.75	.	.	67.6204	.	.	.	.	.	.	.
Preg_6-f-pig sept	5	81.1838	125.383	608.75	485.75	553.25	545			Preg_6-f-pig sept	725	Chrysominae	Phor	reg	NE	pig	f	r	5	81.1838	125.383	608.75	485.75	553.25	545	.	.	54.6165	.	.	.	.	.	.	.
Preg_6-f-pig sept	6	64.1195	148.089	617.75	527.75	559.25	554			Preg_6-f-pig sept	726	Chrysominae	Phor	reg	NE	pig	f	r	6	64.1195	148.089	617.75	527.75	559.25	554	226.775	69.7943	31.9113	1	0	0	74.2841	71.9257	35.4013	32.7003
Preg_7-f-pig sept	1	76.4853	35.0948	462.25	287.75	495.25	356.75			Preg_7-f-pig sept	727	Chrysominae	Phor	reg	NE	pig	f	l	1	76.4853	35.0948	462.25	287.75	495.25	356.75	.	.	35.0948	.	.	.	.	.	.	.
Preg_7-f-pig sept	2	81.8841	52.2278	496.75	260	508.75	341			Preg_7-f-pig sept	728	Chrysominae	Phor	reg	NE	pig	f	l	2	81.8841	52.2278	496.75	260	508.75	341	.	.	52.2278	.	.	.	.	.	.	.
Preg_7-f-pig sept	3	78.9177	69.4009	540.25	263	528.25	341			Preg_7-f-pig sept	729	Chrysominae	Phor	reg	NE	pig	f	l	3	78.9177	69.4009	540.25	263	528.25	341	.	.	69.4009	.	.	.	.	.	.	.
Preg_7-f-pig sept	4	78.6678	109.52	658.75	330.5	599.5	382.25			Preg_7-f-pig sept	730	Chrysominae	Phor	reg	NE	pig	f	r	4	78.6678	109.52	658.75	330.5	599.5	382.25	.	.	70.4798	.	.	.	.	.	.	.
Preg_7-f-pig sept	5	82.9284	126.64	685.75	365.75	610	399.5			Preg_7-f-pig sept	731	Chrysominae	Phor	reg	NE	pig	f	r	5	82.9284	126.64	685.75	365.75	610	399.5	.	.	53.3603	.	.	.	.	.	.	.
Preg_7-f-pig sept	6	73.4004	143.022	678.25	408.5	605.5	418.25			Preg_7-f-pig sept	732	Chrysominae	Phor	reg	NE	pig	f	r	6	73.4004	143.022	678.25	408.5	605.5	418.25	247.46	82.3294	36.9785	1	0	0	80.4006	81.8325	36.5659	36.4966
Preg_8-f-pig sept	1	69.9214	34.5034	550.667	335	570.667	402			Preg_8-f-pig sept	733	Chrysominae	Phor	reg	NE	pig	f	l	1	69.9214	34.5034	550.667	335	570.667	402	.	.	34.5034	.	.	.	.	.	.	.
Preg_8-f-pig sept	2	77.026	52.6121	587.667	312	585.667	389			Preg_8-f-pig sept	734	Chrysominae	Phor	reg	NE	pig	f	l	2	77.026	52.6121	587.667	312	585.667	389	.	.	52.6121	.	.	.	.	.	.	.
Preg_8-f-pig sept	3	71.7844	69.8115	626.667	322	603.667	390			Preg_8-f-pig sept	735	Chrysominae	Phor	reg	NE	pig	f	l	3	71.7844	69.8115	626.667	322	603.667	390	.	.	69.8115	.	.	.	.	.	.	.
Preg_8-f-pig sept	4	72.8972	114.208	730.667	410	665.667	443			Preg_8-f-pig sept	736	Chrysominae	Phor	reg	NE	pig	f	r	4	72.8972	114.208	730.667	410	665.667	443	.	.	65.7924	.	.	.	.	.	.	.
Preg_8-f-pig sept	5	77.2787	130.687	747.667	445	671.667	459			Preg_8-f-pig sept	737	Chrysominae	Phor	reg	NE	pig	f	r	5	77.2787	130.687	747.667	445	671.667	459	.	.	49.3133	.	.	.	.	.	.	.
Preg_8-f-pig sept	6	67.4759	147.933	733.667	483	666.667	475			Preg_8-f-pig sept	738	Chrysominae	Phor	reg	NE	pig	f	r	6	67.4759	147.933	733.667	483	666.667	475	235.357	81.5659	32.0668	1	0	0	73.0616	77.1038	35.1141	32.0156
Preg_9-f-pig sept	1	67.8325	30.1363	420.25	367.5	475.75	406.5			Preg_9-f-pig sept	739	Chrysominae	Phor	reg	NE	pig	f	l	1	67.8325	30.1363	420.25	367.5	475.75	406.5	.	.	30.1363	.	.	.	.	.	.	.
Preg_9-f-pig sept	2	80.5613	49.1308	434.5	328.5	481.75	393.75			Preg_9-f-pig sept	740	Chrysominae	Phor	reg	NE	pig	f	l	2	80.5613	49.1308	434.5	328.5	481.75	393.75	.	.	49.1308	.	.	.	.	.	.	.
Preg_9-f-pig sept	3	76.2275	61.2497	468.25	312.75	499	382.5			Preg_9-f-pig sept	741	Chrysominae	Phor	reg	NE	pig	f	l	3	76.2275	61.2497	468.25	312.75	499	382.5	.	.	61.2497	.	.	.	.	.	.	.
Preg_9-f-pig sept	4	76.6616	115.62	599.5	318.75	560.5	384.75			Preg_9-f-pig sept	742	Chrysominae	Phor	reg	NE	pig	f	r	4	76.6616	115.62	599.5	318.75	560.5	384.75	.	.	64.3803	.	.	.	.	.	.	.
Preg_9-f-pig sept	5	86.4454	130.392	631	340.5	569.5	401.25			Preg_9-f-pig sept	743	Chrysominae	Phor	reg	NE	pig	f	r	5	86.4454	130.392	631	340.5	569.5	401.25	.	.	49.608	.	.	.	.	.	.	.
Preg_9-f-pig sept	6	73.8664	145.873	637.75	380.25	573.25	416.25			Preg_9-f-pig sept	744	Chrysominae	Phor	reg	NE	pig	f	r	6	73.8664	145.873	637.75	380.25	573.25	416.25	217.873	61.5411	34.1271	1	0	0	72.4245	72.8118	33.415	33.9825
Preg_1-m-pig sept	1	71.2618	32.0746	481.75	349.25	535.75	395.75			Preg_1-m-pig sept	745	Chrysominae	Phor	reg	NE	pig	m	l	1	71.2618	32.0746	481.75	349.25	535.75	395.75	.	.	32.0746	.	.	.	.	.	.	.
Preg_1-m-pig sept	2	77.1954	49.042	499	314	540.25	379.25			Preg_1-m-pig sept	746	Chrysominae	Phor	reg	NE	pig	m	l	2	77.1954	49.042	499	314	540.25	379.25	.	.	49.042	.	.	.	.	.	.	.
Preg_1-m-pig sept	3	71.2026	57.7476	532.75	301.25	561.25	366.5			Preg_1-m-pig sept	747	Chrysominae	Phor	reg	NE	pig	m	l	3	71.2026	57.7476	532.75	301.25	561.25	366.5	.	.	57.7476	.	.	.	.	.	.	.
Preg_1-m-pig sept	4	72.195	116.188	677.5	320	636.25	379.25			Preg_1-m-pig sept	748	Chrysominae	Phor	reg	NE	pig	m	r	4	72.195	116.188	677.5	320	636.25	379.25	.	.	63.8118	.	.	.	.	.	.	.
Preg_1-m-pig sept	5	80.6172	127.096	707.5	340.25	649.75	396.5			Preg_1-m-pig sept	749	Chrysominae	Phor	reg	NE	pig	m	r	5	80.6172	127.096	707.5	340.25	649.75	396.5	.	.	52.9037	.	.	.	.	.	.	.
Preg_1-m-pig sept	6	68.427	145.339	715.75	380.75	654.25	410.75			Preg_1-m-pig sept	750	Chrysominae	Phor	reg	NE	pig	m	r	6	68.427	145.339	715.75	380.75	654.25	410.75	236.111	76.076	34.6609	1	1	0	71.7888	70.0357	38.8048	36.2802
Preg_10-m-pig sept	1	80.6536	31.5024	356.667	447	433.667	423			Preg_10-m-pig sept	751	Chrysominae	Phor	reg	NE	pig	m	l	1	80.6536	31.5024	356.667	447	433.667	423	.	.	31.5024	.	.	.	.	.	.	.
Preg_10-m-pig sept	2	84	48.8141	340.667	410	424.667	410			Preg_10-m-pig sept	752	Chrysominae	Phor	reg	NE	pig	m	l	2	84	48.8141	340.667	410	424.667	410	.	.	48.8141	.	.	.	.	.	.	.
Preg_10-m-pig sept	3	76.922	64.6572	354.667	366	428.667	387			Preg_10-m-pig sept	753	Chrysominae	Phor	reg	NE	pig	m	l	3	76.922	64.6572	354.667	366	428.667	387	.	.	64.6572	.	.	.	.	.	.	.
Preg_10-m-pig sept	4	78.3901	115.519	455.667	248	486.667	320			Preg_10-m-pig sept	754	Chrysominae	Phor	reg	NE	pig	m	r	4	78.3901	115.519	455.667	248	486.667	320	.	.	64.4805	.	.	.	.	.	.	.
Preg_10-m-pig sept	5	82.6075	131.861	496.667	232	506.667	314			Preg_10-m-pig sept	755	Chrysominae	Phor	reg	NE	pig	m	r	5	82.6075	131.861	496.667	232	506.667	314	.	.	48.1389	.	.	.	.	.	.	.
Preg_10-m-pig sept	6	78.6448	150.553	536.667	244	520.667	321			Preg_10-m-pig sept	756	Chrysominae	Phor	reg	NE	pig	m	r	6	78.6448	150.553	536.667	244	520.667	321	271.31	88.6172	29.4474	1	0	0	81.0987	81.0247	36.3456	34.0147
Preg_11-m-pig sept	1	66.4502	28.5788	317.75	315.5	380	338.75			Preg_11-m-pig sept	757	Chrysominae	Phor	reg	NE	pig	m	l	1	66.4502	28.5788	317.75	315.5	380	338.75	.	.	28.5788	.	.	.	.	.	.	.
Preg_11-m-pig sept	2	77.4935	50.7451	329	271.25	386	323.75			Preg_11-m-pig sept	758	Chrysominae	Phor	reg	NE	pig	m	l	2	77.4935	50.7451	329	271.25	386	323.75	.	.	50.7451	.	.	.	.	.	.	.
Preg_11-m-pig sept	3	72.195	63.2527	359.75	248	401	307.25			Preg_11-m-pig sept	759	Chrysominae	Phor	reg	NE	pig	m	l	3	72.195	63.2527	359.75	248	401	307.25	.	.	63.2527	.	.	.	.	.	.	.
Preg_11-m-pig sept	4	75.2284	118.521	494	225.5	467.75	296			Preg_11-m-pig sept	760	Chrysominae	Phor	reg	NE	pig	m	r	4	75.2284	118.521	494	225.5	467.75	296	.	.	61.4793	.	.	.	.	.	.	.
Preg_11-m-pig sept	5	81.3499	132.961	533.75	240.5	487.25	307.25			Preg_11-m-pig sept	761	Chrysominae	Phor	reg	NE	pig	m	r	5	81.3499	132.961	533.75	240.5	487.25	307.25	.	.	47.0394	.	.	.	.	.	.	.
Preg_11-m-pig sept	6	72.4556	151.94	554.75	279.5	496.25	322.25			Preg_11-m-pig sept	762	Chrysominae	Phor	reg	NE	pig	m	r	6	72.4556	151.94	554.75	279.5	496.25	322.25	239.719	67.6914	28.0598	1	0	0	81.2808	79.5	37.8583	38.7468
Preg_12-m-pig sept	1	66.6488	34.0936	398	529.25	440	581			Preg_12-m-pig sept	763	Chrysominae	Phor	reg	NE	pig	m	l	1	66.6488	34.0936	398	529.25	440	581	.	.	34.0936	.	.	.	.	.	.	.
Preg_12-m-pig sept	2	74.1742	48.6643	419.75	501.5	450.5	569			Preg_12-m-pig sept	764	Chrysominae	Phor	reg	NE	pig	m	l	2	74.1742	48.6643	419.75	501.5	450.5	569	.	.	48.6643	.	.	.	.	.	.	.
Preg_12-m-pig sept	3	62.3899	63.4674	454.25	495.5	464.75	557			Preg_12-m-pig sept	765	Chrysominae	Phor	reg	NE	pig	m	l	3	62.3899	63.4674	454.25	495.5	464.75	557	.	.	63.4674	.	.	.	.	.	.	.
Preg_12-m-pig sept	4	70.0357	116.421	565.25	524.75	517.25	575.75			Preg_12-m-pig sept	766	Chrysominae	Phor	reg	NE	pig	m	r	4	70.0357	116.421	565.25	524.75	517.25	575.75	.	.	63.5795	.	.	.	.	.	.	.
Preg_12-m-pig sept	5	73.4579	131.089	590.75	551.75	528.5	590.75			Preg_12-m-pig sept	767	Chrysominae	Phor	reg	NE	pig	m	r	5	73.4579	131.089	590.75	551.75	528.5	590.75	.	.	48.9112	.	.	.	.	.	.	.
Preg_12-m-pig sept	6	65.0125	146.394	590	586.25	527.75	605			Preg_12-m-pig sept	768	Chrysominae	Phor	reg	NE	pig	m	r	6	65.0125	146.394	590	586.25	527.75	605	200.282	55.7478	33.6064	0	1	0	66.2934	65.5982	34.4755	31.0775
Preg_13-m-pig sept	1	66.75	23.8616	406	480.5	466	509.75			Preg_13-m-pig sept	769	Chrysominae	Phor	reg	NE	pig	m	l	1	66.75	23.8616	406	480.5	466	509.75	.	.	23.8616	.	.	.	.	.	.	.
Preg_13-m-pig sept	2	72.6726	44.1268	415	443	465.25	495.5			Preg_13-m-pig sept	770	Chrysominae	Phor	reg	NE	pig	m	l	2	72.6726	44.1268	415	443	465.25	495.5	.	.	44.1268	.	.	.	.	.	.	.
Preg_13-m-pig sept	3	65.8635	57.8038	449.5	425	482.5	482			Preg_13-m-pig sept	771	Chrysominae	Phor	reg	NE	pig	m	l	3	65.8635	57.8038	449.5	425	482.5	482	.	.	57.8038	.	.	.	.	.	.	.
Preg_13-m-pig sept	4	65.9403	121.743	614.5	429.5	577.75	484.25			Preg_13-m-pig sept	772	Chrysominae	Phor	reg	NE	pig	m	r	4	65.9403	121.743	614.5	429.5	577.75	484.25	.	.	58.2568	.	.	.	.	.	.	.
Preg_13-m-pig sept	5	73.5612	138.665	649	453.5	592	500			Preg_13-m-pig sept	773	Chrysominae	Phor	reg	NE	pig	m	r	5	73.5612	138.665	649	453.5	592	500	.	.	41.3349	.	.	.	.	.	.	.
Preg_13-m-pig sept	6	69.9232	155.158	659.5	488	595	515			Preg_13-m-pig sept	774	Chrysominae	Phor	reg	NE	pig	m	r	6	69.9232	155.158	659.5	488	595	515	253.611	95.2766	24.8421	1	0	0	73.8055	70.516	32.2849	35.258
Preg_14-m-pig sept	1	70.6435	26.9002	318.25	588	388.75	583.5			Preg_14-m-pig sept	775	Chrysominae	Phor	reg	NE	pig	m	l	1	70.6435	26.9002	318.25	588	388.75	583.5	.	.	26.9002	.	.	.	.	.	.	.
Preg_14-m-pig sept	2	81.3914	47.1505	305.5	547.5	383.5	570.75			Preg_14-m-pig sept	776	Chrysominae	Phor	reg	NE	pig	m	l	2	81.3914	47.1505	305.5	547.5	383.5	570.75	.	.	47.1505	.	.	.	.	.	.	.
Preg_14-m-pig sept	3	69.7661	57.3929	327.25	515.25	389.5	546.75			Preg_14-m-pig sept	777	Chrysominae	Phor	reg	NE	pig	m	l	3	69.7661	57.3929	327.25	515.25	389.5	546.75	.	.	57.3929	.	.	.	.	.	.	.
Preg_14-m-pig sept	4	70.504	121.162	448.75	443.25	448	513.75			Preg_14-m-pig sept	778	Chrysominae	Phor	reg	NE	pig	m	r	4	70.504	121.162	448.75	443.25	448	513.75	.	.	58.8381	.	.	.	.	.	.	.
Preg_14-m-pig sept	5	73.8664	133.46	487	447	470.5	519			Preg_14-m-pig sept	779	Chrysominae	Phor	reg	NE	pig	m	r	5	73.8664	133.46	487	447	470.5	519	.	.	46.5402	.	.	.	.	.	.	.
Preg_14-m-pig sept	6	67.9526	157.928	523	474.75	481.75	528.75			Preg_14-m-pig sept	780	Chrysominae	Phor	reg	NE	pig	m	r	6	67.9526	157.928	523	474.75	481.75	528.75	233.983	67.1658	22.0718	1	1	0	80.6555	73.3046	36.7577	36.9332
Preg_15-m-pig sept	1	65.2543	30.4503	280	507.75	345.25	507			Preg_15-m-pig sept	781	Chrysominae	Phor	reg	NE	pig	m	l	1	65.2543	30.4503	280	507.75	345.25	507	.	.	30.4503	.	.	.	.	.	.	.
Preg_15-m-pig sept	2	75.9317	51.3337	271	466.5	342.25	492.75			Preg_15-m-pig sept	782	Chrysominae	Phor	reg	NE	pig	m	l	2	75.9317	51.3337	271	466.5	342.25	492.75	.	.	51.3337	.	.	.	.	.	.	.
Preg_15-m-pig sept	3	69.3131	66.8627	292	429	348.25	469.5			Preg_15-m-pig sept	783	Chrysominae	Phor	reg	NE	pig	m	l	3	69.3131	66.8627	292	429	348.25	469.5	.	.	66.8627	.	.	.	.	.	.	.
Preg_15-m-pig sept	4	71.2776	112.638	409	363	419.5	433.5			Preg_15-m-pig sept	784	Chrysominae	Phor	reg	NE	pig	m	r	4	71.2776	112.638	409	363	419.5	433.5	.	.	67.3623	.	.	.	.	.	.	.
Preg_15-m-pig sept	5	76.3417	131.867	453.25	360.75	439	435.75			Preg_15-m-pig sept	785	Chrysominae	Phor	reg	NE	pig	m	r	5	76.3417	131.867	453.25	360.75	439	435.75	.	.	48.1332	.	.	.	.	.	.	.
Preg_15-m-pig sept	6	67.1658	150.536	482.5	390	449.5	448.5			Preg_15-m-pig sept	786	Chrysominae	Phor	reg	NE	pig	m	r	6	67.1658	150.536	482.5	390	449.5	448.5	234.246	79.8283	29.4637	1	0	0	78.3023	79.659	37.6198	33.541
Preg_16-m-pig sept	1	70.2162	36.4072	477	413	504.75	477.5			Preg_16-m-pig sept	787	Chrysominae	Phor	reg	NE	pig	m	l	1	70.2162	36.4072	477	413	504.75	477.5	.	.	36.4072	.	.	.	.	.	.	.
Preg_16-m-pig sept	2	78.7036	52.0193	507.75	393.5	518.25	471.5			Preg_16-m-pig sept	788	Chrysominae	Phor	reg	NE	pig	m	l	2	78.7036	52.0193	507.75	393.5	518.25	471.5	.	.	52.0193	.	.	.	.	.	.	.
Preg_16-m-pig sept	3	76.9436	65.8413	545.25	396.5	537	473			Preg_16-m-pig sept	789	Chrysominae	Phor	reg	NE	pig	m	l	3	76.9436	65.8413	545.25	396.5	537	473	.	.	65.8413	.	.	.	.	.	.	.
Preg_16-m-pig sept	4	77.4209	114.148	682.5	473	619.5	518			Preg_16-m-pig sept	790	Chrysominae	Phor	reg	NE	pig	m	r	4	77.4209	114.148	682.5	473	619.5	518	.	.	65.8515	.	.	.	.	.	.	.
Preg_16-m-pig sept	5	82.3294	126.625	705	503	629.25	535.25			Preg_16-m-pig sept	791	Chrysominae	Phor	reg	NE	pig	m	r	5	82.3294	126.625	705	503	629.25	535.25	.	.	53.3754	.	.	.	.	.	.	.
Preg_16-m-pig sept	6	69.1994	145.335	700.5	542.75	631.5	548			Preg_16-m-pig sept	792	Chrysominae	Phor	reg	NE	pig	m	r	6	69.1994	145.335	700.5	542.75	631.5	548	258.432	93.9747	34.6649	1	0	0	72.0351	70.2162	32.5624	32.311
Preg_17-m-pig sept	1	65.25	30.6984	444	309.25	489	356.5			Preg_17-m-pig sept	793	Chrysominae	Phor	reg	NE	pig	m	l	1	65.25	30.6984	444	309.25	489	356.5	.	.	30.6984	.	.	.	.	.	.	.
Preg_17-m-pig sept	2	77.3191	56.2177	473.25	269.5	497.25	343			Preg_17-m-pig sept	794	Chrysominae	Phor	reg	NE	pig	m	l	2	77.3191	56.2177	473.25	269.5	497.25	343	.	.	56.2177	.	.	.	.	.	.	.
Preg_17-m-pig sept	3	71.2855	72.4924	514.5	265	516.75	336.25			Preg_17-m-pig sept	795	Chrysominae	Phor	reg	NE	pig	m	l	3	71.2855	72.4924	514.5	265	516.75	336.25	.	.	72.4924	.	.	.	.	.	.	.
Preg_17-m-pig sept	4	72.6223	112.591	666	305.5	621	362.5			Preg_17-m-pig sept	796	Chrysominae	Phor	reg	NE	pig	m	r	4	72.6223	112.591	666	305.5	621	362.5	.	.	67.4087	.	.	.	.	.	.	.
Preg_17-m-pig sept	5	73.6758	125.915	693.75	334.75	636	380.5			Preg_17-m-pig sept	797	Chrysominae	Phor	reg	NE	pig	m	r	5	73.6758	125.915	693.75	334.75	636	380.5	.	.	54.0854	.	.	.	.	.	.	.
Preg_17-m-pig sept	6	67.3832	147.48	702	376	637.5	395.5			Preg_17-m-pig sept	798	Chrysominae	Phor	reg	NE	pig	m	r	6	67.3832	147.48	702	376	637.5	395.5	266.495	107.504	32.5202	1	0	0	79.1596	83.2365	34.3529	36.8951
Preg_18-m-pig sept	1	67.8201	28.6885	421.5	433.25	463.5	486.5			Preg_18-m-pig sept	799	Chrysominae	Phor	reg	NE	pig	m	l	1	67.8201	28.6885	421.5	433.25	463.5	486.5	.	.	28.6885	.	.	.	.	.	.	.
Preg_18-m-pig sept	2	75.2284	46.5301	451.5	404	477.75	474.5			Preg_18-m-pig sept	800	Chrysominae	Phor	reg	NE	pig	m	l	2	75.2284	46.5301	451.5	404	477.75	474.5	.	.	46.5301	.	.	.	.	.	.	.
Preg_18-m-pig sept	3	67.0904	61.1781	491.25	404.75	498	471.5			Preg_18-m-pig sept	801	Chrysominae	Phor	reg	NE	pig	m	l	3	67.0904	61.1781	491.25	404.75	498	471.5	.	.	61.1781	.	.	.	.	.	.	.
Preg_18-m-pig sept	4	66.6277	125.767	642	469.25	585	503.75			Preg_18-m-pig sept	802	Chrysominae	Phor	reg	NE	pig	m	r	4	66.6277	125.767	642	469.25	585	503.75	.	.	54.2325	.	.	.	.	.	.	.
Preg_18-m-pig sept	5	74.2348	138.701	666.75	500	596.25	523.25			Preg_18-m-pig sept	803	Chrysominae	Phor	reg	NE	pig	m	r	5	74.2348	138.701	666.75	500	596.25	523.25	.	.	41.2994	.	.	.	.	.	.	.
Preg_18-m-pig sept	6	66.7542	157.596	662.25	539	595.5	538.25			Preg_18-m-pig sept	804	Chrysominae	Phor	reg	NE	pig	m	r	6	66.7542	157.596	662.25	539	595.5	538.25	262.952	92.785	22.4038	1	0	0	72.6301	75.3479	37.6198	36.0624
Preg_19-m-pig sept	1	73.5935	26.0212	425.333	360	475.333	414			Preg_19-m-pig sept	805	Chrysominae	Phor	reg	NE	pig	m	l	1	73.5935	26.0212	425.333	360	475.333	414	.	.	26.0212	.	.	.	.	.	.	.
Preg_19-m-pig sept	2	76.0263	42.2536	450.333	331	484.333	399			Preg_19-m-pig sept	806	Chrysominae	Phor	reg	NE	pig	m	l	2	76.0263	42.2536	450.333	331	484.333	399	.	.	42.2536	.	.	.	.	.	.	.
Preg_19-m-pig sept	3	70.0286	67.1821	501.333	326	503.333	396			Preg_19-m-pig sept	807	Chrysominae	Phor	reg	NE	pig	m	l	3	70.0286	67.1821	501.333	326	503.333	396	.	.	67.1821	.	.	.	.	.	.	.
Preg_19-m-pig sept	4	69.2965	113.819	651.333	383	602.333	432			Preg_19-m-pig sept	808	Chrysominae	Phor	reg	NE	pig	m	r	4	69.2965	113.819	651.333	383	602.333	432	.	.	66.1813	.	.	.	.	.	.	.
Preg_19-m-pig sept	5	76.0592	133.938	685.333	419	616.333	451			Preg_19-m-pig sept	809	Chrysominae	Phor	reg	NE	pig	m	r	5	76.0592	133.938	685.333	419	616.333	451	.	.	46.0617	.	.	.	.	.	.	.
Preg_19-m-pig sept	6	73.2462	154.12	687.333	461	614.333	467			Preg_19-m-pig sept	810	Chrysominae	Phor	reg	NE	pig	m	r	6	73.2462	154.12	687.333	461	614.333	467	280.794	105.342	25.88	1	0	0	85.9069	83.2586	33.2866	37
Preg_2-m-pig sept	1	74.7295	29.7925	547.5	312.5	561	386			Preg_2-m-pig sept	811	Chrysominae	Phor	reg	NE	pig	m	l	1	74.7295	29.7925	547.5	312.5	561	386	.	.	29.7925	.	.	.	.	.	.	.
Preg_2-m-pig sept	2	81.4191	46.0158	583.5	302	575.25	383			Preg_2-m-pig sept	812	Chrysominae	Phor	reg	NE	pig	m	l	2	81.4191	46.0158	583.5	302	575.25	383	.	.	46.0158	.	.	.	.	.	.	.
Preg_2-m-pig sept	3	72.0039	62.2232	619.5	319.25	592.5	386			Preg_2-m-pig sept	813	Chrysominae	Phor	reg	NE	pig	m	l	3	72.0039	62.2232	619.5	319.25	592.5	386	.	.	62.2232	.	.	.	.	.	.	.
Preg_2-m-pig sept	4	69.3334	114.51	723.75	443	657	461.75			Preg_2-m-pig sept	814	Chrysominae	Phor	reg	NE	pig	m	r	4	69.3334	114.51	723.75	443	657	461.75	.	.	65.4898	.	.	.	.	.	.	.
Preg_2-m-pig sept	5	78.7821	128.564	736.5	481.25	657.75	483.5			Preg_2-m-pig sept	815	Chrysominae	Phor	reg	NE	pig	m	r	5	78.7821	128.564	736.5	481.25	657.75	483.5	.	.	51.4364	.	.	.	.	.	.	.
Preg_2-m-pig sept	6	70.9335	149.976	718.5	518.75	651.75	494.75			Preg_2-m-pig sept	816	Chrysominae	Phor	reg	NE	pig	m	r	6	70.9335	149.976	718.5	518.75	651.75	494.75	267.918	99.4903	30.0238	1	0	0	75.9317	72.3157	31.5	33.415
Preg_20-m-pig sept	1	69.3334	31.9126	436.25	365.75	455	432.5			Preg_20-m-pig sept	817	Chrysominae	Phor	reg	NE	pig	m	l	1	69.3334	31.9126	436.25	365.75	455	432.5	.	.	31.9126	.	.	.	.	.	.	.
Preg_20-m-pig sept	2	82.2439	53.8851	477.5	345.5	468.5	427.25			Preg_20-m-pig sept	818	Chrysominae	Phor	reg	NE	pig	m	l	2	82.2439	53.8851	477.5	345.5	468.5	427.25	.	.	53.8851	.	.	.	.	.	.	.
Preg_20-m-pig sept	3	72.0039	69.6256	515	361.25	488	428			Preg_20-m-pig sept	819	Chrysominae	Phor	reg	NE	pig	m	l	3	72.0039	69.6256	515	361.25	488	428	.	.	69.6256	.	.	.	.	.	.	.
Preg_20-m-pig sept	4	71.7809	111.573	632	471.5	567.5	503			Preg_20-m-pig sept	820	Chrysominae	Phor	reg	NE	pig	m	r	4	71.7809	111.573	632	471.5	567.5	503	.	.	68.427	.	.	.	.	.	.	.
Preg_20-m-pig sept	5	75.7314	129.633	646.25	510.5	571.25	521			Preg_20-m-pig sept	821	Chrysominae	Phor	reg	NE	pig	m	r	5	75.7314	129.633	646.25	510.5	571.25	521	.	.	50.367	.	.	.	.	.	.	.
Preg_20-m-pig sept	6	65.3232	150.203	631.25	551	567.5	536.75			Preg_20-m-pig sept	822	Chrysominae	Phor	reg	NE	pig	m	r	6	65.3232	150.203	631.25	551	567.5	536.75	268.966	109.294	29.7973	1	0	0	79.5035	78.8785	33.3054	33.75
Preg_3-m-pig sept	1	66.7669	27.8524	402.5	441.25	469.25	442.75			Preg_3-m-pig sept	823	Chrysominae	Phor	reg	NE	pig	m	l	1	66.7669	27.8524	402.5	441.25	469.25	442.75	.	.	27.8524	.	.	.	.	.	.	.
Preg_3-m-pig sept	2	75.4934	47.5208	394.25	400.75	464.75	427.75			Preg_3-m-pig sept	824	Chrysominae	Phor	reg	NE	pig	m	l	2	75.4934	47.5208	394.25	400.75	464.75	427.75	.	.	47.5208	.	.	.	.	.	.	.
Preg_3-m-pig sept	3	66.9561	67.9321	421.25	368.5	471.5	412.75			Preg_3-m-pig sept	825	Chrysominae	Phor	reg	NE	pig	m	l	3	66.9561	67.9321	421.25	368.5	471.5	412.75	.	.	67.9321	.	.	.	.	.	.	.
Preg_3-m-pig sept	4	67.5666	119.11	552.5	306.25	549.5	373.75			Preg_3-m-pig sept	826	Chrysominae	Phor	reg	NE	pig	m	r	4	67.5666	119.11	552.5	306.25	549.5	373.75	.	.	60.8901	.	.	.	.	.	.	.
Preg_3-m-pig sept	5	76.3823	136.067	593.75	304.75	568.25	376.75			Preg_3-m-pig sept	827	Chrysominae	Phor	reg	NE	pig	m	r	5	76.3823	136.067	593.75	304.75	568.25	376.75	.	.	43.9325	.	.	.	.	.	.	.
Preg_3-m-pig sept	6	71.7025	153.914	623	332.5	579.5	389.5			Preg_3-m-pig sept	828	Chrysominae	Phor	reg	NE	pig	m	r	6	71.7025	153.914	623	332.5	579.5	389.5	245.859	87.2067	26.0856	1	0	0	75.2284	75.1274	30.0843	33.8831
Preg_4-m-pig sept	1	72.75	28.9069	399.5	376.25	448.25	430.25			Preg_4-m-pig sept	829	Chrysominae	Phor	reg	NE	pig	m	l	1	72.75	28.9069	399.5	376.25	448.25	430.25	.	.	28.9069	.	.	.	.	.	.	.
Preg_4-m-pig sept	2	75.928	47.709	426.5	347	456.5	416.75			Preg_4-m-pig sept	830	Chrysominae	Phor	reg	NE	pig	m	l	2	75.928	47.709	426.5	347	456.5	416.75	.	.	47.709	.	.	.	.	.	.	.
Preg_4-m-pig sept	3	70.9811	64.3074	464	342.5	472.25	413			Preg_4-m-pig sept	831	Chrysominae	Phor	reg	NE	pig	m	l	3	70.9811	64.3074	464	342.5	472.25	413	.	.	64.3074	.	.	.	.	.	.	.
Preg_4-m-pig sept	4	71.1908	119.398	590	384.5	536.75	431.75			Preg_4-m-pig sept	832	Chrysominae	Phor	reg	NE	pig	m	r	4	71.1908	119.398	590	384.5	536.75	431.75	.	.	60.6015	.	.	.	.	.	.	.
Preg_4-m-pig sept	5	75.1386	133.649	615.5	413	548.75	447.5			Preg_4-m-pig sept	833	Chrysominae	Phor	reg	NE	pig	m	r	5	75.1386	133.649	615.5	413	548.75	447.5	.	.	46.3505	.	.	.	.	.	.	.
Preg_4-m-pig sept	6	68.0974	153.387	618.5	453.5	551	462.5			Preg_4-m-pig sept	834	Chrysominae	Phor	reg	NE	pig	m	r	6	68.0974	153.387	618.5	453.5	551	462.5	232.225	67.17	26.6127	1	0	0	74.6542	72.7964	29.5561	33.8914
Preg_5-m-pig sept	1	67.2704	25.7438	407.75	306.75	465.5	341.25			Preg_5-m-pig sept	835	Chrysominae	Phor	reg	NE	pig	m	l	1	67.2704	25.7438	407.75	306.75	465.5	341.25	.	.	25.7438	.	.	.	.	.	.	.
Preg_5-m-pig sept	2	82.1652	51.0545	424.25	259.5	470	327.75			Preg_5-m-pig sept	836	Chrysominae	Phor	reg	NE	pig	m	l	2	82.1652	51.0545	424.25	259.5	470	327.75	.	.	51.0545	.	.	.	.	.	.	.
Preg_5-m-pig sept	3	69.9232	62.1752	464.75	244.5	491.75	309			Preg_5-m-pig sept	837	Chrysominae	Phor	reg	NE	pig	m	l	3	69.9232	62.1752	464.75	244.5	491.75	309	.	.	62.1752	.	.	.	.	.	.	.
Preg_5-m-pig sept	4	72.0156	120.566	610.25	257.25	568.25	315.75			Preg_5-m-pig sept	838	Chrysominae	Phor	reg	NE	pig	m	r	4	72.0156	120.566	610.25	257.25	568.25	315.75	.	.	59.434	.	.	.	.	.	.	.
Preg_5-m-pig sept	5	79.4186	135.638	646.25	282.75	584.75	333			Preg_5-m-pig sept	839	Chrysominae	Phor	reg	NE	pig	m	r	5	79.4186	135.638	646.25	282.75	584.75	333	.	.	44.3618	.	.	.	.	.	.	.
Preg_5-m-pig sept	6	69.3578	153.318	653	323.25	588.5	348.75			Preg_5-m-pig sept	840	Chrysominae	Phor	reg	NE	pig	m	r	6	69.3578	153.318	653	323.25	588.5	348.75	245.804	76.7972	26.6817	1	0	0	78.6356	84.4042	41.5827	38.7177
Preg_6-m-pig sept	1	72.9178	34.0857	405.333	459	471.333	490			Preg_6-m-pig sept	841	Chrysominae	Phor	reg	NE	pig	m	l	1	72.9178	34.0857	405.333	459	471.333	490	.	.	34.0857	.	.	.	.	.	.	.
Preg_6-m-pig sept	2	78.492	53.4102	420.333	420	476.333	475			Preg_6-m-pig sept	842	Chrysominae	Phor	reg	NE	pig	m	l	2	78.492	53.4102	420.333	420	476.333	475	.	.	53.4102	.	.	.	.	.	.	.
Preg_6-m-pig sept	3	73.8241	70.6257	456.333	397	491.333	462			Preg_6-m-pig sept	843	Chrysominae	Phor	reg	NE	pig	m	l	3	73.8241	70.6257	456.333	397	491.333	462	.	.	70.6257	.	.	.	.	.	.	.
Preg_6-m-pig sept	4	72.8354	107.613	589.333	378	578.333	450			Preg_6-m-pig sept	844	Chrysominae	Phor	reg	NE	pig	m	r	4	72.8354	107.613	589.333	378	578.333	450	.	.	72.3872	.	.	.	.	.	.	.
Preg_6-m-pig sept	5	77.4726	122.513	630.333	387	599.333	458			Preg_6-m-pig sept	845	Chrysominae	Phor	reg	NE	pig	m	r	5	77.4726	122.513	630.333	387	599.333	458	.	.	57.4866	.	.	.	.	.	.	.
Preg_6-m-pig sept	6	72.1388	142.803	657.333	420	607.333	472			Preg_6-m-pig sept	846	Chrysominae	Phor	reg	NE	pig	m	r	6	72.1388	142.803	657.333	420	607.333	472	255	87.8237	37.1969	1	0	0	79.925	80.2808	34.4093	36.4005
Preg_7-m-pig sept	1	71.1354	35.9793	441.5	478.5	506	508.5			Preg_7-m-pig sept	847	Chrysominae	Phor	reg	NE	pig	m	l	1	71.1354	35.9793	441.5	478.5	506	508.5	.	.	35.9793	.	.	.	.	.	.	.
Preg_7-m-pig sept	2	79.5778	54.5078	450.5	438.75	508.25	493.5			Preg_7-m-pig sept	848	Chrysominae	Phor	reg	NE	pig	m	l	2	79.5778	54.5078	450.5	438.75	508.25	493.5	.	.	54.5078	.	.	.	.	.	.	.
Preg_7-m-pig sept	3	71.2618	70.6921	485.75	416.25	521.75	477.75			Preg_7-m-pig sept	849	Chrysominae	Phor	reg	NE	pig	m	l	3	71.2618	70.6921	485.75	416.25	521.75	477.75	.	.	70.6921	.	.	.	.	.	.	.
Preg_7-m-pig sept	4	70.5359	109.596	597.5	393	587	462.75			Preg_7-m-pig sept	850	Chrysominae	Phor	reg	NE	pig	m	r	4	70.5359	109.596	597.5	393	587	462.75	.	.	70.4038	.	.	.	.	.	.	.
Preg_7-m-pig sept	5	78.2376	130.303	641.75	401.25	603.5	469.5			Preg_7-m-pig sept	851	Chrysominae	Phor	reg	NE	pig	m	r	5	78.2376	130.303	641.75	401.25	603.5	469.5	.	.	49.6967	.	.	.	.	.	.	.
Preg_7-m-pig sept	6	70.3962	152.089	665.75	441	611	485.25			Preg_7-m-pig sept	852	Chrysominae	Phor	reg	NE	pig	m	r	6	70.3962	152.089	665.75	441	611	485.25	227.364	66.9519	27.9105	1	0	0	83.439	76.3749	34.5489	32.8976
Preg_8-m-pig sept	1	66.9645	39.0702	351.25	383.75	415.75	401.75			Preg_8-m-pig sept	853	Chrysominae	Phor	reg	NE	pig	m	l	1	66.9645	39.0702	351.25	383.75	415.75	401.75	.	.	39.0702	.	.	.	.	.	.	.
Preg_8-m-pig sept	2	78.8642	55.6561	352.75	342.5	419.5	384.5			Preg_8-m-pig sept	854	Chrysominae	Phor	reg	NE	pig	m	l	2	78.8642	55.6561	352.75	342.5	419.5	384.5	.	.	55.6561	.	.	.	.	.	.	.
Preg_8-m-pig sept	3	75.8539	69.6792	377.5	311.75	430	366.5			Preg_8-m-pig sept	855	Chrysominae	Phor	reg	NE	pig	m	l	3	75.8539	69.6792	377.5	311.75	430	366.5	.	.	69.6792	.	.	.	.	.	.	.
Preg_8-m-pig sept	4	76.1204	119.132	507.25	260.75	499.75	336.5			Preg_8-m-pig sept	856	Chrysominae	Phor	reg	NE	pig	m	r	4	76.1204	119.132	507.25	260.75	499.75	336.5	.	.	60.8682	.	.	.	.	.	.	.
Preg_8-m-pig sept	5	80.0816	135.478	549.25	265.25	519.25	339.5			Preg_8-m-pig sept	857	Chrysominae	Phor	reg	NE	pig	m	r	5	80.0816	135.478	549.25	265.25	519.25	339.5	.	.	44.5219	.	.	.	.	.	.	.
Preg_8-m-pig sept	6	66.1745	148.789	571.75	296.75	533.5	350.75			Preg_8-m-pig sept	858	Chrysominae	Phor	reg	NE	pig	m	r	6	66.1745	148.789	571.75	296.75	533.5	350.75	237.043	75.928	31.2114	1	0	0	73.8664	76.6359	38.0214	36.635
Preg_9-m-pig sept	1	73.1095	32.3976	567.333	406	563.333	479			Preg_9-m-pig sept	859	Chrysominae	Phor	reg	NE	pig	m	l	1	73.1095	32.3976	567.333	406	563.333	479	.	.	32.3976	.	.	.	.	.	.	.
Preg_9-m-pig sept	2	82.2922	55.2035	616.333	404	580.333	478			Preg_9-m-pig sept	860	Chrysominae	Phor	reg	NE	pig	m	l	2	82.2922	55.2035	616.333	404	580.333	478	.	.	55.2035	.	.	.	.	.	.	.
Preg_9-m-pig sept	3	77.3369	69.5411	654.333	430	604.333	489			Preg_9-m-pig sept	861	Chrysominae	Phor	reg	NE	pig	m	l	3	77.3369	69.5411	654.333	430	604.333	489	.	.	69.5411	.	.	.	.	.	.	.
Preg_9-m-pig sept	4	74.2428	114.626	706.333	537	632.333	543			Preg_9-m-pig sept	862	Chrysominae	Phor	reg	NE	pig	m	r	4	74.2428	114.626	706.333	537	632.333	543	.	.	65.3743	.	.	.	.	.	.	.
Preg_9-m-pig sept	5	77.4661	130.426	704.333	586	628.333	571			Preg_9-m-pig sept	863	Chrysominae	Phor	reg	NE	pig	m	r	5	77.4661	130.426	704.333	586	628.333	571	.	.	49.5739	.	.	.	.	.	.	.
Preg_9-m-pig sept	6	72.111	152.951	675.333	622	615.333	582			Preg_9-m-pig sept	864	Chrysominae	Phor	reg	NE	pig	m	r	6	72.111	152.951	675.333	622	615.333	582	241.495	60.8276	27.0487	1	0	0	90.4765	90.2497	42.2019	42.5441
Preg_1-f-Sea2	1	85	34.5937	491.667	219.667	527.667	296.667			Preg_1-f-Sea2	865	Chrysominae	Phor	reg	WA	rat	f	l	1	85	34.5937	491.667	219.667	527.667	296.667	.	.	34.5937	.	.	.	.	.	.	.
Preg_1-f-Sea2	2	89.9444	51.3411	525.667	196.667	538.667	285.667			Preg_1-f-Sea2	866	Chrysominae	Phor	reg	WA	rat	f	l	2	89.9444	51.3411	525.667	196.667	538.667	285.667	.	.	51.3411	.	.	.	.	.	.	.
Preg_1-f-Sea2	3	80.3057	64.652	564.667	200.667	557.667	280.667			Preg_1-f-Sea2	867	Chrysominae	Phor	reg	WA	rat	f	l	3	80.3057	64.652	564.667	200.667	557.667	280.667	.	.	64.652	.	.	.	.	.	.	.
Preg_1-f-Sea2	4	78.2432	110.877	699.667	280.667	638.667	329.667			Preg_1-f-Sea2	868	Chrysominae	Phor	reg	WA	rat	f	r	4	78.2432	110.877	699.667	280.667	638.667	329.667	.	.	69.1228	.	.	.	.	.	.	.
Preg_1-f-Sea2	5	86.406	125.756	724.667	312.667	645.667	347.667			Preg_1-f-Sea2	869	Chrysominae	Phor	reg	WA	rat	f	r	5	86.406	125.756	724.667	312.667	645.667	347.667	.	.	54.2438	.	.	.	.	.	.	.
Preg_1-f-Sea2	6	81.6149	142.613	724.667	353.667	643.667	363.667			Preg_1-f-Sea2	870	Chrysominae	Phor	reg	WA	rat	f	r	6	81.6149	142.613	724.667	353.667	643.667	363.667	268.784	94.6678	37.3866	0	0	0	77.1622	75.4321	34	34.3657
Preg_10-f-Sea2	1	71.6122	32.2483	358.5	510.25	410.25	559.75			Preg_10-f-Sea2	871	Chrysominae	Phor	reg	WA	rat	f	l	1	71.6122	32.2483	358.5	510.25	410.25	559.75	.	.	32.2483	.	.	.	.	.	.	.
Preg_10-f-Sea2	2	80.8784	53.8575	383.25	475.75	417	549.25			Preg_10-f-Sea2	872	Chrysominae	Phor	reg	WA	rat	f	l	2	80.8784	53.8575	383.25	475.75	417	549.25	.	.	53.8575	.	.	.	.	.	.	.
Preg_10-f-Sea2	3	72.97	66.0564	422.25	466	438	537.25			Preg_10-f-Sea2	873	Chrysominae	Phor	reg	WA	rat	f	l	3	72.97	66.0564	422.25	466	438	537.25	.	.	66.0564	.	.	.	.	.	.	.
Preg_10-f-Sea2	4	69.4429	106.193	551.25	490	519	551.5			Preg_10-f-Sea2	874	Chrysominae	Phor	reg	WA	rat	f	r	4	69.4429	106.193	551.25	490	519	551.5	.	.	73.8066	.	.	.	.	.	.	.
Preg_10-f-Sea2	5	77.4355	124.306	590.25	514.75	534.75	568.75			Preg_10-f-Sea2	875	Chrysominae	Phor	reg	WA	rat	f	r	5	77.4355	124.306	590.25	514.75	534.75	568.75	.	.	55.6939	.	.	.	.	.	.	.
Preg_10-f-Sea2	6	68.9429	146.141	600	558.25	536.25	584.5			Preg_10-f-Sea2	876	Chrysominae	Phor	reg	WA	rat	f	r	6	68.9429	146.141	600	558.25	536.25	584.5	246.224	82.2439	33.8588	1	0	0	83.8727	77.6024	35.7255	37.2366
Preg_11-f-Sea2	1	67.0191	36.7827	387.75	292.75	444.75	328			Preg_11-f-Sea2	877	Chrysominae	Phor	reg	WA	rat	f	l	1	67.0191	36.7827	387.75	292.75	444.75	328	.	.	36.7827	.	.	.	.	.	.	.
Preg_11-f-Sea2	2	74.4354	54.1348	399	260.5	447.75	316.75			Preg_11-f-Sea2	878	Chrysominae	Phor	reg	WA	rat	f	l	2	74.4354	54.1348	399	260.5	447.75	316.75	.	.	54.1348	.	.	.	.	.	.	.
Preg_11-f-Sea2	3	69.8628	65.4569	429.75	242.5	464.25	303.25			Preg_11-f-Sea2	879	Chrysominae	Phor	reg	WA	rat	f	l	3	69.8628	65.4569	429.75	242.5	464.25	303.25	.	.	65.4569	.	.	.	.	.	.	.
Preg_11-f-Sea2	4	70.14	119.696	579.75	230.5	550.5	294.25			Preg_11-f-Sea2	880	Chrysominae	Phor	reg	WA	rat	f	r	4	70.14	119.696	579.75	230.5	550.5	294.25	.	.	60.3041	.	.	.	.	.	.	.
Preg_11-f-Sea2	5	75.7166	128.739	612.75	241.75	570.75	304.75			Preg_11-f-Sea2	881	Chrysominae	Phor	reg	WA	rat	f	r	5	75.7166	128.739	612.75	241.75	570.75	304.75	.	.	51.2608	.	.	.	.	.	.	.
Preg_11-f-Sea2	6	69.4631	147.066	630	273.25	575.25	316			Preg_11-f-Sea2	882	Chrysominae	Phor	reg	WA	rat	f	r	6	69.4631	147.066	630	273.25	575.25	316	243.034	86.7183	32.9343	0	0	0	65.9744	65.4909	31.5089	32.9488
Preg_12-f-Sea2	1	69.4874	29.5944	354.75	372.5	413.25	410			Preg_12-f-Sea2	883	Chrysominae	Phor	reg	WA	rat	f	l	1	69.4874	29.5944	354.75	372.5	413.25	410	.	.	29.5944	.	.	.	.	.	.	.
Preg_12-f-Sea2	2	75.672	47.5642	368.25	337.25	416.25	395.75			Preg_12-f-Sea2	884	Chrysominae	Phor	reg	WA	rat	f	l	2	75.672	47.5642	368.25	337.25	416.25	395.75	.	.	47.5642	.	.	.	.	.	.	.
Preg_12-f-Sea2	3	65.405	60.3685	401.25	322.25	430.5	380.75			Preg_12-f-Sea2	885	Chrysominae	Phor	reg	WA	rat	f	l	3	65.405	60.3685	401.25	322.25	430.5	380.75	.	.	60.3685	.	.	.	.	.	.	.
Preg_12-f-Sea2	4	69.0041	124.426	564.75	331.25	522.75	386			Preg_12-f-Sea2	886	Chrysominae	Phor	reg	WA	rat	f	r	4	69.0041	124.426	564.75	331.25	522.75	386	.	.	55.5738	.	.	.	.	.	.	.				0.113208
Preg_12-f-Sea2	5	77.4355	132.718	594	348.5	538.5	402.5			Preg_12-f-Sea2	887	Chrysominae	Phor	reg	WA	rat	f	r	5	77.4355	132.718	594	348.5	538.5	402.5	.	.	47.2817	.	.	.	.	.	.	.				0.000164249
Preg_12-f-Sea2	6	70.14	152.287	604.5	386	540.75	415.25			Preg_12-f-Sea2	888	Chrysominae	Phor	reg	WA	rat	f	r	6	70.14	152.287	604.5	386	540.75	415.25	250.115	92.3993	27.7133	1	0	0	67.6581	68.464	33.9577	34.3448
Preg_13-f-Sea2	1	56.7478	35.9497	464.5	518.75	514	546.5			Preg_13-f-Sea2	889	Chrysominae	Phor	reg	WA	rat	f	l	1	56.7478	35.9497	464.5	518.75	514	546.5	.	.	35.9497	.	.	.	.	.	.	.
Preg_13-f-Sea2	2	63.1293	53.1186	472.75	490.25	516.25	536			Preg_13-f-Sea2	890	Chrysominae	Phor	reg	WA	rat	f	l	2	63.1293	53.1186	472.75	490.25	516.25	536	.	.	53.1186	.	.	.	.	.	.	.
Preg_13-f-Sea2	3	55.8234	65.9747	499.75	475.25	528.25	523.25			Preg_13-f-Sea2	891	Chrysominae	Phor	reg	WA	rat	f	l	3	55.8234	65.9747	499.75	475.25	528.25	523.25	.	.	65.9747	.	.	.	.	.	.	.
Preg_13-f-Sea2	4	59.3401	112.819	633.25	452	616.75	509			Preg_13-f-Sea2	892	Chrysominae	Phor	reg	WA	rat	f	r	4	59.3401	112.819	633.25	452	616.75	509	.	.	67.1812	.	.	.	.	.	.	.
Preg_13-f-Sea2	5	63.6794	128.68	664.75	464	631	518			Preg_13-f-Sea2	893	Chrysominae	Phor	reg	WA	rat	f	r	5	63.6794	128.68	664.75	464	631	518	.	.	51.3201	.	.	.	.	.	.	.
Preg_13-f-Sea2	6	54.4667	148.384	679.75	493.25	637	527			Preg_13-f-Sea2	894	Chrysominae	Phor	reg	WA	rat	f	r	6	54.4667	148.384	679.75	493.25	637	527	216.755	89.6399	31.6157	1	0	0	62.1596	55.9894	27.2695	27.0936
Preg_14-f-Sea2	1	70.9176	34.9444	413.25	397.25	480.75	419			Preg_14-f-Sea2	895	Chrysominae	Phor	reg	WA	rat	f	l	1	70.9176	34.9444	413.25	397.25	480.75	419	.	.	34.9444	.	.	.	.	.	.	.
Preg_14-f-Sea2	2	75.1573	53.1537	417	359	477.75	403.25			Preg_14-f-Sea2	896	Chrysominae	Phor	reg	WA	rat	f	l	2	75.1573	53.1537	417	359	477.75	403.25	.	.	53.1537	.	.	.	.	.	.	.
Preg_14-f-Sea2	3	65.8976	65.7756	442.5	336.5	486	386			Preg_14-f-Sea2	897	Chrysominae	Phor	reg	WA	rat	f	l	3	65.8976	65.7756	442.5	336.5	486	386	.	.	65.7756	.	.	.	.	.	.	.
Preg_14-f-Sea2	4	67.6914	116.651	588	295.25	576.75	362			Preg_14-f-Sea2	898	Chrysominae	Phor	reg	WA	rat	f	r	4	67.6914	116.651	588	295.25	576.75	362	.	.	63.3491	.	.	.	.	.	.	.
Preg_14-f-Sea2	5	76.4853	132.644	624.75	301.25	591.75	370.25			Preg_14-f-Sea2	899	Chrysominae	Phor	reg	WA	rat	f	r	5	76.4853	132.644	624.75	301.25	591.75	370.25	.	.	47.3558	.	.	.	.	.	.	.
Preg_14-f-Sea2	6	66.2934	152.543	645.75	334.25	598.5	380.75			Preg_14-f-Sea2	900	Chrysominae	Phor	reg	WA	rat	f	r	6	66.2934	152.543	645.75	334.25	598.5	380.75	240.884	93.8699	27.4574	1	0	0	69.6855	67.425	33.415	28.7163
Preg_15-f-Sea2	1	70.0357	31.845	392.25	419.75	443.25	467.75			Preg_15-f-Sea2	901	Chrysominae	Phor	reg	WA	rat	f	l	1	70.0357	31.845	392.25	419.75	443.25	467.75	.	.	31.845	.	.	.	.	.	.	.
Preg_15-f-Sea2	2	75.5418	49.4708	412.5	385.25	449.25	451.25			Preg_15-f-Sea2	902	Chrysominae	Phor	reg	WA	rat	f	l	2	75.5418	49.4708	412.5	385.25	449.25	451.25	.	.	49.4708	.	.	.	.	.	.	.
Preg_15-f-Sea2	3	69.0367	61.5237	446.25	373.25	466.5	439.25			Preg_15-f-Sea2	903	Chrysominae	Phor	reg	WA	rat	f	l	3	69.0367	61.5237	446.25	373.25	466.5	439.25	.	.	61.5237	.	.	.	.	.	.	.
Preg_15-f-Sea2	4	68.6445	112.444	604.5	408.5	566.25	465.5			Preg_15-f-Sea2	904	Chrysominae	Phor	reg	WA	rat	f	r	4	68.6445	112.444	604.5	408.5	566.25	465.5	.	.	67.5557	.	.	.	.	.	.	.
Preg_15-f-Sea2	5	73.9463	128.105	633.75	429.5	577.5	477.5			Preg_15-f-Sea2	905	Chrysominae	Phor	reg	WA	rat	f	r	5	73.9463	128.105	633.75	429.5	577.5	477.5	.	.	51.8946	.	.	.	.	.	.	.
Preg_15-f-Sea2	6	66.8679	145.466	642	468.5	580.5	494.75			Preg_15-f-Sea2	906	Chrysominae	Phor	reg	WA	rat	f	r	6	66.8679	145.466	642	468.5	580.5	494.75	254.463	103.146	34.5336	1	0	0	70.7549	71.2618	36.7806	32.5365
Preg_16-f-Sea2	1	66.83	31.4513	383.5	593	449.5	582.5			Preg_16-f-Sea2	907	Chrysominae	Phor	reg	WA	rat	f	l	1	66.83	31.4513	383.5	593	449.5	582.5	.	.	31.4513	.	.	.	.	.	.	.
Preg_16-f-Sea2	2	72.0195	48.874	372.25	557	443.5	567.5			Preg_16-f-Sea2	908	Chrysominae	Phor	reg	WA	rat	f	l	2	72.0195	48.874	372.25	557	443.5	567.5	.	.	48.874	.	.	.	.	.	.	.
Preg_16-f-Sea2	3	65.7438	67.6404	388	519.5	446.5	549.5			Preg_16-f-Sea2	909	Chrysominae	Phor	reg	WA	rat	f	l	3	65.7438	67.6404	388	519.5	446.5	549.5	.	.	67.6404	.	.	.	.	.	.	.
Preg_16-f-Sea2	4	66.7879	118.171	507.25	423.5	521.5	488.75			Preg_16-f-Sea2	910	Chrysominae	Phor	reg	WA	rat	f	r	4	66.7879	118.171	507.25	423.5	521.5	488.75	.	.	61.8287	.	.	.	.	.	.	.
Preg_16-f-Sea2	5	72.8118	132.852	544	415.25	541	488			Preg_16-f-Sea2	911	Chrysominae	Phor	reg	WA	rat	f	r	5	72.8118	132.852	544	415.25	541	488	.	.	47.1479	.	.	.	.	.	.	.
Preg_16-f-Sea2	6	67.6041	149.931	576.25	436.25	553.75	500			Preg_16-f-Sea2	912	Chrysominae	Phor	reg	WA	rat	f	r	6	67.6041	149.931	576.25	436.25	553.75	500	248.441	96.5172	30.0692	0	0	0	70.1681	73.6376	33.1361	34.1559
Preg_17-f-Sea2	1	65.8635	34.8867	352.75	416	409.75	449			Preg_17-f-Sea2	913	Chrysominae	Phor	reg	WA	rat	f	l	1	65.8635	34.8867	352.75	416	409.75	449	.	.	34.8867	.	.	.	.	.	.	.
Preg_17-f-Sea2	2	73.8702	53.5228	363.25	379.25	412	434.75			Preg_17-f-Sea2	914	Chrysominae	Phor	reg	WA	rat	f	l	2	73.8702	53.5228	363.25	379.25	412	434.75	.	.	53.5228	.	.	.	.	.	.	.
Preg_17-f-Sea2	3	57.5206	72.6005	400.75	365	422.5	418.25			Preg_17-f-Sea2	915	Chrysominae	Phor	reg	WA	rat	f	l	3	57.5206	72.6005	400.75	365	422.5	418.25	.	.	72.6005	.	.	.	.	.	.	.
Preg_17-f-Sea2	4	69.5238	115.013	538.75	350	514.75	415.25			Preg_17-f-Sea2	916	Chrysominae	Phor	reg	WA	rat	f	r	4	69.5238	115.013	538.75	350	514.75	415.25	.	.	64.9875	.	.	.	.	.	.	.
Preg_17-f-Sea2	5	75.5269	127.246	571.75	362.75	531.25	426.5			Preg_17-f-Sea2	917	Chrysominae	Phor	reg	WA	rat	f	r	5	75.5269	127.246	571.75	362.75	531.25	426.5	.	.	52.7543	.	.	.	.	.	.	.
Preg_17-f-Sea2	6	64.9562	148.742	589.75	401.75	537.25	440			Preg_17-f-Sea2	918	Chrysominae	Phor	reg	WA	rat	f	r	6	64.9562	148.742	589.75	401.75	537.25	440	237.428	92.2988	31.2579	1	0	0	72.6572	70.0357	33.2885	33.4487
Preg_2-f-Sea2	1	75.505	31.0913	418.667	423	492.667	438			Preg_2-f-Sea2	919	Chrysominae	Phor	reg	WA	rat	f	l	1	75.505	31.0913	418.667	423	492.667	438	.	.	31.0913	.	.	.	.	.	.	.
Preg_2-f-Sea2	2	77.026	49.193	425.667	384	492.667	422			Preg_2-f-Sea2	920	Chrysominae	Phor	reg	WA	rat	f	l	2	77.026	49.193	425.667	384	492.667	422	.	.	49.193	.	.	.	.	.	.	.
Preg_2-f-Sea2	3	72.3464	60.148	449.667	358	504.667	405			Preg_2-f-Sea2	921	Chrysominae	Phor	reg	WA	rat	f	l	3	72.3464	60.148	449.667	358	504.667	405	.	.	60.148	.	.	.	.	.	.	.
Preg_2-f-Sea2	4	70.1783	113.718	591.667	306	586.667	376			Preg_2-f-Sea2	922	Chrysominae	Phor	reg	WA	rat	f	r	4	70.1783	113.718	591.667	306	586.667	376	.	.	66.2818	.	.	.	.	.	.	.
Preg_2-f-Sea2	5	79.712	129.431	634.667	308	607.667	383			Preg_2-f-Sea2	923	Chrysominae	Phor	reg	WA	rat	f	r	5	79.712	129.431	634.667	308	607.667	383	.	.	50.5685	.	.	.	.	.	.	.
Preg_2-f-Sea2	6	75	146.502	663.667	333	618.667	393			Preg_2-f-Sea2	924	Chrysominae	Phor	reg	WA	rat	f	r	6	75	146.502	663.667	333	618.667	393	261.008	86.977	33.4975	1	0	0	76.896	72.0139	35.1141	36.2353
Preg_3-f-Sea2	1	65.4609	25.6938	422.75	435.5	488	430.25			Preg_3-f-Sea2	925	Chrysominae	Phor	reg	WA	rat	f	l	1	65.4609	25.6938	422.75	435.5	488	430.25	.	.	25.6938	.	.	.	.	.	.	.
Preg_3-f-Sea2	2	74.4958	47.2694	414.5	395	485.75	416.75			Preg_3-f-Sea2	926	Chrysominae	Phor	reg	WA	rat	f	l	2	74.4958	47.2694	414.5	395	485.75	416.75	.	.	47.2694	.	.	.	.	.	.	.
Preg_3-f-Sea2	3	69.4915	65.1846	433.25	360.5	490.25	400.25			Preg_3-f-Sea2	927	Chrysominae	Phor	reg	WA	rat	f	l	3	69.4915	65.1846	433.25	360.5	490.25	400.25	.	.	65.1846	.	.	.	.	.	.	.
Preg_3-f-Sea2	4	68.7468	113.401	554.75	288.5	563	356.75			Preg_3-f-Sea2	928	Chrysominae	Phor	reg	WA	rat	f	r	4	68.7468	113.401	554.75	288.5	563	356.75	.	.	66.5985	.	.	.	.	.	.	.
Preg_3-f-Sea2	5	78.2592	132.465	597.5	284	581	360.5			Preg_3-f-Sea2	929	Chrysominae	Phor	reg	WA	rat	f	r	5	78.2592	132.465	597.5	284	581	360.5	.	.	47.5346	.	.	.	.	.	.	.
Preg_3-f-Sea2	6	71.7888	152.49	628.25	311.75	590	372.5			Preg_3-f-Sea2	930	Chrysominae	Phor	reg	WA	rat	f	r	6	71.7888	152.49	628.25	311.75	590	372.5	239.884	84.7633	27.5103	0	0	0	77.0896	75.7314	30.0843	31.258
Preg_4-f-Sea2	1	51.663	32.5093	345.25	479.75	396.25	471.5			Preg_4-f-Sea2	931	Chrysominae	Phor	reg	WA	rat	f	l	1	51.663	32.5093	345.25	479.75	396.25	471.5	.	.	32.5093	.	.	.	.	.	.	.
Preg_4-f-Sea2	2	61.9238	52.872	331.75	449	392.5	461			Preg_4-f-Sea2	932	Chrysominae	Phor	reg	WA	rat	f	l	2	61.9238	52.872	331.75	449	392.5	461	.	.	52.872	.	.	.	.	.	.	.
Preg_4-f-Sea2	3	52.7459	71.5441	346.75	418.25	392.5	444.5			Preg_4-f-Sea2	933	Chrysominae	Phor	reg	WA	rat	f	l	3	52.7459	71.5441	346.75	418.25	392.5	444.5	.	.	71.5441	.	.	.	.	.	.	.
Preg_4-f-Sea2	4	54.0677	107.978	439	337.25	460.75	386.75			Preg_4-f-Sea2	934	Chrysominae	Phor	reg	WA	rat	f	r	4	54.0677	107.978	439	337.25	460.75	386.75	.	.	72.0223	.	.	.	.	.	.	.
Preg_4-f-Sea2	5	55.3681	123.129	469	323	477.25	377.75			Preg_4-f-Sea2	935	Chrysominae	Phor	reg	WA	rat	f	r	5	55.3681	123.129	469	323	477.25	377.75	.	.	56.871	.	.	.	.	.	.	.
Preg_4-f-Sea2	6	26.3356	151.681	499.75	358.25	490.75	383			Preg_4-f-Sea2	936	Chrysominae	Phor	reg	WA	rat	f	r	6	26.3356	151.681	499.75	358.25	490.75	383	196.552	89.4043	28.3188	1	0	0	64.2772	61.5183	27.2592	30.2335
Preg_5-f-Sea2	1	72.8118	36.6869	434	424.25	503	447.5			Preg_5-f-Sea2	937	Chrysominae	Phor	reg	WA	rat	f	l	1	72.8118	36.6869	434	424.25	503	447.5	.	.	36.6869	.	.	.	.	.	.	.
Preg_5-f-Sea2	2	80.1237	53.5406	437.75	386	503	432.5			Preg_5-f-Sea2	938	Chrysominae	Phor	reg	WA	rat	f	l	2	80.1237	53.5406	437.75	386	503	432.5	.	.	53.5406	.	.	.	.	.	.	.
Preg_5-f-Sea2	3	74.4014	70.8489	466.25	358.25	511.25	417.5			Preg_5-f-Sea2	939	Chrysominae	Phor	reg	WA	rat	f	l	3	74.4014	70.8489	466.25	358.25	511.25	417.5	.	.	70.8489	.	.	.	.	.	.	.
Preg_5-f-Sea2	4	74.3446	110.957	602.75	317	599	391.25			Preg_5-f-Sea2	940	Chrysominae	Phor	reg	WA	rat	f	r	4	74.3446	110.957	602.75	317	599	391.25	.	.	69.0434	.	.	.	.	.	.	.
Preg_5-f-Sea2	5	82.6022	128.804	644	319.25	614.75	396.5			Preg_5-f-Sea2	941	Chrysominae	Phor	reg	WA	rat	f	r	5	82.6022	128.804	644	319.25	614.75	396.5	.	.	51.196	.	.	.	.	.	.	.
Preg_5-f-Sea2	6	72.6223	146.356	667.25	353.75	622.25	410.75			Preg_5-f-Sea2	942	Chrysominae	Phor	reg	WA	rat	f	r	6	72.6223	146.356	667.25	353.75	622.25	410.75	243.672	91.5922	33.6445	1	0	0	74.2348	73.4579	31.1137	30.3449
Preg_6-f-Sea2	1	65.5982	35.7463	347.75	402.25	404	436			Preg_6-f-Sea2	943	Chrysominae	Phor	reg	WA	rat	f	l	1	65.5982	35.7463	347.75	402.25	404	436	.	.	35.7463	.	.	.	.	.	.	.
Preg_6-f-Sea2	2	73.3774	53.9272	359.75	362.5	407.75	418			Preg_6-f-Sea2	944	Chrysominae	Phor	reg	WA	rat	f	l	2	73.3774	53.9272	359.75	362.5	407.75	418	.	.	53.9272	.	.	.	.	.	.	.
Preg_6-f-Sea2	3	69.1466	70.4414	393.5	343.75	422	406.75			Preg_6-f-Sea2	945	Chrysominae	Phor	reg	WA	rat	f	l	3	69.1466	70.4414	393.5	343.75	422	406.75	.	.	70.4414	.	.	.	.	.	.	.
Preg_6-f-Sea2	4	69.7298	113.607	520.25	337	497.75	403			Preg_6-f-Sea2	946	Chrysominae	Phor	reg	WA	rat	f	r	4	69.7298	113.607	520.25	337	497.75	403	.	.	66.3928	.	.	.	.	.	.	.
Preg_6-f-Sea2	5	76.7569	128.628	558.5	349	515.75	412.75			Preg_6-f-Sea2	947	Chrysominae	Phor	reg	WA	rat	f	r	5	76.7569	128.628	558.5	349	515.75	412.75	.	.	51.3721	.	.	.	.	.	.	.
Preg_6-f-Sea2	6	67.6581	148.802	573.5	386.5	518.75	426.25			Preg_6-f-Sea2	948	Chrysominae	Phor	reg	WA	rat	f	r	6	67.6581	148.802	573.5	386.5	518.75	426.25	226.299	75.8428	31.1981	1	0	0	72.7036	74.2651	34.3448	31.3299
Preg_7-f-Sea2	1	72.3002	36.7871	372.25	362.25	415.75	420			Preg_7-f-Sea2	949	Chrysominae	Phor	reg	WA	rat	f	l	1	72.3002	36.7871	372.25	362.25	415.75	420	.	.	36.7871	.	.	.	.	.	.	.
Preg_7-f-Sea2	2	74.97	53.8907	399.25	339.75	424.75	410.25			Preg_7-f-Sea2	950	Chrysominae	Phor	reg	WA	rat	f	l	2	74.97	53.8907	399.25	339.75	424.75	410.25	.	.	53.8907	.	.	.	.	.	.	.
Preg_7-f-Sea2	3	69.1466	70.0445	435.25	335.25	439.75	404.25			Preg_7-f-Sea2	951	Chrysominae	Phor	reg	WA	rat	f	l	3	69.1466	70.0445	435.25	335.25	439.75	404.25	.	.	70.0445	.	.	.	.	.	.	.
Preg_7-f-Sea2	4	67.9526	111.152	574.75	374.25	533.5	428.25			Preg_7-f-Sea2	952	Chrysominae	Phor	reg	WA	rat	f	r	4	67.9526	111.152	574.75	374.25	533.5	428.25	.	.	68.8483	.	.	.	.	.	.	.
Preg_7-f-Sea2	5	73.6758	125.389	601.75	397.5	544	443.25			Preg_7-f-Sea2	953	Chrysominae	Phor	reg	WA	rat	f	r	5	73.6758	125.389	601.75	397.5	544	443.25	.	.	54.6107	.	.	.	.	.	.	.
Preg_7-f-Sea2	6	69.0204	144.75	611.5	435	546.25	457.5			Preg_7-f-Sea2	954	Chrysominae	Phor	reg	WA	rat	f	r	6	69.0204	144.75	611.5	435	546.25	457.5	250.066	96.7733	35.2497	1	0	0	71.0009	68.542	28.7065	31.9081
Preg_8-f-Sea2	1	70.7747	28.9621	455.5	464	509.5	509.75			Preg_8-f-Sea2	955	Chrysominae	Phor	reg	WA	rat	f	l	1	70.7747	28.9621	455.5	464	509.5	509.75	.	.	28.9621	.	.	.	.	.	.	.
Preg_8-f-Sea2	2	78.4207	45	469.75	431	513.25	496.25			Preg_8-f-Sea2	956	Chrysominae	Phor	reg	WA	rat	f	l	2	78.4207	45	469.75	431	513.25	496.25	.	.	45	.	.	.	.	.	.	.
Preg_8-f-Sea2	3	67.8574	58.6529	505	419.75	528.25	483.5			Preg_8-f-Sea2	957	Chrysominae	Phor	reg	WA	rat	f	l	3	67.8574	58.6529	505	419.75	528.25	483.5	.	.	58.6529	.	.	.	.	.	.	.
Preg_8-f-Sea2	4	67.5	115.56	646	447.5	605.5	501.5			Preg_8-f-Sea2	958	Chrysominae	Phor	reg	WA	rat	f	r	4	67.5	115.56	646	447.5	605.5	501.5	.	.	64.44	.	.	.	.	.	.	.
Preg_8-f-Sea2	5	74.5185	128.589	676	468.5	619	516.5			Preg_8-f-Sea2	959	Chrysominae	Phor	reg	WA	rat	f	r	5	74.5185	128.589	676	468.5	619	516.5	.	.	51.4108	.	.	.	.	.	.	.
Preg_8-f-Sea2	6	67.9651	146.654	681.25	506	618.25	531.5			Preg_8-f-Sea2	960	Chrysominae	Phor	reg	WA	rat	f	r	6	67.9651	146.654	681.25	506	618.25	531.5	229.624	79.3194	33.3462	1	0	0	68.2994	66.3951	32.2587	32.597
Preg_9-f-Sea2	1	67.4542	33.708	421.25	436.25	466.25	486.5			Preg_9-f-Sea2	961	Chrysominae	Phor	reg	WA	rat	f	l	1	67.4542	33.708	421.25	436.25	466.25	486.5	.	.	33.708	.	.	.	.	.	.	.
Preg_9-f-Sea2	2	75.4934	54.5974	447.5	406.25	474.5	476.75			Preg_9-f-Sea2	962	Chrysominae	Phor	reg	WA	rat	f	l	2	75.4934	54.5974	447.5	406.25	474.5	476.75	.	.	54.5974	.	.	.	.	.	.	.
Preg_9-f-Sea2	3	68.2005	67.334	483.5	399.5	493.25	467			Preg_9-f-Sea2	963	Chrysominae	Phor	reg	WA	rat	f	l	3	68.2005	67.334	483.5	399.5	493.25	467	.	.	67.334	.	.	.	.	.	.	.
Preg_9-f-Sea2	4	72.3896	109.573	620	426.5	579.5	486.5			Preg_9-f-Sea2	964	Chrysominae	Phor	reg	WA	rat	f	r	4	72.3896	109.573	620	426.5	579.5	486.5	.	.	70.4274	.	.	.	.	.	.	.
Preg_9-f-Sea2	5	76.8997	120.948	648.5	449.75	593.75	503.75			Preg_9-f-Sea2	965	Chrysominae	Phor	reg	WA	rat	f	r	5	76.8997	120.948	648.5	449.75	593.75	503.75	.	.	59.0517	.	.	.	.	.	.	.
Preg_9-f-Sea2	6	65.0774	138.102	654.5	487.25	596.75	517.25			Preg_9-f-Sea2	966	Chrysominae	Phor	reg	WA	rat	f	r	6	65.0774	138.102	654.5	487.25	596.75	517.25	238.76	88.4269	41.8978	1	0	0	69.8628	72.2885	33.3054	35.258
Preg_1-m-Sea2	1	73.7445	32.5912	397.75	478.75	471.25	472.75			Preg_1-m-Sea2	967	Chrysominae	Phor	reg	WA	rat	m	l	1	73.7445	32.5912	397.75	478.75	471.25	472.75	.	.	32.5912	.	.	.	.	.	.	.
Preg_1-m-Sea2	2	79.5743	48.6738	386.5	444.25	464.5	460			Preg_1-m-Sea2	968	Chrysominae	Phor	reg	WA	rat	m	l	2	79.5743	48.6738	386.5	444.25	464.5	460	.	.	48.6738	.	.	.	.	.	.	.
Preg_1-m-Sea2	3	74.1742	61.7499	401.5	407.5	469	438.25			Preg_1-m-Sea2	969	Chrysominae	Phor	reg	WA	rat	m	l	3	74.1742	61.7499	401.5	407.5	469	438.25	.	.	61.7499	.	.	.	.	.	.	.
Preg_1-m-Sea2	4	75.3031	122.115	519.25	319	526	394			Preg_1-m-Sea2	970	Chrysominae	Phor	reg	WA	rat	m	r	4	75.3031	122.115	519.25	319	526	394	.	.	57.8848	.	.	.	.	.	.	.
Preg_1-m-Sea2	5	81.4985	133.598	558.25	315.25	549.25	396.25			Preg_1-m-Sea2	971	Chrysominae	Phor	reg	WA	rat	m	r	5	81.4985	133.598	558.25	315.25	549.25	396.25	.	.	46.4018	.	.	.	.	.	.	.
Preg_1-m-Sea2	6	73.8664	151.22	589.75	337.75	559.75	405.25			Preg_1-m-Sea2	972	Chrysominae	Phor	reg	WA	rat	m	r	6	73.8664	151.22	589.75	337.75	559.75	405.25	238.212	72.16	28.7795	0	1	0	72.9508	71.3486	34.5733	35.5756
Preg_10-m-Sea2	1	75.2134	31.0681	541.5	298.5	563.25	370.5			Preg_10-m-Sea2	973	Chrysominae	Phor	reg	WA	rat	m	l	1	75.2134	31.0681	541.5	298.5	563.25	370.5	.	.	31.0681	.	.	.	.	.	.	.
Preg_10-m-Sea2	2	81.17	51.5852	580.5	280.5	575.25	361.5			Preg_10-m-Sea2	974	Chrysominae	Phor	reg	WA	rat	m	l	2	81.17	51.5852	580.5	280.5	575.25	361.5	.	.	51.5852	.	.	.	.	.	.	.
Preg_10-m-Sea2	3	75.1686	72.6519	627	296.25	595.5	364.5			Preg_10-m-Sea2	975	Chrysominae	Phor	reg	WA	rat	m	l	3	75.1686	72.6519	627	296.25	595.5	364.5	.	.	72.6519	.	.	.	.	.	.	.
Preg_10-m-Sea2	4	71.2026	114.282	752.25	416.25	687	444.75			Preg_10-m-Sea2	976	Chrysominae	Phor	reg	WA	rat	m	r	4	71.2026	114.282	752.25	416.25	687	444.75	.	.	65.7181	.	.	.	.	.	.	.
Preg_10-m-Sea2	5	81.9699	133.679	772.5	457.5	690.75	463.5			Preg_10-m-Sea2	977	Chrysominae	Phor	reg	WA	rat	m	r	5	81.9699	133.679	772.5	457.5	690.75	463.5	.	.	46.3209	.	.	.	.	.	.	.
Preg_10-m-Sea2	6	74.2159	151.913	753.75	495	681.75	477			Preg_10-m-Sea2	978	Chrysominae	Phor	reg	WA	rat	m	r	6	74.2159	151.913	753.75	495	681.75	477	289.244	121.706	28.087	1	0	0	78.7643	85.5296	32.8034	32.6745
Preg_11-m-Sea2	1	78.4673	33.3754	350	473	416.75	514.25			Preg_11-m-Sea2	979	Chrysominae	Phor	reg	WA	rat	m	l	1	78.4673	33.3754	350	473	416.75	514.25	.	.	33.3754	.	.	.	.	.	.	.
Preg_11-m-Sea2	2	83.8693	53.5606	371	436.25	422.75	502.25			Preg_11-m-Sea2	980	Chrysominae	Phor	reg	WA	rat	m	l	2	83.8693	53.5606	371	436.25	422.75	502.25	.	.	53.5606	.	.	.	.	.	.	.
Preg_11-m-Sea2	3	75.8502	67.1226	406.25	419.75	437.75	488.75			Preg_11-m-Sea2	981	Chrysominae	Phor	reg	WA	rat	m	l	3	75.8502	67.1226	406.25	419.75	437.75	488.75	.	.	67.1226	.	.	.	.	.	.	.
Preg_11-m-Sea2	4	76.5331	115.965	551.75	415.25	520.25	485			Preg_11-m-Sea2	982	Chrysominae	Phor	reg	WA	rat	m	r	4	76.5331	115.965	551.75	415.25	520.25	485	.	.	64.0352	.	.	.	.	.	.	.
Preg_11-m-Sea2	5	82.5	128.53	590.75	430.25	541.25	496.25			Preg_11-m-Sea2	983	Chrysominae	Phor	reg	WA	rat	m	r	5	82.5	128.53	590.75	430.25	541.25	496.25	.	.	51.4698	.	.	.	.	.	.	.
Preg_11-m-Sea2	6	74.4731	147.33	610.25	467.75	548.75	509.75			Preg_11-m-Sea2	984	Chrysominae	Phor	reg	WA	rat	m	r	6	74.4731	147.33	610.25	467.75	548.75	509.75	260.303	82.5852	32.6699	1	0	0	78.6034	77.4572	33.0341	37.7467
Preg_12-m-Sea2	1	72.6572	39.9594	420	446	471.75	497			Preg_12-m-Sea2	985	Chrysominae	Phor	reg	WA	rat	m	l	1	72.6572	39.9594	420	446	471.75	497	.	.	39.9594	.	.	.	.	.	.	.
Preg_12-m-Sea2	2	77.8267	57.8248	441.75	418.25	477.75	487.25			Preg_12-m-Sea2	986	Chrysominae	Phor	reg	WA	rat	m	l	2	77.8267	57.8248	441.75	418.25	477.75	487.25	.	.	57.8248	.	.	.	.	.	.	.
Preg_12-m-Sea2	3	72.2535	75.8175	480	407.75	492	479			Preg_12-m-Sea2	987	Chrysominae	Phor	reg	WA	rat	m	l	3	72.2535	75.8175	480	407.75	492	479	.	.	75.8175	.	.	.	.	.	.	.
Preg_12-m-Sea2	4	72.1327	110.611	606	416.75	575.25	482			Preg_12-m-Sea2	988	Chrysominae	Phor	reg	WA	rat	m	r	4	72.1327	110.611	606	416.75	575.25	482	.	.	69.3895	.	.	.	.	.	.	.
Preg_12-m-Sea2	5	81.5295	124.778	641.25	431	589.5	494			Preg_12-m-Sea2	989	Chrysominae	Phor	reg	WA	rat	m	r	5	81.5295	124.778	641.25	431	589.5	494	.	.	55.2217	.	.	.	.	.	.	.
Preg_12-m-Sea2	6	71.5376	145.856	656.25	468.5	594	503.75			Preg_12-m-Sea2	990	Chrysominae	Phor	reg	WA	rat	m	r	6	71.5376	145.856	656.25	468.5	594	503.75	237.319	83.304	34.1437	0	0	0	72.1327	71.1552	27.0936	28.7163
Preg_13-m-Sea2	1	76.1389	27.6921	431.25	406.25	465	474.5			Preg_13-m-Sea2	991	Chrysominae	Phor	reg	WA	rat	m	l	1	76.1389	27.6921	431.25	406.25	465	474.5	.	.	27.6921	.	.	.	.	.	.	.
Preg_13-m-Sea2	2	84.4808	47.8893	467.25	380	476.25	464			Preg_13-m-Sea2	992	Chrysominae	Phor	reg	WA	rat	m	l	2	84.4808	47.8893	467.25	380	476.25	464	.	.	47.8893	.	.	.	.	.	.	.
Preg_13-m-Sea2	3	76.3749	61.3392	505.5	387.5	495.75	463.25			Preg_13-m-Sea2	993	Chrysominae	Phor	reg	WA	rat	m	l	3	76.3749	61.3392	505.5	387.5	495.75	463.25	.	.	61.3392	.	.	.	.	.	.	.
Preg_13-m-Sea2	4	78.8214	117.44	639	476	568.5	511.25			Preg_13-m-Sea2	994	Chrysominae	Phor	reg	WA	rat	m	r	4	78.8214	117.44	639	476	568.5	511.25	.	.	62.5603	.	.	.	.	.	.	.
Preg_13-m-Sea2	5	84.2841	132.195	656.25	513.5	573.75	530.75			Preg_13-m-Sea2	995	Chrysominae	Phor	reg	WA	rat	m	r	5	84.2841	132.195	656.25	513.5	573.75	530.75	.	.	47.8051	.	.	.	.	.	.	.
Preg_13-m-Sea2	6	80.5334	148.813	647.25	553.25	567	546.5			Preg_13-m-Sea2	996	Chrysominae	Phor	reg	WA	rat	m	r	6	80.5334	148.813	647.25	553.25	567	546.5	261.276	87.1583	31.1873	0	0	0	77.6893	76.5808	32.7433	35.2819
Preg_14-m-Sea2	1	68.9429	31.6827	433	417.5	459.25	481.25			Preg_14-m-Sea2	997	Chrysominae	Phor	reg	WA	rat	m	l	1	68.9429	31.6827	433	417.5	459.25	481.25	.	.	31.6827	.	.	.	.	.	.	.
Preg_14-m-Sea2	2	75.7537	53.4956	468.25	395.75	469	471.5			Preg_14-m-Sea2	998	Chrysominae	Phor	reg	WA	rat	m	l	2	75.7537	53.4956	468.25	395.75	469	471.5	.	.	53.4956	.	.	.	.	.	.	.
Preg_14-m-Sea2	3	65.9488	71.2614	505.75	407	486.25	470			Preg_14-m-Sea2	999	Chrysominae	Phor	reg	WA	rat	m	l	3	65.9488	71.2614	505.75	407	486.25	470	.	.	71.2614	.	.	.	.	.	.	.
Preg_14-m-Sea2	4	65.9403	110.192	607.75	478.25	553	515			Preg_14-m-Sea2	1000	Chrysominae	Phor	reg	WA	rat	m	r	4	65.9403	110.192	607.75	478.25	553	515	.	.	69.808	.	.	.	.	.	.	.
Preg_14-m-Sea2	5	73.3084	130.453	628	513.5	556.75	530.75			Preg_14-m-Sea2	1001	Chrysominae	Phor	reg	WA	rat	m	r	5	73.3084	130.453	628	513.5	556.75	530.75	.	.	49.5469	.	.	.	.	.	.	.
Preg_14-m-Sea2	6	67.7661	149.143	620.5	551	553	545			Preg_14-m-Sea2	1002	Chrysominae	Phor	reg	WA	rat	m	r	6	67.7661	149.143	620.5	551	553	545	230.171	80.5019	30.8575	1	0	0	73.8588	73.5038	29.25	30
Preg_2-m-Sea2	1	76.327	32.5906	404	361.5	474.5	390.75			Preg_2-m-Sea2	1003	Chrysominae	Phor	reg	WA	rat	m	l	1	76.327	32.5906	404	361.5	474.5	390.75	.	.	32.5906	.	.	.	.	.	.	.
Preg_2-m-Sea2	2	84.3642	53.2561	420.5	318.75	482	376.5			Preg_2-m-Sea2	1004	Chrysominae	Phor	reg	WA	rat	m	l	2	84.3642	53.2561	420.5	318.75	482	376.5	.	.	53.2561	.	.	.	.	.	.	.
Preg_2-m-Sea2	3	77.8737	71.2707	460.25	294.75	497.75	363			Preg_2-m-Sea2	1005	Chrysominae	Phor	reg	WA	rat	m	l	3	77.8737	71.2707	460.25	294.75	497.75	363	.	.	71.2707	.	.	.	.	.	.	.
Preg_2-m-Sea2	4	76.6946	109.059	599.75	265.5	587.75	341.25			Preg_2-m-Sea2	1006	Chrysominae	Phor	reg	WA	rat	m	r	4	76.6946	109.059	599.75	265.5	587.75	341.25	.	.	70.9409	.	.	.	.	.	.	.
Preg_2-m-Sea2	5	84.6537	129.802	647.75	275.25	605.75	348.75			Preg_2-m-Sea2	1007	Chrysominae	Phor	reg	WA	rat	m	r	5	84.6537	129.802	647.75	275.25	605.75	348.75	.	.	50.1978	.	.	.	.	.	.	.
Preg_2-m-Sea2	6	77.5443	148.194	677	310.5	619.25	362.25			Preg_2-m-Sea2	1008	Chrysominae	Phor	reg	WA	rat	m	r	6	77.5443	148.194	677	310.5	619.25	362.25	277.723	92.5908	31.8063	1	0	0	89.4011	87.2905	36.2026	37.8583
Preg_3-m-Sea2	1	71.8279	37.4891	393.75	324.75	456.75	359.25			Preg_3-m-Sea2	1009	Chrysominae	Phor	reg	WA	rat	m	l	1	71.8279	37.4891	393.75	324.75	456.75	359.25	.	.	37.4891	.	.	.	.	.	.	.
Preg_3-m-Sea2	2	75.8539	52.5813	402.75	291	457.5	343.5			Preg_3-m-Sea2	1010	Chrysominae	Phor	reg	WA	rat	m	l	2	75.8539	52.5813	402.75	291	457.5	343.5	.	.	52.5813	.	.	.	.	.	.	.
Preg_3-m-Sea2	3	69.895	65.6046	429.75	270.75	468	329.25			Preg_3-m-Sea2	1011	Chrysominae	Phor	reg	WA	rat	m	l	3	69.895	65.6046	429.75	270.75	468	329.25	.	.	65.6046	.	.	.	.	.	.	.
Preg_3-m-Sea2	4	53.4398	103.614	562.5	257.25	558	310.5			Preg_3-m-Sea2	1012	Chrysominae	Phor	reg	WA	rat	m	r	4	53.4398	103.614	562.5	257.25	558	310.5	.	.	76.3865	.	.	.	.	.	.	.
Preg_3-m-Sea2	5	57.4032	127.692	598.5	270.75	570.75	321			Preg_3-m-Sea2	1013	Chrysominae	Phor	reg	WA	rat	m	r	5	57.4032	127.692	598.5	270.75	570.75	321	.	.	52.3077	.	.	.	.	.	.	.
Preg_3-m-Sea2	6	64.2028	151.378	627	292.5	576	331.5			Preg_3-m-Sea2	1014	Chrysominae	Phor	reg	WA	rat	m	r	6	64.2028	151.378	627	292.5	576	331.5	235.469	91.9324	28.6222	0	0	0	73.5038	64.8999	32.04	27.6586
Preg_4-m-Sea2	1	71.1908	28.3146	546.25	413	566.5	481.25			Preg_4-m-Sea2	1015	Chrysominae	Phor	reg	WA	rat	m	l	1	71.1908	28.3146	546.25	413	566.5	481.25	.	.	28.3146	.	.	.	.	.	.	.
Preg_4-m-Sea2	2	76.7972	49.8829	585.25	395.75	578.5	472.25			Preg_4-m-Sea2	1016	Chrysominae	Phor	reg	WA	rat	m	l	2	76.7972	49.8829	585.25	395.75	578.5	472.25	.	.	49.8829	.	.	.	.	.	.	.
Preg_4-m-Sea2	3	66.7879	69.3909	623.5	408.5	595.75	469.25			Preg_4-m-Sea2	1017	Chrysominae	Phor	reg	WA	rat	m	l	3	66.7879	69.3909	623.5	408.5	595.75	469.25	.	.	69.3909	.	.	.	.	.	.	.
Preg_4-m-Sea2	4	70.4561	109.639	733	514.25	669.25	544.25			Preg_4-m-Sea2	1018	Chrysominae	Phor	reg	WA	rat	m	r	4	70.4561	109.639	733	514.25	669.25	544.25	.	.	70.3607	.	.	.	.	.	.	.
Preg_4-m-Sea2	5	78.7643	133.749	745	555.5	666.25	557			Preg_4-m-Sea2	1019	Chrysominae	Phor	reg	WA	rat	m	r	5	78.7643	133.749	745	555.5	666.25	557	.	.	46.2508	.	.	.	.	.	.	.
Preg_4-m-Sea2	6	71.8905	158.196	724	594.5	658	566			Preg_4-m-Sea2	1020	Chrysominae	Phor	reg	WA	rat	m	r	6	71.8905	158.196	724	594.5	658	566	254.042	105.011	21.804	1	0	0	80.7531	77.381	31.6159	24.4872
Preg_5-m-Sea2	1	68.7968	29.7348	353.667	261	411.667	298			Preg_5-m-Sea2	1021	Chrysominae	Phor	reg	WA	rat	m	l	1	68.7968	29.7348	353.667	261	411.667	298	.	.	29.7348	.	.	.	.	.	.	.
Preg_5-m-Sea2	2	76.2168	49.1269	368.667	222	415.667	282			Preg_5-m-Sea2	1022	Chrysominae	Phor	reg	WA	rat	m	l	2	76.2168	49.1269	368.667	222	415.667	282	.	.	49.1269	.	.	.	.	.	.	.
Preg_5-m-Sea2	3	70.2638	62.8233	403.667	209	432.667	273			Preg_5-m-Sea2	1023	Chrysominae	Phor	reg	WA	rat	m	l	3	70.2638	62.8233	403.667	209	432.667	273	.	.	62.8233	.	.	.	.	.	.	.
Preg_5-m-Sea2	4	71.3443	118.439	541.667	212	504.667	273			Preg_5-m-Sea2	1024	Chrysominae	Phor	reg	WA	rat	m	r	4	71.3443	118.439	541.667	212	504.667	273	.	.	61.561	.	.	.	.	.	.	.
Preg_5-m-Sea2	5	77.1038	133.776	576.667	233	520.667	286			Preg_5-m-Sea2	1025	Chrysominae	Phor	reg	WA	rat	m	r	5	77.1038	133.776	576.667	233	520.667	286	.	.	46.2237	.	.	.	.	.	.	.
Preg_5-m-Sea2	6	69.857	153.57	586.667	272	522.667	300			Preg_5-m-Sea2	1026	Chrysominae	Phor	reg	WA	rat	m	r	6	69.857	153.57	586.667	272	522.667	300	233.26	72	26.4297	1	0	0	75	72.1388	32.6497	32.45
Preg_6-m-Sea2	1	74.8987	34.3128	479	408	521.75	469.5			Preg_6-m-Sea2	1027	Chrysominae	Phor	reg	WA	rat	m	l	1	74.8987	34.3128	479	408	521.75	469.5	.	.	34.3128	.	.	.	.	.	.	.
Preg_6-m-Sea2	2	83.0437	52.3185	506.75	378	530.75	457.5			Preg_6-m-Sea2	1028	Chrysominae	Phor	reg	WA	rat	m	l	2	83.0437	52.3185	506.75	378	530.75	457.5	.	.	52.3185	.	.	.	.	.	.	.
Preg_6-m-Sea2	3	73.8093	63.8697	540.5	376.5	547.25	450			Preg_6-m-Sea2	1029	Chrysominae	Phor	reg	WA	rat	m	l	3	73.8093	63.8697	540.5	376.5	547.25	450	.	.	63.8697	.	.	.	.	.	.	.
Preg_6-m-Sea2	4	73.733	115.353	691.25	431.25	638	482.25			Preg_6-m-Sea2	1030	Chrysominae	Phor	reg	WA	rat	m	r	4	73.733	115.353	691.25	431.25	638	482.25	.	.	64.6468	.	.	.	.	.	.	.
Preg_6-m-Sea2	5	77.8303	127.112	715.25	456.75	649.25	498			Preg_6-m-Sea2	1031	Chrysominae	Phor	reg	WA	rat	m	r	5	77.8303	127.112	715.25	456.75	649.25	498	.	.	52.8885	.	.	.	.	.	.	.
Preg_6-m-Sea2	6	75.4971	145.909	720.5	498	647	515.25			Preg_6-m-Sea2	1032	Chrysominae	Phor	reg	WA	rat	m	r	6	75.4971	145.909	720.5	498	647	515.25	257.725	96.31	34.0911	1	0	0	72.8775	69.0978	32.1014	34.2053
Preg_7-m-Sea2	1	74.1742	27.5915	395.5	371	463	401.75			Preg_7-m-Sea2	1033	Chrysominae	Phor	reg	WA	rat	m	l	1	74.1742	27.5915	395.5	371	463	401.75	.	.	27.5915	.	.	.	.	.	.	.
Preg_7-m-Sea2	2	80.6381	49.6071	407.5	327.5	463	386			Preg_7-m-Sea2	1034	Chrysominae	Phor	reg	WA	rat	m	l	2	80.6381	49.6071	407.5	327.5	463	386	.	.	49.6071	.	.	.	.	.	.	.
Preg_7-m-Sea2	3	75.6348	62.7205	439	308	477.25	373.25			Preg_7-m-Sea2	1035	Chrysominae	Phor	reg	WA	rat	m	l	3	75.6348	62.7205	439	308	477.25	373.25	.	.	62.7205	.	.	.	.	.	.	.
Preg_7-m-Sea2	4	74.4618	119.407	597.25	299.75	564.25	366.5			Preg_7-m-Sea2	1036	Chrysominae	Phor	reg	WA	rat	m	r	4	74.4618	119.407	597.25	299.75	564.25	366.5	.	.	60.5934	.	.	.	.	.	.	.
Preg_7-m-Sea2	5	81.0555	132.091	631	316.25	580	379.25			Preg_7-m-Sea2	1037	Chrysominae	Phor	reg	WA	rat	m	r	5	81.0555	132.091	631	316.25	580	379.25	.	.	47.9094	.	.	.	.	.	.	.
Preg_7-m-Sea2	6	73.8664	153.932	649.75	357.5	585.25	393.5			Preg_7-m-Sea2	1038	Chrysominae	Phor	reg	WA	rat	m	r	6	73.8664	153.932	649.75	357.5	585.25	393.5	254.608	87.2615	26.068	1	0	0	78.0469	76.5588	31.864	34.2053
Preg_8-m-Sea2	1	72.3464	34.5802	454.667	263	509.667	310			Preg_8-m-Sea2	1039	Chrysominae	Phor	reg	WA	rat	m	l	1	72.3464	34.5802	454.667	263	509.667	310	.	.	34.5802	.	.	.	.	.	.	.
Preg_8-m-Sea2	2	79.2591	54.5889	473.667	227	512.667	296			Preg_8-m-Sea2	1040	Chrysominae	Phor	reg	WA	rat	m	l	2	79.2591	54.5889	473.667	227	512.667	296	.	.	54.5889	.	.	.	.	.	.	.
Preg_8-m-Sea2	3	72.1249	67.1373	509.667	218	530.667	287			Preg_8-m-Sea2	1041	Chrysominae	Phor	reg	WA	rat	m	l	3	72.1249	67.1373	509.667	218	530.667	287	.	.	67.1373	.	.	.	.	.	.	.
Preg_8-m-Sea2	4	72.2011	114.892	653.667	235	616.667	297			Preg_8-m-Sea2	1042	Chrysominae	Phor	reg	WA	rat	m	r	4	72.2011	114.892	653.667	235	616.667	297	.	.	65.1075	.	.	.	.	.	.	.
Preg_8-m-Sea2	5	78.5684	126.486	685.667	254	632.667	312			Preg_8-m-Sea2	1043	Chrysominae	Phor	reg	WA	rat	m	r	5	78.5684	126.486	685.667	254	632.667	312	.	.	53.5143	.	.	.	.	.	.	.
Preg_8-m-Sea2	6	71.8679	142.144	697.667	288	636.667	326			Preg_8-m-Sea2	1044	Chrysominae	Phor	reg	WA	rat	m	r	6	71.8679	142.144	697.667	288	636.667	326	244.283	86.5794	37.856	1	0	0	68.884	71.0634	31.1448	35.2278
Preg_9-m-Sea2	1	77.0065	41.1701	294.667	508	371.667	509			Preg_9-m-Sea2	1045	Chrysominae	Phor	reg	WA	rat	m	l	1	77.0065	41.1701	294.667	508	371.667	509	.	.	41.1701	.	.	.	.	.	.	.
Preg_9-m-Sea2	2	81.6088	57.5288	288.667	471	366.667	495			Preg_9-m-Sea2	1046	Chrysominae	Phor	reg	WA	rat	m	l	2	81.6088	57.5288	288.667	471	366.667	495	.	.	57.5288	.	.	.	.	.	.	.
Preg_9-m-Sea2	3	73.4302	69.7838	307.667	439	371.667	475			Preg_9-m-Sea2	1047	Chrysominae	Phor	reg	WA	rat	m	l	3	73.4302	69.7838	307.667	439	371.667	475	.	.	69.7838	.	.	.	.	.	.	.
Preg_9-m-Sea2	4	72.2357	108.477	418.667	347	445.667	414			Preg_9-m-Sea2	1048	Chrysominae	Phor	reg	WA	rat	m	r	4	72.2357	108.477	418.667	347	445.667	414	.	.	71.5226	.	.	.	.	.	.	.
Preg_9-m-Sea2	5	82.0366	121.308	451.667	331	464.667	412			Preg_9-m-Sea2	1049	Chrysominae	Phor	reg	WA	rat	m	r	5	82.0366	121.308	451.667	331	464.667	412	.	.	58.6918	.	.	.	.	.	.	.
Preg_9-m-Sea2	6	76.2955	141	491.667	343	477.667	418			Preg_9-m-Sea2	1050	Chrysominae	Phor	reg	WA	rat	m	r	6	76.2955	141	491.667	343	477.667	418	256.971	95.901	39.0004	1	0	0	73.1095	70.214	34	32.249
Preg_01-f-cult.tif	1	66.4906	30.5899	384.667	463	449.667	477			Preg_01-f-cult.tif	1051	Chrysominae	Phor	reg	NE	liver	f	l	1	66.4906	30.5899	384.667	463	449.667	477	.	.	30.5899	.	.	.	.	.	.	.
Preg_01-f-cult.tif	2	78.032	49.2728	383.667	423	450.667	463			Preg_01-f-cult.tif	1052	Chrysominae	Phor	reg	NE	liver	f	l	2	78.032	49.2728	383.667	423	450.667	463	.	.	49.2728	.	.	.	.	.	.	.
Preg_01-f-cult.tif	3	70.7672	65.7256	410.667	388	458.667	440			Preg_01-f-cult.tif	1053	Chrysominae	Phor	reg	NE	liver	f	l	3	70.7672	65.7256	410.667	388	458.667	440	.	.	65.7256	.	.	.	.	.	.	.
Preg_01-f-cult.tif	4	71.0282	110.049	556.667	341	554.667	412			Preg_01-f-cult.tif	1054	Chrysominae	Phor	reg	NE	liver	f	r	4	71.0282	110.049	556.667	341	554.667	412	.	.	69.9515	.	.	.	.	.	.	.
Preg_01-f-cult.tif	5	75.0267	129.527	600.667	352	573.667	422			Preg_01-f-cult.tif	1055	Chrysominae	Phor	reg	NE	liver	f	r	5	75.0267	129.527	600.667	352	573.667	422	.	.	50.4727	.	.	.	.	.	.	.
Preg_01-f-cult.tif	6	68.1175	148.671	627.667	381	583.667	433			Preg_01-f-cult.tif	1056	Chrysominae	Phor	reg	NE	liver	f	r	6	68.1175	148.671	627.667	381	583.667	433	256.462	100	31.3287	1	0	0	81.4923	79.3788	38.0789	35.805
Preg_01-m-cult.tif	1	73.0068	24.7141	415.667	421	482.667	450			Preg_01-m-cult.tif	1057	Chrysominae	Phor	reg	NE	liver	m	l	1	73.0068	24.7141	415.667	421	482.667	450	.	.	24.7141	.	.	.	.	.	.	.
Preg_01-m-cult.tif	2	77.8332	44.2268	426.667	384	483.667	437			Preg_01-m-cult.tif	1058	Chrysominae	Phor	reg	NE	liver	m	l	2	77.8332	44.2268	426.667	384	483.667	437	.	.	44.2268	.	.	.	.	.	.	.
Preg_01-m-cult.tif	3	72.0694	62.2548	459.667	358	494.667	421			Preg_01-m-cult.tif	1059	Chrysominae	Phor	reg	NE	liver	m	l	3	72.0694	62.2548	459.667	358	494.667	421	.	.	62.2548	.	.	.	.	.	.	.
Preg_01-m-cult.tif	4	71.1758	115.354	596.667	354	567.667	419			Preg_01-m-cult.tif	1060	Chrysominae	Phor	reg	NE	liver	m	r	4	71.1758	115.354	596.667	354	567.667	419	.	.	64.6464	.	.	.	.	.	.	.
Preg_01-m-cult.tif	5	81.3204	136.808	637.667	378	579.667	435			Preg_01-m-cult.tif	1061	Chrysominae	Phor	reg	NE	liver	m	r	5	81.3204	136.808	637.667	378	579.667	435	.	.	43.1924	.	.	.	.	.	.	.
Preg_01-m-cult.tif	6	72.4983	156.865	646.667	420	580.667	450			Preg_01-m-cult.tif	1062	Chrysominae	Phor	reg	NE	liver	m	r	6	72.4983	156.865	646.667	420	580.667	450	231.002	73.0274	23.1346	1	0	0	82.801	76.844	31.3847	33.6155
Preg_02-f-cult.tif	1	68.1542	29.401	424.667	387	450.667	450			Preg_02-f-cult.tif	1063	Chrysominae	Phor	reg	NE	liver	f	l	1	68.1542	29.401	424.667	387	450.667	450	.	.	29.401	.	.	.	.	.	.	.
Preg_02-f-cult.tif	2	74.2428	47.1914	456.667	368	462.667	442			Preg_02-f-cult.tif	1064	Chrysominae	Phor	reg	NE	liver	f	l	2	74.2428	47.1914	456.667	368	462.667	442	.	.	47.1914	.	.	.	.	.	.	.
Preg_02-f-cult.tif	3	69.6419	67.6592	499.667	370	480.667	437			Preg_02-f-cult.tif	1065	Chrysominae	Phor	reg	NE	liver	f	l	3	69.6419	67.6592	499.667	370	480.667	437	.	.	67.6592	.	.	.	.	.	.	.
Preg_02-f-cult.tif	4	70.2638	117.45	610.667	457	546.667	486			Preg_02-f-cult.tif	1066	Chrysominae	Phor	reg	NE	liver	f	r	4	70.2638	117.45	610.667	457	546.667	486	.	.	62.5496	.	.	.	.	.	.	.
Preg_02-f-cult.tif	5	76.3217	136.565	622.667	498	546.667	505			Preg_02-f-cult.tif	1067	Chrysominae	Phor	reg	NE	liver	f	r	5	76.3217	136.565	622.667	498	546.667	505	.	.	43.4355	.	.	.	.	.	.	.
Preg_02-f-cult.tif	6	67.1863	156.484	606.667	536	541.667	519			Preg_02-f-cult.tif	1068	Chrysominae	Phor	reg	NE	liver	f	r	6	67.1863	156.484	606.667	536	541.667	519	235.213	82.201	23.5164	1	0	0	79.1012	76.9025	32.6956	33.3766
Preg_02-m-cult.tif	1	60.5392	22.9797	375.667	467	431.667	490			Preg_02-m-cult.tif	1069	Chrysominae	Phor	reg	NE	liver	m	l	1	60.5392	22.9797	375.667	467	431.667	490	.	.	22.9797	.	.	.	.	.	.	.
Preg_02-m-cult.tif	2	67.897	46.8445	386.667	425	433.667	474			Preg_02-m-cult.tif	1070	Chrysominae	Phor	reg	NE	liver	m	l	2	67.897	46.8445	386.667	425	433.667	474	.	.	46.8445	.	.	.	.	.	.	.
Preg_02-m-cult.tif	3	66.1891	63.6989	415.667	399	445.667	458			Preg_02-m-cult.tif	1071	Chrysominae	Phor	reg	NE	liver	m	l	3	66.1891	63.6989	415.667	399	445.667	458	.	.	63.6989	.	.	.	.	.	.	.
Preg_02-m-cult.tif	4	70.214	116.851	549.667	394	518.667	457			Preg_02-m-cult.tif	1072	Chrysominae	Phor	reg	NE	liver	m	r	4	70.214	116.851	549.667	394	518.667	457	.	.	63.1488	.	.	.	.	.	.	.
Preg_02-m-cult.tif	5	76.4199	133.53	584.667	417	532.667	473			Preg_02-m-cult.tif	1073	Chrysominae	Phor	reg	NE	liver	m	r	5	76.4199	133.53	584.667	417	532.667	473	.	.	46.47	.	.	.	.	.	.	.
Preg_02-m-cult.tif	6	66.6408	154.855	595.667	461	535.667	490			Preg_02-m-cult.tif	1074	Chrysominae	Phor	reg	NE	liver	m	r	6	66.6408	154.855	595.667	461	535.667	490	220.082	73.0068	25.145	1	0	0	81.2712	78.8923	34.9285	37.1214
Preg_03-f-cult.tif	1	71.8471	29.9329	407.667	418	448.667	477			Preg_03-f-cult.tif	1075	Chrysominae	Phor	reg	NE	liver	f	l	1	71.8471	29.9329	407.667	418	448.667	477	.	.	29.9329	.	.	.	.	.	.	.
Preg_03-f-cult.tif	2	81.2527	51.2057	437.667	387	456.667	466			Preg_03-f-cult.tif	1076	Chrysominae	Phor	reg	NE	liver	f	l	2	81.2527	51.2057	437.667	387	456.667	466	.	.	51.2057	.	.	.	.	.	.	.
Preg_03-f-cult.tif	3	72	90	478.667	386	478.667	458			Preg_03-f-cult.tif	1077	Chrysominae	Phor	reg	NE	liver	f	l	3	72	90	478.667	386	478.667	458	.	.	90	.	.	.	.	.	.	.
Preg_03-f-cult.tif	4	77.3369	114.449	613.667	448	554.667	498			Preg_03-f-cult.tif	1078	Chrysominae	Phor	reg	NE	liver	f	r	4	77.3369	114.449	613.667	448	554.667	498	.	.	65.551	.	.	.	.	.	.	.
Preg_03-f-cult.tif	5	80.5295	126.573	633.667	481	562.667	519			Preg_03-f-cult.tif	1079	Chrysominae	Phor	reg	NE	liver	f	r	5	80.5295	126.573	633.667	481	562.667	519	.	.	53.4273	.	.	.	.	.	.	.
Preg_03-f-cult.tif	6	72.1803	144.353	631.667	518	560.667	531			Preg_03-f-cult.tif	1080	Chrysominae	Phor	reg	NE	liver	f	r	6	72.1803	144.353	631.667	518	560.667	531	245.308	85.8836	35.647	1	0	0	72.2772	77.8781	35.5106	33.541
Preg_03-m-cult.tif	1	66.7533	28.0557	390.667	476	456.667	486			Preg_03-m-cult.tif	1081	Chrysominae	Phor	reg	NE	liver	m	l	1	66.7533	28.0557	390.667	476	456.667	486	.	.	28.0557	.	.	.	.	.	.	.
Preg_03-m-cult.tif	2	76.0066	52.0847	391.667	431	455.667	472			Preg_03-m-cult.tif	1082	Chrysominae	Phor	reg	NE	liver	m	l	2	76.0066	52.0847	391.667	431	455.667	472	.	.	52.0847	.	.	.	.	.	.	.
Preg_03-m-cult.tif	3	68.6003	72.7372	422.667	400	463.667	455			Preg_03-m-cult.tif	1083	Chrysominae	Phor	reg	NE	liver	m	l	3	68.6003	72.7372	422.667	400	463.667	455	.	.	72.7372	.	.	.	.	.	.	.
Preg_03-m-cult.tif	4	67.3647	115.404	552.667	358	545.667	425			Preg_03-m-cult.tif	1084	Chrysominae	Phor	reg	NE	liver	m	r	4	67.3647	115.404	552.667	358	545.667	425	.	.	64.5955	.	.	.	.	.	.	.
Preg_03-m-cult.tif	5	70.6824	134.555	593.667	371	563.667	435			Preg_03-m-cult.tif	1085	Chrysominae	Phor	reg	NE	liver	m	r	5	70.6824	134.555	593.667	371	563.667	435	.	.	45.4451	.	.	.	.	.	.	.
Preg_03-m-cult.tif	6	64.5368	158.839	620.667	401	571.667	443			Preg_03-m-cult.tif	1086	Chrysominae	Phor	reg	NE	liver	m	r	6	64.5368	158.839	620.667	401	571.667	443	241.919	87.3155	21.1613	1	0	0	80.455	82.4621	31.7805	31.6228
Preg_04-f-cult.tif	1	71.8471	24.3841	430.667	385	471.667	444			Preg_04-f-cult.tif	1087	Chrysominae	Phor	reg	NE	liver	f	l	1	71.8471	24.3841	430.667	385	471.667	444	.	.	24.3841	.	.	.	.	.	.	.
Preg_04-f-cult.tif	2	81.4923	44.9733	460.667	356	480.667	435			Preg_04-f-cult.tif	1088	Chrysominae	Phor	reg	NE	liver	f	l	2	81.4923	44.9733	460.667	356	480.667	435	.	.	44.9733	.	.	.	.	.	.	.
Preg_04-f-cult.tif	3	78.3135	64.3083	506.667	349	499.667	427			Preg_04-f-cult.tif	1089	Chrysominae	Phor	reg	NE	liver	f	l	3	78.3135	64.3083	506.667	349	499.667	427	.	.	64.3083	.	.	.	.	.	.	.
Preg_04-f-cult.tif	4	76.2758	114.865	641.667	432	578.667	475			Preg_04-f-cult.tif	1090	Chrysominae	Phor	reg	NE	liver	f	r	4	76.2758	114.865	641.667	432	578.667	475	.	.	65.135	.	.	.	.	.	.	.
Preg_04-f-cult.tif	5	85.44	132.866	663.667	470	581.667	494			Preg_04-f-cult.tif	1091	Chrysominae	Phor	reg	NE	liver	f	r	5	85.44	132.866	663.667	470	581.667	494	.	.	47.1338	.	.	.	.	.	.	.
Preg_04-f-cult.tif	6	68.1175	152.547	647.667	511	579.667	507			Preg_04-f-cult.tif	1092	Chrysominae	Phor	reg	NE	liver	f	r	6	68.1175	152.547	647.667	511	579.667	507	250.928	92.4392	27.4535	1	0	0	79.2275	84.0952	32.7567	32.0156
Preg_04-m-cult.tif	1	66.2722	25.9572	380.667	510	446.667	516			Preg_04-m-cult.tif	1093	Chrysominae	Phor	reg	NE	liver	m	l	1	66.2722	25.9572	380.667	510	446.667	516	.	.	25.9572	.	.	.	.	.	.	.
Preg_04-m-cult.tif	2	80.4984	47.3278	375.667	466	447.667	502			Preg_04-m-cult.tif	1094	Chrysominae	Phor	reg	NE	liver	m	l	2	80.4984	47.3278	375.667	466	447.667	502	.	.	47.3278	.	.	.	.	.	.	.
Preg_04-m-cult.tif	3	69.3542	63.4255	402.667	432	453.667	479			Preg_04-m-cult.tif	1095	Chrysominae	Phor	reg	NE	liver	m	l	3	69.3542	63.4255	402.667	432	453.667	479	.	.	63.4255	.	.	.	.	.	.	.
Preg_04-m-cult.tif	4	72.8354	119.449	544.667	379	533.667	451			Preg_04-m-cult.tif	1096	Chrysominae	Phor	reg	NE	liver	m	r	4	72.8354	119.449	544.667	379	533.667	451	.	.	60.5509	.	.	.	.	.	.	.
Preg_04-m-cult.tif	5	82.2982	138.262	587.667	390	549.667	463			Preg_04-m-cult.tif	1097	Chrysominae	Phor	reg	NE	liver	m	r	5	82.2982	138.262	587.667	390	549.667	463	.	.	41.7381	.	.	.	.	.	.	.
Preg_04-m-cult.tif	6	70.0928	158.654	611.667	431	559.667	478			Preg_04-m-cult.tif	1098	Chrysominae	Phor	reg	NE	liver	m	r	6	70.0928	158.654	611.667	431	559.667	478	244.135	84.7585	21.346	1	0	0	84.8116	81.0432	37.6563	37.4833
Preg_05-f-cult.tif	1	74.2428	28.4068	401.667	392	467.667	426			Preg_05-f-cult.tif	1099	Chrysominae	Phor	reg	NE	liver	f	l	1	74.2428	28.4068	401.667	392	467.667	426	.	.	28.4068	.	.	.	.	.	.	.
Preg_05-f-cult.tif	2	84.1724	47.5956	410.667	353	468.667	414			Preg_05-f-cult.tif	1100	Chrysominae	Phor	reg	NE	liver	f	l	2	84.1724	47.5956	410.667	353	468.667	414	.	.	47.5956	.	.	.	.	.	.	.
Preg_05-f-cult.tif	3	76.0263	64.5865	447.667	329	481.667	397			Preg_05-f-cult.tif	1101	Chrysominae	Phor	reg	NE	liver	f	l	3	76.0263	64.5865	447.667	329	481.667	397	.	.	64.5865	.	.	.	.	.	.	.
Preg_05-f-cult.tif	4	75.3923	112.953	603.667	326	575.667	396			Preg_05-f-cult.tif	1102	Chrysominae	Phor	reg	NE	liver	f	r	4	75.3923	112.953	603.667	326	575.667	396	.	.	67.0471	.	.	.	.	.	.	.
Preg_05-f-cult.tif	5	80.1561	131.598	642.667	351	590.667	412			Preg_05-f-cult.tif	1103	Chrysominae	Phor	reg	NE	liver	f	r	5	80.1561	131.598	642.667	351	590.667	412	.	.	48.4022	.	.	.	.	.	.	.
Preg_05-f-cult.tif	6	70.8308	150.604	657.667	390	596.667	426			Preg_05-f-cult.tif	1104	Chrysominae	Phor	reg	NE	liver	f	r	6	70.8308	150.604	657.667	390	596.667	426	256.008	94.0053	29.3961	1	0	0	83.7377	78.0064	32.2025	36.6197
Preg_05-m-cult.tif	1	68.352	29.7671	386.667	465	450.667	489			Preg_05-m-cult.tif	1105	Chrysominae	Phor	reg	NE	liver	m	l	1	68.352	29.7671	386.667	465	450.667	489	.	.	29.7671	.	.	.	.	.	.	.
Preg_05-m-cult.tif	2	80.604	46.6496	388.667	426	452.667	475			Preg_05-m-cult.tif	1106	Chrysominae	Phor	reg	NE	liver	m	l	2	80.604	46.6496	388.667	426	452.667	475	.	.	46.6496	.	.	.	.	.	.	.
Preg_05-m-cult.tif	3	72.8011	62.0263	418.667	397	462.667	455			Preg_05-m-cult.tif	1107	Chrysominae	Phor	reg	NE	liver	m	l	3	72.8011	62.0263	418.667	397	462.667	455	.	.	62.0263	.	.	.	.	.	.	.
Preg_05-m-cult.tif	4	70.2282	119.194	572.667	373	548.667	439			Preg_05-m-cult.tif	1108	Chrysominae	Phor	reg	NE	liver	m	r	4	70.2282	119.194	572.667	373	548.667	439	.	.	60.8059	.	.	.	.	.	.	.
Preg_05-m-cult.tif	5	79.6492	138.095	611.667	390	561.667	452			Preg_05-m-cult.tif	1109	Chrysominae	Phor	reg	NE	liver	m	r	5	79.6492	138.095	611.667	390	561.667	452	.	.	41.9045	.	.	.	.	.	.	.
Preg_05-m-cult.tif	6	65.4599	154.793	623.667	428	569.667	465			Preg_05-m-cult.tif	1110	Chrysominae	Phor	reg	NE	liver	m	r	6	65.4599	154.793	623.667	428	569.667	465	239.871	87.4757	25.2073	1	0	0	75.0067	75.1532	36.0555	33.4215
Preg_06-m-cult.tif	1	72.9452	26.9955	371.667	439	435.667	474			Preg_06-m-cult.tif	1111	Chrysominae	Phor	reg	NE	liver	m	l	1	72.9452	26.9955	371.667	439	435.667	474	.	.	26.9955	.	.	.	.	.	.	.
Preg_06-m-cult.tif	2	79.511	48.4245	386.667	402	437.667	463			Preg_06-m-cult.tif	1112	Chrysominae	Phor	reg	NE	liver	m	l	2	79.511	48.4245	386.667	402	437.667	463	.	.	48.4245	.	.	.	.	.	.	.
Preg_06-m-cult.tif	3	69.6419	67.2848	426.667	383	451.667	448			Preg_06-m-cult.tif	1113	Chrysominae	Phor	reg	NE	liver	m	l	3	69.6419	67.2848	426.667	383	451.667	448	.	.	67.2848	.	.	.	.	.	.	.
Preg_06-m-cult.tif	4	70.3847	110.88	566.667	389	539.667	454			Preg_06-m-cult.tif	1114	Chrysominae	Phor	reg	NE	liver	m	r	4	70.3847	110.88	566.667	389	539.667	454	.	.	69.1204	.	.	.	.	.	.	.
Preg_06-m-cult.tif	5	78.7464	128.687	603.667	409	552.667	469			Preg_06-m-cult.tif	1115	Chrysominae	Phor	reg	NE	liver	m	r	5	78.7464	128.687	603.667	409	552.667	469	.	.	51.3131	.	.	.	.	.	.	.
Preg_06-m-cult.tif	6	74.4312	147.623	620.667	443	556.667	481			Preg_06-m-cult.tif	1116	Chrysominae	Phor	reg	NE	liver	m	r	6	74.4312	147.623	620.667	443	556.667	481	249.032	88.2043	32.3774	1	0	0	76.3675	78.492	30.5287	31.9061
Preg_07-f-cult.tif	1	70.5195	31.1333	400.667	470	467.667	492			Preg_07-f-cult.tif	1117	Chrysominae	Phor	reg	NE	liver	f	l	1	70.5195	31.1333	400.667	470	467.667	492	.	.	31.1333	.	.	.	.	.	.	.
Preg_07-f-cult.tif	2	79.2023	50.2593	403.667	428	466.667	476			Preg_07-f-cult.tif	1118	Chrysominae	Phor	reg	NE	liver	f	l	2	79.2023	50.2593	403.667	428	466.667	476	.	.	50.2593	.	.	.	.	.	.	.
Preg_07-f-cult.tif	3	70.8308	72.4077	440.667	396	476.667	457			Preg_07-f-cult.tif	1119	Chrysominae	Phor	reg	NE	liver	f	l	3	70.8308	72.4077	440.667	396	476.667	457	.	.	72.4077	.	.	.	.	.	.	.
Preg_07-f-cult.tif	4	73.2462	107.654	580.667	365	574.667	438			Preg_07-f-cult.tif	1120	Chrysominae	Phor	reg	NE	liver	f	r	4	73.2462	107.654	580.667	365	574.667	438	.	.	72.346	.	.	.	.	.	.	.
Preg_07-f-cult.tif	5	78.3901	126.25	626.667	376	595.667	448			Preg_07-f-cult.tif	1121	Chrysominae	Phor	reg	NE	liver	f	r	5	78.3901	126.25	626.667	376	595.667	448	.	.	53.7501	.	.	.	.	.	.	.
Preg_07-f-cult.tif	6	68.2495	142.008	646.667	409	603.667	462			Preg_07-f-cult.tif	1122	Chrysominae	Phor	reg	NE	liver	f	r	6	68.2495	142.008	646.667	409	603.667	462	253.45	99.8248	37.9915	1	0	0	79.3221	84.119	36.1386	37.6431
Preg_07-m-cult.tif	1	66.7308	26.6959	395.667	436	453.667	469			Preg_07-m-cult.tif	1123	Chrysominae	Phor	reg	NE	liver	m	l	1	66.7308	26.6959	395.667	436	453.667	469	.	.	26.6959	.	.	.	.	.	.	.
Preg_07-m-cult.tif	2	80.0562	45.6022	403.667	394	456.667	454			Preg_07-m-cult.tif	1124	Chrysominae	Phor	reg	NE	liver	m	l	2	80.0562	45.6022	403.667	394	456.667	454	.	.	45.6022	.	.	.	.	.	.	.
Preg_07-m-cult.tif	3	73.8241	62.2281	439.667	373	470.667	440			Preg_07-m-cult.tif	1125	Chrysominae	Phor	reg	NE	liver	m	l	3	73.8241	62.2281	439.667	373	470.667	440	.	.	62.2281	.	.	.	.	.	.	.
Preg_07-m-cult.tif	4	71.5891	115.412	587.667	379	553.667	442			Preg_07-m-cult.tif	1126	Chrysominae	Phor	reg	NE	liver	m	r	4	71.5891	115.412	587.667	379	553.667	442	.	.	64.5876	.	.	.	.	.	.	.
Preg_07-m-cult.tif	5	80.6226	131.052	621.667	403	565.667	461			Preg_07-m-cult.tif	1127	Chrysominae	Phor	reg	NE	liver	m	r	5	80.6226	131.052	621.667	403	565.667	461	.	.	48.9476	.	.	.	.	.	.	.
Preg_07-m-cult.tif	6	70.6612	150.13	630.667	443	567.667	475			Preg_07-m-cult.tif	1128	Chrysominae	Phor	reg	NE	liver	m	r	6	70.6612	150.13	630.667	443	567.667	475	235.104	83.0241	29.8702	1	0	0	77.1038	76.844	33.6155	35.8469
Preg_08-f-cult.tif	1	67.9412	31.346	405.667	459	451.667	509			Preg_08-f-cult.tif	1129	Chrysominae	Phor	reg	NE	liver	f	l	1	67.9412	31.346	405.667	459	451.667	509	.	.	31.346	.	.	.	.	.	.	.
Preg_08-f-cult.tif	2	75.6439	49.7668	425.667	427	456.667	496			Preg_08-f-cult.tif	1130	Chrysominae	Phor	reg	NE	liver	f	l	2	75.6439	49.7668	425.667	427	456.667	496	.	.	49.7668	.	.	.	.	.	.	.
Preg_08-f-cult.tif	3	71.8471	65.1533	462.667	414	473.667	485			Preg_08-f-cult.tif	1131	Chrysominae	Phor	reg	NE	liver	f	l	3	71.8471	65.1533	462.667	414	473.667	485	.	.	65.1533	.	.	.	.	.	.	.
Preg_08-f-cult.tif	4	68.2495	113.013	609.667	459	566.667	512			Preg_08-f-cult.tif	1132	Chrysominae	Phor	reg	NE	liver	f	r	4	68.2495	113.013	609.667	459	566.667	512	.	.	66.9868	.	.	.	.	.	.	.
Preg_08-f-cult.tif	5	73.4983	130.054	637.667	489	576.667	530			Preg_08-f-cult.tif	1133	Chrysominae	Phor	reg	NE	liver	f	r	5	73.4983	130.054	637.667	489	576.667	530	.	.	49.9462	.	.	.	.	.	.	.
Preg_08-f-cult.tif	6	68.0074	144.193	638.667	523	574.667	546			Preg_08-f-cult.tif	1134	Chrysominae	Phor	reg	NE	liver	f	r	6	68.0074	144.193	638.667	523	574.667	546	241.63	96.8401	35.8071	1	0	0	70.2638	72.6223	32.5576	34.9285
Preg_08-m-cult.tif	1	67.2086	31.4445	378.667	437	424.667	486			Preg_08-m-cult.tif	1135	Chrysominae	Phor	reg	NE	liver	m	l	1	67.2086	31.4445	378.667	437	424.667	486	.	.	31.4445	.	.	.	.	.	.	.
Preg_08-m-cult.tif	2	78.721	49.0472	397.667	404	431.667	475			Preg_08-m-cult.tif	1136	Chrysominae	Phor	reg	NE	liver	m	l	2	78.721	49.0472	397.667	404	431.667	475	.	.	49.0472	.	.	.	.	.	.	.
Preg_08-m-cult.tif	3	73.437	68.3817	440.667	392	448.667	465			Preg_08-m-cult.tif	1137	Chrysominae	Phor	reg	NE	liver	m	l	3	73.437	68.3817	440.667	392	448.667	465	.	.	68.3817	.	.	.	.	.	.	.
Preg_08-m-cult.tif	4	69.3542	117.298	585.667	435	538.667	486			Preg_08-m-cult.tif	1138	Chrysominae	Phor	reg	NE	liver	m	r	4	69.3542	117.298	585.667	435	538.667	486	.	.	62.7016	.	.	.	.	.	.	.
Preg_08-m-cult.tif	5	75.4718	132.63	611.667	464	547.667	504			Preg_08-m-cult.tif	1139	Chrysominae	Phor	reg	NE	liver	m	r	5	75.4718	132.63	611.667	464	547.667	504	.	.	47.3696	.	.	.	.	.	.	.
Preg_08-m-cult.tif	6	67.1863	149.979	612.667	502	547.667	519			Preg_08-m-cult.tif	1140	Chrysominae	Phor	reg	NE	liver	m	r	6	67.1863	149.979	612.667	502	547.667	519	242.86	92.4175	30.021	1	0	0	72.2357	76.6094	31.8904	34.2053
Preg_09-f-cult.tif	1	67.3573	29.0607	429.667	462	480.667	506			Preg_09-f-cult.tif	1141	Chrysominae	Phor	reg	NE	liver	f	l	1	67.3573	29.0607	429.667	462	480.667	506	.	.	29.0607	.	.	.	.	.	.	.
Preg_09-f-cult.tif	2	74.6257	45.8626	446.667	428	486.667	491			Preg_09-f-cult.tif	1142	Chrysominae	Phor	reg	NE	liver	f	l	2	74.6257	45.8626	446.667	428	486.667	491	.	.	45.8626	.	.	.	.	.	.	.
Preg_09-f-cult.tif	3	71.5681	62.8793	484.667	411	503.667	480			Preg_09-f-cult.tif	1143	Chrysominae	Phor	reg	NE	liver	f	l	3	71.5681	62.8793	484.667	411	503.667	480	.	.	62.8793	.	.	.	.	.	.	.
Preg_09-f-cult.tif	4	70.6045	115.794	640.667	439	597.667	495			Preg_09-f-cult.tif	1144	Chrysominae	Phor	reg	NE	liver	f	r	4	70.6045	115.794	640.667	439	597.667	495	.	.	64.206	.	.	.	.	.	.	.
Preg_09-f-cult.tif	5	76.6094	132.303	671.667	472	609.667	517			Preg_09-f-cult.tif	1145	Chrysominae	Phor	reg	NE	liver	f	r	5	76.6094	132.303	671.667	472	609.667	517	.	.	47.6975	.	.	.	.	.	.	.
Preg_09-f-cult.tif	6	66.4831	152.566	672.667	513	608.667	531			Preg_09-f-cult.tif	1146	Chrysominae	Phor	reg	NE	liver	f	r	6	66.4831	152.566	672.667	513	608.667	531	248.294	95.1893	27.4337	1	0	0	80.6226	75.0067	34.7131	37.6431
Preg_09-m-cult.tif	1	72.9452	26.6814	366.667	422	427.667	462			Preg_09-m-cult.tif	1147	Chrysominae	Phor	reg	NE	liver	m	l	1	72.9452	26.6814	366.667	422	427.667	462	.	.	26.6814	.	.	.	.	.	.	.
Preg_09-m-cult.tif	2	77.0065	45.813	384.667	389	431.667	450			Preg_09-m-cult.tif	1148	Chrysominae	Phor	reg	NE	liver	m	l	2	77.0065	45.813	384.667	389	431.667	450	.	.	45.813	.	.	.	.	.	.	.
Preg_09-m-cult.tif	3	72.4224	65.7426	424.667	367	446.667	436			Preg_09-m-cult.tif	1149	Chrysominae	Phor	reg	NE	liver	m	l	3	72.4224	65.7426	424.667	367	446.667	436	.	.	65.7426	.	.	.	.	.	.	.
Preg_09-m-cult.tif	4	72.2011	114.255	562.667	382	525.667	444			Preg_09-m-cult.tif	1150	Chrysominae	Phor	reg	NE	liver	m	r	4	72.2011	114.255	562.667	382	525.667	444	.	.	65.7453	.	.	.	.	.	.	.
Preg_09-m-cult.tif	5	82.0366	129.415	594.667	404	535.667	461			Preg_09-m-cult.tif	1151	Chrysominae	Phor	reg	NE	liver	m	r	5	82.0366	129.415	594.667	404	535.667	461	.	.	50.5852	.	.	.	.	.	.	.
Preg_09-m-cult.tif	6	70.5762	152.681	604.667	449	538.667	474			Preg_09-m-cult.tif	1152	Chrysominae	Phor	reg	NE	liver	m	r	6	70.5762	152.681	604.667	449	538.667	474	239.527	79.404	27.3191	1	0	0	79.0759	79.9312	32.2025	32.6956
Preg_10-f-cult.tif	1	66.4906	26.5589	392.667	480	457.667	494			Preg_10-f-cult.tif	1153	Chrysominae	Phor	reg	NE	liver	f	l	1	66.4906	26.5589	392.667	480	457.667	494	.	.	26.5589	.	.	.	.	.	.	.
Preg_10-f-cult.tif	2	77.1751	45.6224	390.667	442	456.667	482			Preg_10-f-cult.tif	1154	Chrysominae	Phor	reg	NE	liver	f	l	2	77.1751	45.6224	390.667	442	456.667	482	.	.	45.6224	.	.	.	.	.	.	.
Preg_10-f-cult.tif	3	73.2462	65.4999	418.667	406	464.667	463			Preg_10-f-cult.tif	1155	Chrysominae	Phor	reg	NE	liver	f	l	3	73.2462	65.4999	418.667	406	464.667	463	.	.	65.4999	.	.	.	.	.	.	.
Preg_10-f-cult.tif	4	73.8241	112.973	546.667	372	535.667	445			Preg_10-f-cult.tif	1156	Chrysominae	Phor	reg	NE	liver	f	r	4	73.8241	112.973	546.667	372	535.667	445	.	.	67.0269	.	.	.	.	.	.	.
Preg_10-f-cult.tif	5	77.8267	131.957	588.667	385	552.667	454			Preg_10-f-cult.tif	1157	Chrysominae	Phor	reg	NE	liver	f	r	5	77.8267	131.957	588.667	385	552.667	454	.	.	48.0432	.	.	.	.	.	.	.
Preg_10-f-cult.tif	6	68.6222	147.632	607.667	417	560.667	467			Preg_10-f-cult.tif	1158	Chrysominae	Phor	reg	NE	liver	f	r	6	68.6222	147.632	607.667	417	560.667	467	224.04	73.2462	32.3675	1	0	0	75.8024	78.4347	31.7805	33.3017
Preg_10-m-cult.tif	1	70.4557	30.9638	374.667	532	444.667	524			Preg_10-m-cult.tif	1159	Chrysominae	Phor	reg	NE	liver	m	l	1	70.4557	30.9638	374.667	532	444.667	524	.	.	30.9638	.	.	.	.	.	.	.
Preg_10-m-cult.tif	2	82.7647	49.3366	358.667	494	439.667	511			Preg_10-m-cult.tif	1160	Chrysominae	Phor	reg	NE	liver	m	l	2	82.7647	49.3366	358.667	494	439.667	511	.	.	49.3366	.	.	.	.	.	.	.
Preg_10-m-cult.tif	3	72.0139	62.9811	373.667	457	438.667	488			Preg_10-m-cult.tif	1161	Chrysominae	Phor	reg	NE	liver	m	l	3	72.0139	62.9811	373.667	457	438.667	488	.	.	62.9811	.	.	.	.	.	.	.
Preg_10-m-cult.tif	4	71.7008	119.466	500.667	359	510.667	430			Preg_10-m-cult.tif	1162	Chrysominae	Phor	reg	NE	liver	m	r	4	71.7008	119.466	500.667	359	510.667	430	.	.	60.5335	.	.	.	.	.	.	.
Preg_10-m-cult.tif	5	79.9062	136.121	545.667	357	533.667	436			Preg_10-m-cult.tif	1163	Chrysominae	Phor	reg	NE	liver	m	r	5	79.9062	136.121	545.667	357	533.667	436	.	.	43.8793	.	.	.	.	.	.	.
Preg_10-m-cult.tif	6	71.5891	155.839	578.667	381	544.667	444			Preg_10-m-cult.tif	1164	Chrysominae	Phor	reg	NE	liver	m	r	6	71.5891	155.839	578.667	381	544.667	444	253.805	92.4554	24.1615	1	0	0	81.0432	75.0067	36.4966	36.7696
Preg_11-f-cult.tif	1	65.5515	24.7902	293.667	470	354.667	494			Preg_11-f-cult.tif	1165	Chrysominae	Phor	reg	NE	liver	f	l	1	65.5515	24.7902	293.667	470	354.667	494	.	.	24.7902	.	.	.	.	.	.	.
Preg_11-f-cult.tif	2	76.4199	46.1923	298.667	431	354.667	483			Preg_11-f-cult.tif	1166	Chrysominae	Phor	reg	NE	liver	f	l	2	76.4199	46.1923	298.667	431	354.667	483	.	.	46.1923	.	.	.	.	.	.	.
Preg_11-f-cult.tif	3	66.3702	62.4977	332.667	407	366.667	464			Preg_11-f-cult.tif	1167	Chrysominae	Phor	reg	NE	liver	f	l	3	66.3702	62.4977	332.667	407	366.667	464	.	.	62.4977	.	.	.	.	.	.	.
Preg_11-f-cult.tif	4	67.0671	113.37	478.667	397	455.667	460			Preg_11-f-cult.tif	1168	Chrysominae	Phor	reg	NE	liver	f	r	4	67.0671	113.37	478.667	397	455.667	460	.	.	66.6305	.	.	.	.	.	.	.
Preg_11-f-cult.tif	5	79.2023	130.617	517.667	414	469.667	477			Preg_11-f-cult.tif	1169	Chrysominae	Phor	reg	NE	liver	f	r	5	79.2023	130.617	517.667	414	469.667	477	.	.	49.3826	.	.	.	.	.	.	.
Preg_11-f-cult.tif	6	68.5055	149.623	530.667	452	473.667	490			Preg_11-f-cult.tif	1170	Chrysominae	Phor	reg	NE	liver	f	r	6	68.5055	149.623	530.667	452	473.667	490	237.683	89.0898	30.3766	1	0	0	75.6902	74.0945	32.311	34.9857
Preg_11-m-cult.tif	1	69.2604	29.0509	327.667	476	396.667	482			Preg_11-m-cult.tif	1171	Chrysominae	Phor	reg	NE	liver	m	l	1	69.2604	29.0509	327.667	476	396.667	482	.	.	29.0509	.	.	.	.	.	.	.
Preg_11-m-cult.tif	2	79.3095	47.09	320.667	435	393.667	466			Preg_11-m-cult.tif	1172	Chrysominae	Phor	reg	NE	liver	m	l	2	79.3095	47.09	320.667	435	393.667	466	.	.	47.09	.	.	.	.	.	.	.
Preg_11-m-cult.tif	3	70.2922	63.8867	344.667	398	398.667	443			Preg_11-m-cult.tif	1173	Chrysominae	Phor	reg	NE	liver	m	l	3	70.2922	63.8867	344.667	398	398.667	443	.	.	63.8867	.	.	.	.	.	.	.
Preg_11-m-cult.tif	4	72.1734	118.054	483.667	335	478.667	407			Preg_11-m-cult.tif	1174	Chrysominae	Phor	reg	NE	liver	m	r	4	72.1734	118.054	483.667	335	478.667	407	.	.	61.9463	.	.	.	.	.	.	.
Preg_11-m-cult.tif	5	78.3901	137.376	525.667	343	494.667	415			Preg_11-m-cult.tif	1175	Chrysominae	Phor	reg	NE	liver	m	r	5	78.3901	137.376	525.667	343	494.667	415	.	.	42.6242	.	.	.	.	.	.	.
Preg_11-m-cult.tif	6	69.527	154.414	549.667	374	504.667	427			Preg_11-m-cult.tif	1176	Chrysominae	Phor	reg	NE	liver	m	r	6	69.527	154.414	549.667	374	504.667	427	244.311	87.7268	25.5857	1	0	0	76.6616	79.8311	39.0512	32.8024
Preg_12-f-cult.tif	1	63.8905	28.8847	340.667	559.667	401.667	540.667			Preg_12-f-cult.tif	1177	Chrysominae	Phor	reg	NE	liver	f	l	1	63.8905	28.8847	340.667	559.667	401.667	540.667	.	.	28.8847	.	.	.	.	.	.	.
Preg_12-f-cult.tif	2	75.4255	52.2738	316.667	521.667	391.667	529.667			Preg_12-f-cult.tif	1178	Chrysominae	Phor	reg	NE	liver	f	l	2	75.4255	52.2738	316.667	521.667	391.667	529.667	.	.	52.2738	.	.	.	.	.	.	.
Preg_12-f-cult.tif	3	66.1287	66.5385	328.667	484.667	390.667	507.667			Preg_12-f-cult.tif	1179	Chrysominae	Phor	reg	NE	liver	f	l	3	66.1287	66.5385	328.667	484.667	390.667	507.667	.	.	66.5385	.	.	.	.	.	.	.
Preg_12-f-cult.tif	4	67.4166	115.331	431.667	376.667	455.667	439.667			Preg_12-f-cult.tif	1180	Chrysominae	Phor	reg	NE	liver	f	r	4	67.4166	115.331	431.667	376.667	455.667	439.667	.	.	64.6692	.	.	.	.	.	.	.
Preg_12-f-cult.tif	5	77.4145	130.254	471.667	363.667	479.667	440.667			Preg_12-f-cult.tif	1181	Chrysominae	Phor	reg	NE	liver	f	r	5	77.4145	130.254	471.667	363.667	479.667	440.667	.	.	49.7463	.	.	.	.	.	.	.
Preg_12-f-cult.tif	6	71.5891	148.28	504.667	376.667	489.667	446.667			Preg_12-f-cult.tif	1182	Chrysominae	Phor	reg	NE	liver	f	r	6	71.5891	148.28	504.667	376.667	489.667	446.667	245.734	94.0691	31.72	1	0	0	73	75.9539	34.7851	34.7131
Preg_12-m-cult.tif	1	70.7248	22.9065	396.667	413.667	445.667	464.667			Preg_12-m-cult.tif	1183	Chrysominae	Phor	reg	NE	liver	m	l	1	70.7248	22.9065	396.667	413.667	445.667	464.667	.	.	22.9065	.	.	.	.	.	.	.
Preg_12-m-cult.tif	2	81.939	43.0113	419.667	377.667	452.667	452.667			Preg_12-m-cult.tif	1184	Chrysominae	Phor	reg	NE	liver	m	l	2	81.939	43.0113	419.667	377.667	452.667	452.667	.	.	43.0113	.	.	.	.	.	.	.
Preg_12-m-cult.tif	3	73.8241	58.1916	458.667	365.667	469.667	438.667			Preg_12-m-cult.tif	1185	Chrysominae	Phor	reg	NE	liver	m	l	3	73.8241	58.1916	458.667	365.667	469.667	438.667	.	.	58.1916	.	.	.	.	.	.	.
Preg_12-m-cult.tif	4	72.4224	121.315	605.667	425.667	546.667	467.667			Preg_12-m-cult.tif	1186	Chrysominae	Phor	reg	NE	liver	m	r	4	72.4224	121.315	605.667	425.667	546.667	467.667	.	.	58.685	.	.	.	.	.	.	.
Preg_12-m-cult.tif	5	79.1202	136.035	621.667	464.667	547.667	492.667			Preg_12-m-cult.tif	1187	Chrysominae	Phor	reg	NE	liver	m	r	5	79.1202	136.035	621.667	464.667	547.667	492.667	.	.	43.9648	.	.	.	.	.	.	.
Preg_12-m-cult.tif	6	68.0074	155.918	610.667	506.667	542.667	507.667			Preg_12-m-cult.tif	1188	Chrysominae	Phor	reg	NE	liver	m	r	6	68.0074	155.918	610.667	506.667	542.667	507.667	233.335	82.28	24.0818	1	0	0	81.1542	78.4092	35.3836	40.1995
Preg_13-f-cult.tif	1	54.626	24.4747	415.667	451.667	465.667	473.667			Preg_13-f-cult.tif	1189	Chrysominae	Phor	reg	NE	liver	f	l	1	54.626	24.4747	415.667	451.667	465.667	473.667	.	.	24.4747	.	.	.	.	.	.	.
Preg_13-f-cult.tif	2	68.6222	47.4967	422.667	412.667	469.667	462.667			Preg_13-f-cult.tif	1190	Chrysominae	Phor	reg	NE	liver	f	l	2	68.6222	47.4967	422.667	412.667	469.667	462.667	.	.	47.4967	.	.	.	.	.	.	.
Preg_13-f-cult.tif	3	62.6259	71.1329	458.667	389.667	479.667	448.667			Preg_13-f-cult.tif	1191	Chrysominae	Phor	reg	NE	liver	f	l	3	62.6259	71.1329	458.667	389.667	479.667	448.667	.	.	71.1329	.	.	.	.	.	.	.
Preg_13-f-cult.tif	4	60.1664	106.147	566.667	391.667	550.667	449.667			Preg_13-f-cult.tif	1192	Chrysominae	Phor	reg	NE	liver	f	r	4	60.1664	106.147	566.667	391.667	550.667	449.667	.	.	73.8526	.	.	.	.	.	.	.
Preg_13-f-cult.tif	5	70.7248	124.191	602.667	405.667	563.667	464.667			Preg_13-f-cult.tif	1193	Chrysominae	Phor	reg	NE	liver	f	r	5	70.7248	124.191	602.667	405.667	563.667	464.667	.	.	55.8094	.	.	.	.	.	.	.
Preg_13-f-cult.tif	6	64.0703	146.539	617.667	439.667	564.667	475.667			Preg_13-f-cult.tif	1194	Chrysominae	Phor	reg	NE	liver	f	r	6	64.0703	146.539	617.667	439.667	564.667	475.667	202.356	71.007	33.4609	1	0	0	70.0357	75.452	28.6531	29.5296
Preg_13-m-cult.tif	1	69.8928	33.321	345.667	405.667	411.667	428.667			Preg_13-m-cult.tif	1195	Chrysominae	Phor	reg	NE	liver	m	l	1	69.8928	33.321	345.667	405.667	411.667	428.667	.	.	33.321	.	.	.	.	.	.	.
Preg_13-m-cult.tif	2	82.6196	52.2266	347.667	366.667	412.667	417.667			Preg_13-m-cult.tif	1196	Chrysominae	Phor	reg	NE	liver	m	l	2	82.6196	52.2266	347.667	366.667	412.667	417.667	.	.	52.2266	.	.	.	.	.	.	.
Preg_13-m-cult.tif	3	72.6705	69.7622	380.667	336.667	421.667	396.667			Preg_13-m-cult.tif	1197	Chrysominae	Phor	reg	NE	liver	m	l	3	72.6705	69.7622	380.667	336.667	421.667	396.667	.	.	69.7622	.	.	.	.	.	.	.
Preg_13-m-cult.tif	4	74.1485	114.206	531.667	298.667	518.667	371.667			Preg_13-m-cult.tif	1198	Chrysominae	Phor	reg	NE	liver	m	r	4	74.1485	114.206	531.667	298.667	518.667	371.667	.	.	65.7942	.	.	.	.	.	.	.
Preg_13-m-cult.tif	5	83.006	135.309	575.667	312.667	532.667	383.667			Preg_13-m-cult.tif	1199	Chrysominae	Phor	reg	NE	liver	m	r	5	83.006	135.309	575.667	312.667	532.667	383.667	.	.	44.6912	.	.	.	.	.	.	.
Preg_13-m-cult.tif	6	67.4759	154.52	592.667	350.667	540.667	393.667			Preg_13-m-cult.tif	1200	Chrysominae	Phor	reg	NE	liver	m	r	6	67.4759	154.52	592.667	350.667	540.667	393.667	253.049	100.17	25.4798	1	0	0	80.1561	77.3692	33.5261	31.1127
Preg_14-f-cult.tif	1	66.5733	33.05	406.667	457.667	462.667	493.667			Preg_14-f-cult.tif	1201	Chrysominae	Phor	reg	NE	liver	f	l	1	66.5733	33.05	406.667	457.667	462.667	493.667	.	.	33.05	.	.	.	.	.	.	.
Preg_14-f-cult.tif	2	75.9276	50.1228	416.667	417.667	465.667	475.667			Preg_14-f-cult.tif	1202	Chrysominae	Phor	reg	NE	liver	f	l	2	75.9276	50.1228	416.667	417.667	465.667	475.667	.	.	50.1228	.	.	.	.	.	.	.
Preg_14-f-cult.tif	3	68.942	66.3523	449.667	393.667	477.667	456.667			Preg_14-f-cult.tif	1203	Chrysominae	Phor	reg	NE	liver	f	l	3	68.942	66.3523	449.667	393.667	477.667	456.667	.	.	66.3523	.	.	.	.	.	.	.
Preg_14-f-cult.tif	4	68.942	114.277	590.667	395.667	562.667	458.667			Preg_14-f-cult.tif	1204	Chrysominae	Phor	reg	NE	liver	f	r	4	68.942	114.277	590.667	395.667	562.667	458.667	.	.	65.7227	.	.	.	.	.	.	.
Preg_14-f-cult.tif	5	72.1388	134.191	626.667	422.667	576.667	474.667			Preg_14-f-cult.tif	1205	Chrysominae	Phor	reg	NE	liver	f	r	5	72.1388	134.191	626.667	422.667	576.667	474.667	.	.	45.8085	.	.	.	.	.	.	.
Preg_14-f-cult.tif	6	63.0635	152.937	634.667	460.667	578.667	489.667			Preg_14-f-cult.tif	1206	Chrysominae	Phor	reg	NE	liver	f	r	6	63.0635	152.937	634.667	460.667	578.667	489.667	228.02	85.0235	27.0629	1	0	0	78.492	77.1038	39.9249	34.8855
Preg_14-m-cult.tif	1	68.2422	31.7436	404.667	366.667	460.667	405.667			Preg_14-m-cult.tif	1207	Chrysominae	Phor	reg	NE	liver	m	l	1	68.2422	31.7436	404.667	366.667	460.667	405.667	.	.	31.7436	.	.	.	.	.	.	.
Preg_14-m-cult.tif	2	80.8022	50.4447	420.667	326.667	468.667	391.667			Preg_14-m-cult.tif	1208	Chrysominae	Phor	reg	NE	liver	m	l	2	80.8022	50.4447	420.667	326.667	468.667	391.667	.	.	50.4447	.	.	.	.	.	.	.
Preg_14-m-cult.tif	3	70.5195	68.7111	460.667	309.667	482.667	376.667			Preg_14-m-cult.tif	1209	Chrysominae	Phor	reg	NE	liver	m	l	3	70.5195	68.7111	460.667	309.667	482.667	376.667	.	.	68.7111	.	.	.	.	.	.	.
Preg_14-m-cult.tif	4	71.1969	116.335	600.667	317.667	565.667	379.667			Preg_14-m-cult.tif	1210	Chrysominae	Phor	reg	NE	liver	m	r	4	71.1969	116.335	600.667	317.667	565.667	379.667	.	.	63.6654	.	.	.	.	.	.	.
Preg_14-m-cult.tif	5	79.2086	132.912	635.667	342.667	578.667	397.667			Preg_14-m-cult.tif	1211	Chrysominae	Phor	reg	NE	liver	m	r	5	79.2086	132.912	635.667	342.667	578.667	397.667	.	.	47.0878	.	.	.	.	.	.	.
Preg_14-m-cult.tif	6	68.352	156.333	644.667	385.667	580.667	409.667			Preg_14-m-cult.tif	1212	Chrysominae	Phor	reg	NE	liver	m	r	6	68.352	156.333	644.667	385.667	580.667	409.667	240.751	83.0542	23.6669	1	0	0	80.9938	79.9062	36.4005	33.541
Preg_15-f-cult.tif	1	74.5453	25.3413	373.667	511.667	447.667	502.667			Preg_15-f-cult.tif	1213	Chrysominae	Phor	reg	NE	liver	f	l	1	74.5453	25.3413	373.667	511.667	447.667	502.667	.	.	25.3413	.	.	.	.	.	.	.
Preg_15-f-cult.tif	2	83.1986	45.4767	361.667	471.667	442.667	490.667			Preg_15-f-cult.tif	1214	Chrysominae	Phor	reg	NE	liver	f	l	2	83.1986	45.4767	361.667	471.667	442.667	490.667	.	.	45.4767	.	.	.	.	.	.	.
Preg_15-f-cult.tif	3	76.8505	64.5181	380.667	431.667	445.667	472.667			Preg_15-f-cult.tif	1215	Chrysominae	Phor	reg	NE	liver	f	l	3	76.8505	64.5181	380.667	431.667	445.667	472.667	.	.	64.5181	.	.	.	.	.	.	.
Preg_15-f-cult.tif	4	75.2396	117.702	512.667	350.667	518.667	425.667			Preg_15-f-cult.tif	1216	Chrysominae	Phor	reg	NE	liver	f	r	4	75.2396	117.702	512.667	350.667	518.667	425.667	.	.	62.2983	.	.	.	.	.	.	.
Preg_15-f-cult.tif	5	83.4326	136.145	558.667	350.667	538.667	431.667			Preg_15-f-cult.tif	1217	Chrysominae	Phor	reg	NE	liver	f	r	5	83.4326	136.145	558.667	350.667	538.667	431.667	.	.	43.8547	.	.	.	.	.	.	.
Preg_15-f-cult.tif	6	74.6257	154.688	589.667	377.667	549.667	440.667			Preg_15-f-cult.tif	1218	Chrysominae	Phor	reg	NE	liver	f	r	6	74.6257	154.688	589.667	377.667	549.667	440.667	254.189	86.8217	25.312	1	0	0	81.5966	80.3057	30.0666	34.4384
Preg_15-m-cult.tif	1	69.857	24.1633	366.667	523.667	430.667	495.667			Preg_15-m-cult.tif	1219	Chrysominae	Phor	reg	NE	liver	m	l	1	69.857	24.1633	366.667	523.667	430.667	495.667	.	.	24.1633	.	.	.	.	.	.	.
Preg_15-m-cult.tif	2	83.006	47.1024	341.667	484.667	424.667	483.667			Preg_15-m-cult.tif	1220	Chrysominae	Phor	reg	NE	liver	m	l	2	83.006	47.1024	341.667	484.667	424.667	483.667	.	.	47.1024	.	.	.	.	.	.	.
Preg_15-m-cult.tif	3	76.243	64.5639	345.667	440.667	418.667	462.667			Preg_15-m-cult.tif	1221	Chrysominae	Phor	reg	NE	liver	m	l	3	76.243	64.5639	345.667	440.667	418.667	462.667	.	.	64.5639	.	.	.	.	.	.	.
Preg_15-m-cult.tif	4	77.6209	115.854	447.667	327.667	476.667	399.667			Preg_15-m-cult.tif	1222	Chrysominae	Phor	reg	NE	liver	m	r	4	77.6209	115.854	447.667	327.667	476.667	399.667	.	.	64.1458	.	.	.	.	.	.	.
Preg_15-m-cult.tif	5	82.6075	130.84	487.667	318.667	497.667	400.667			Preg_15-m-cult.tif	1223	Chrysominae	Phor	reg	NE	liver	m	r	5	82.6075	130.84	487.667	318.667	497.667	400.667	.	.	49.1603	.	.	.	.	.	.	.
Preg_15-m-cult.tif	6	70.6045	153.404	528.667	338.667	509.667	406.667			Preg_15-m-cult.tif	1224	Chrysominae	Phor	reg	NE	liver	m	r	6	70.6045	153.404	528.667	338.667	509.667	406.667	245.904	85.6329	26.5963	1	0	0	81.7435	85.6154	35.1141	33.7343
Preg_16-f-cult.tif	1	71.0282	26.3007	418.667	372.667	459.667	430.667			Preg_16-f-cult.tif	1225	Chrysominae	Phor	reg	NE	liver	f	l	1	71.0282	26.3007	418.667	372.667	459.667	430.667	.	.	26.3007	.	.	.	.	.	.	.
Preg_16-f-cult.tif	2	74.0405	45.0802	448.667	343.667	469.667	414.667			Preg_16-f-cult.tif	1226	Chrysominae	Phor	reg	NE	liver	f	l	2	74.0405	45.0802	448.667	343.667	469.667	414.667	.	.	45.0802	.	.	.	.	.	.	.
Preg_16-f-cult.tif	3	67.0075	62.4122	489.667	338.667	488.667	405.667			Preg_16-f-cult.tif	1227	Chrysominae	Phor	reg	NE	liver	f	l	3	67.0075	62.4122	489.667	338.667	488.667	405.667	.	.	62.4122	.	.	.	.	.	.	.
Preg_16-f-cult.tif	4	69.3397	118.325	621.667	408.667	563.667	446.667			Preg_16-f-cult.tif	1228	Chrysominae	Phor	reg	NE	liver	f	r	4	69.3397	118.325	621.667	408.667	563.667	446.667	.	.	61.6746	.	.	.	.	.	.	.
Preg_16-f-cult.tif	5	70.8308	138.502	638.667	449.667	569.667	465.667			Preg_16-f-cult.tif	1229	Chrysominae	Phor	reg	NE	liver	f	r	5	70.8308	138.502	638.667	449.667	569.667	465.667	.	.	41.4982	.	.	.	.	.	.	.
Preg_16-f-cult.tif	6	63.6396	159.687	628.667	489.667	565.667	480.667			Preg_16-f-cult.tif	1230	Chrysominae	Phor	reg	NE	liver	f	r	6	63.6396	159.687	628.667	489.667	565.667	480.667	240.393	85.4751	20.3128	1	0	0	81.3019	78.721	38.2884	34.0588
Preg_16-m-cult.tif	1	72.45	25.6913	429.667	407.667	497.667	432.667			Preg_16-m-cult.tif	1231	Chrysominae	Phor	reg	NE	liver	m	l	1	72.45	25.6913	429.667	407.667	497.667	432.667	.	.	25.6913	.	.	.	.	.	.	.
Preg_16-m-cult.tif	2	85.0412	46.6914	434.667	363.667	498.667	419.667			Preg_16-m-cult.tif	1232	Chrysominae	Phor	reg	NE	liver	m	l	2	85.0412	46.6914	434.667	363.667	498.667	419.667	.	.	46.6914	.	.	.	.	.	.	.
Preg_16-m-cult.tif	3	76.6616	64.9263	469.667	333.667	508.667	399.667			Preg_16-m-cult.tif	1233	Chrysominae	Phor	reg	NE	liver	m	l	3	76.6616	64.9263	469.667	333.667	508.667	399.667	.	.	64.9263	.	.	.	.	.	.	.
Preg_16-m-cult.tif	4	81.7068	117.046	624.667	315.667	594.667	391.667			Preg_16-m-cult.tif	1234	Chrysominae	Phor	reg	NE	liver	m	r	4	81.7068	117.046	624.667	315.667	594.667	391.667	.	.	62.9535	.	.	.	.	.	.	.
Preg_16-m-cult.tif	5	83.2406	134.165	659.667	342.667	607.667	407.667			Preg_16-m-cult.tif	1235	Chrysominae	Phor	reg	NE	liver	m	r	5	83.2406	134.165	659.667	342.667	607.667	407.667	.	.	45.8347	.	.	.	.	.	.	.
Preg_16-m-cult.tif	6	70.3278	155.66	673.667	384.667	612.667	419.667			Preg_16-m-cult.tif	1236	Chrysominae	Phor	reg	NE	liver	m	r	6	70.3278	155.66	673.667	384.667	612.667	419.667	245.082	86.3713	24.3405	1	0	0	84.6286	84.119	34.7851	33.2866
Preg_17-f-cult.tif	1	68.352	30.8857	367.667	459.667	431.667	483.667			Preg_17-f-cult.tif	1237	Chrysominae	Phor	reg	NE	liver	f	l	1	68.352	30.8857	367.667	459.667	431.667	483.667	.	.	30.8857	.	.	.	.	.	.	.
Preg_17-f-cult.tif	2	77.0065	47.9436	370.667	420.667	431.667	467.667			Preg_17-f-cult.tif	1238	Chrysominae	Phor	reg	NE	liver	f	l	2	77.0065	47.9436	370.667	420.667	431.667	467.667	.	.	47.9436	.	.	.	.	.	.	.
Preg_17-f-cult.tif	3	75.7166	66.6396	398.667	386.667	440.667	449.667			Preg_17-f-cult.tif	1239	Chrysominae	Phor	reg	NE	liver	f	l	3	75.7166	66.6396	398.667	386.667	440.667	449.667	.	.	66.6396	.	.	.	.	.	.	.
Preg_17-f-cult.tif	4	71.5681	115.725	549.667	366.667	530.667	435.667			Preg_17-f-cult.tif	1240	Chrysominae	Phor	reg	NE	liver	f	r	4	71.5681	115.725	549.667	366.667	530.667	435.667	.	.	64.2748	.	.	.	.	.	.	.
Preg_17-f-cult.tif	5	74.9466	131.687	587.667	385.667	548.667	449.667			Preg_17-f-cult.tif	1241	Chrysominae	Phor	reg	NE	liver	f	r	5	74.9466	131.687	587.667	385.667	548.667	449.667	.	.	48.3132	.	.	.	.	.	.	.
Preg_17-f-cult.tif	6	68.884	150.631	606.667	419.667	553.667	463.667			Preg_17-f-cult.tif	1242	Chrysominae	Phor	reg	NE	liver	f	r	6	68.884	150.631	606.667	419.667	553.667	463.667	242.324	91.0824	29.3694	1	0	0	77.8332	79.3095	35.171	36.2353
Preg_17-m-cult.tif	1	70.0928	16.9275	511.667	299.667	558.667	351.667			Preg_17-m-cult.tif	1243	Chrysominae	Phor	reg	NE	liver	m	l	1	70.0928	16.9275	511.667	299.667	558.667	351.667	.	.	16.9275	.	.	.	.	.	.	.
Preg_17-m-cult.tif	2	77.4919	39.4322	538.667	267.667	564.667	340.667			Preg_17-m-cult.tif	1244	Chrysominae	Phor	reg	NE	liver	m	l	2	77.4919	39.4322	538.667	267.667	564.667	340.667	.	.	39.4322	.	.	.	.	.	.	.
Preg_17-m-cult.tif	3	69.029	60.6965	584.667	259.667	582.667	328.667			Preg_17-m-cult.tif	1245	Chrysominae	Phor	reg	NE	liver	m	l	3	69.029	60.6965	584.667	259.667	582.667	328.667	.	.	60.6965	.	.	.	.	.	.	.
Preg_17-m-cult.tif	4	66.1891	122.084	707.667	339.667	648.667	369.667			Preg_17-m-cult.tif	1246	Chrysominae	Phor	reg	NE	liver	m	r	4	66.1891	122.084	707.667	339.667	648.667	369.667	.	.	57.9159	.	.	.	.	.	.	.
Preg_17-m-cult.tif	5	73.1642	138.801	721.667	379.667	649.667	392.667			Preg_17-m-cult.tif	1247	Chrysominae	Phor	reg	NE	liver	m	r	5	73.1642	138.801	721.667	379.667	649.667	392.667	.	.	41.1986	.	.	.	.	.	.	.
Preg_17-m-cult.tif	6	68.884	158.225	709.667	415.667	641.667	404.667			Preg_17-m-cult.tif	1248	Chrysominae	Phor	reg	NE	liver	m	r	6	68.884	158.225	709.667	415.667	641.667	404.667	229.478	77.6981	21.7749	1	0	0	76.0263	83.2406	33.2415	35.6931
Preg_18-m-cult.tif	1	68.0294	24.5913	407.667	504.667	469.667	476.667			Preg_18-m-cult.tif	1249	Chrysominae	Phor	reg	NE	liver	m	l	1	68.0294	24.5913	407.667	504.667	469.667	476.667	.	.	24.5913	.	.	.	.	.	.	.
Preg_18-m-cult.tif	2	79.511	42.3965	382.667	474.667	461.667	465.667			Preg_18-m-cult.tif	1250	Chrysominae	Phor	reg	NE	liver	m	l	2	79.511	42.3965	382.667	474.667	461.667	465.667	.	.	42.3965	.	.	.	.	.	.	.
Preg_18-m-cult.tif	3	71.0634	62.7365	386.667	428.667	455.667	445.667			Preg_18-m-cult.tif	1251	Chrysominae	Phor	reg	NE	liver	m	l	3	71.0634	62.7365	386.667	428.667	455.667	445.667	.	.	62.7365	.	.	.	.	.	.	.
Preg_18-m-cult.tif	4	73.4098	114.775	481.667	321.667	511.667	388.667			Preg_18-m-cult.tif	1252	Chrysominae	Phor	reg	NE	liver	m	r	4	73.4098	114.775	481.667	321.667	511.667	388.667	.	.	65.2251	.	.	.	.	.	.	.
Preg_18-m-cult.tif	5	79.6304	131.682	522.667	307.667	532.667	386.667			Preg_18-m-cult.tif	1253	Chrysominae	Phor	reg	NE	liver	m	r	5	79.6304	131.682	522.667	307.667	532.667	386.667	.	.	48.3184	.	.	.	.	.	.	.
Preg_18-m-cult.tif	6	74.1485	148.993	558.667	320.667	545.667	393.667			Preg_18-m-cult.tif	1254	Chrysominae	Phor	reg	NE	liver	m	r	6	74.1485	148.993	558.667	320.667	545.667	393.667	238.027	79.9062	31.0066	1	0	0	77.0065	78.848	34.0147	34.3657
Preg_19-m-cult.tif	1	73.0068	30.9877	436.667	317.667	495.667	360.667			Preg_19-m-cult.tif	1255	Chrysominae	Phor	reg	NE	liver	m	l	1	73.0068	30.9877	436.667	317.667	495.667	360.667	.	.	30.9877	.	.	.	.	.	.	.
Preg_19-m-cult.tif	2	83.8153	49.1265	451.667	280.667	500.667	348.667			Preg_19-m-cult.tif	1256	Chrysominae	Phor	reg	NE	liver	m	l	2	83.8153	49.1265	451.667	280.667	500.667	348.667	.	.	49.1265	.	.	.	.	.	.	.
Preg_19-m-cult.tif	3	78.1857	63.9177	489.667	258.667	517.667	331.667			Preg_19-m-cult.tif	1257	Chrysominae	Phor	reg	NE	liver	m	l	3	78.1857	63.9177	489.667	258.667	517.667	331.667	.	.	63.9177	.	.	.	.	.	.	.
Preg_19-m-cult.tif	4	78.2304	117.374	646.667	270.667	604.667	336.667			Preg_19-m-cult.tif	1258	Chrysominae	Phor	reg	NE	liver	m	r	4	78.2304	117.374	646.667	270.667	604.667	336.667	.	.	62.6262	.	.	.	.	.	.	.
Preg_19-m-cult.tif	5	85.6329	132.269	680.667	295.667	617.667	353.667			Preg_19-m-cult.tif	1259	Chrysominae	Phor	reg	NE	liver	m	r	5	85.6329	132.269	680.667	295.667	617.667	353.667	.	.	47.7312	.	.	.	.	.	.	.
Preg_19-m-cult.tif	6	73.4098	150.782	687.667	339.667	620.667	369.667			Preg_19-m-cult.tif	1260	Chrysominae	Phor	reg	NE	liver	m	r	6	73.4098	150.782	687.667	339.667	620.667	369.667	251.962	87.1436	29.2184	1	0	0	80.2621	79.3095	36.4005	36.6742
Preg_20-m-cult.tif	1	65.9242	25.8457	379.667	498.667	444.667	487.667			Preg_20-m-cult.tif	1261	Chrysominae	Phor	reg	NE	liver	m	l	1	65.9242	25.8457	379.667	498.667	444.667	487.667	.	.	25.8457	.	.	.	.	.	.	.
Preg_20-m-cult.tif	2	74.3303	46.3073	364.667	462.667	437.667	476.667			Preg_20-m-cult.tif	1262	Chrysominae	Phor	reg	NE	liver	m	l	2	74.3303	46.3073	364.667	462.667	437.667	476.667	.	.	46.3073	.	.	.	.	.	.	.
Preg_20-m-cult.tif	3	64.4981	65.1957	379.667	424.667	435.667	456.667			Preg_20-m-cult.tif	1263	Chrysominae	Phor	reg	NE	liver	m	l	3	64.4981	65.1957	379.667	424.667	435.667	456.667	.	.	65.1957	.	.	.	.	.	.	.
Preg_20-m-cult.tif	4	62.2896	119.923	488.667	348.667	494.667	410.667			Preg_20-m-cult.tif	1264	Chrysominae	Phor	reg	NE	liver	m	r	4	62.2896	119.923	488.667	348.667	494.667	410.667	.	.	60.0767	.	.	.	.	.	.	.
Preg_20-m-cult.tif	5	75.3127	136.164	529.667	345.667	515.667	419.667			Preg_20-m-cult.tif	1265	Chrysominae	Phor	reg	NE	liver	m	r	5	75.3127	136.164	529.667	345.667	515.667	419.667	.	.	43.836	.	.	.	.	.	.	.
Preg_20-m-cult.tif	6	69.1158	156.841	559.667	371.667	523.667	430.667			Preg_20-m-cult.tif	1266	Chrysominae	Phor	reg	NE	liver	m	r	6	69.1158	156.841	559.667	371.667	523.667	430.667	220.293	74.8131	23.1589	1	0	0	74.6324	74	32.28	35.2278
Preg_21-m-cult.tif	1	68.0661	30.3531	340.667	512.667	407.667	500.667			Preg_21-m-cult.tif	1267	Chrysominae	Phor	reg	NE	liver	m	l	1	68.0661	30.3531	340.667	512.667	407.667	500.667	.	.	30.3531	.	.	.	.	.	.	.
Preg_21-m-cult.tif	2	76.1183	50.341	327.667	471.667	402.667	484.667			Preg_21-m-cult.tif	1268	Chrysominae	Phor	reg	NE	liver	m	l	2	76.1183	50.341	327.667	471.667	402.667	484.667	.	.	50.341	.	.	.	.	.	.	.
Preg_21-m-cult.tif	3	76.4853	66.0674	334.667	429.667	403.667	462.667			Preg_21-m-cult.tif	1269	Chrysominae	Phor	reg	NE	liver	m	l	3	76.4853	66.0674	334.667	429.667	403.667	462.667	.	.	66.0674	.	.	.	.	.	.	.
Preg_21-m-cult.tif	4	71.3092	115.886	454.667	332.667	472.667	401.667			Preg_21-m-cult.tif	1270	Chrysominae	Phor	reg	NE	liver	m	r	4	71.3092	115.886	454.667	332.667	472.667	401.667	.	.	64.1135	.	.	.	.	.	.	.
Preg_21-m-cult.tif	5	81.2219	134.744	499.667	325.667	493.667	406.667			Preg_21-m-cult.tif	1271	Chrysominae	Phor	reg	NE	liver	m	r	5	81.2219	134.744	499.667	325.667	493.667	406.667	.	.	45.2562	.	.	.	.	.	.	.
Preg_21-m-cult.tif	6	71.3092	152.756	536.667	346.667	509.667	412.667			Preg_21-m-cult.tif	1272	Chrysominae	Phor	reg	NE	liver	m	r	6	71.3092	152.756	536.667	346.667	509.667	412.667	256.85	92.0978	27.2435	1	0	0	83.1865	83.2166	38.2099	38.6005
Preg_22-m-cult.tif	1	69.7711	33.0856	412.667	356.667	444.667	418.667			Preg_22-m-cult.tif	1273	Chrysominae	Phor	reg	NE	liver	m	l	1	69.7711	33.0856	412.667	356.667	444.667	418.667	.	.	33.0856	.	.	.	.	.	.	.
Preg_22-m-cult.tif	2	80.7527	52.5561	443.667	329.667	454.667	409.667			Preg_22-m-cult.tif	1274	Chrysominae	Phor	reg	NE	liver	m	l	2	80.7527	52.5561	443.667	329.667	454.667	409.667	.	.	52.5561	.	.	.	.	.	.	.
Preg_22-m-cult.tif	3	70.406	71.8547	487.667	332.667	473.667	401.667			Preg_22-m-cult.tif	1275	Chrysominae	Phor	reg	NE	liver	m	l	3	70.406	71.8547	487.667	332.667	473.667	401.667	.	.	71.8547	.	.	.	.	.	.	.
Preg_22-m-cult.tif	4	63.8201	114.952	603.667	405.667	551.667	442.667			Preg_22-m-cult.tif	1276	Chrysominae	Phor	reg	NE	liver	m	r	4	63.8201	114.952	603.667	405.667	551.667	442.667	.	.	65.0481	.	.	.	.	.	.	.
Preg_22-m-cult.tif	5	75.5844	132.669	628.667	438.667	556.667	461.667			Preg_22-m-cult.tif	1277	Chrysominae	Phor	reg	NE	liver	m	r	5	75.5844	132.669	628.667	438.667	556.667	461.667	.	.	47.3306	.	.	.	.	.	.	.
Preg_22-m-cult.tif	6	71.0634	152.805	623.667	477.667	552.667	474.667			Preg_22-m-cult.tif	1278	Chrysominae	Phor	reg	NE	liver	m	r	6	71.0634	152.805	623.667	477.667	552.667	474.667	243.232	88.1192	27.1953	1	0	0	74.7262	78.7464	33.6155	32.0156
Preg_23-m-cult.tif	1	72.0347	24.7361	383.667	527.667	453.667	510.667			Preg_23-m-cult.tif	1279	Chrysominae	Phor	reg	NE	liver	m	l	1	72.0347	24.7361	383.667	527.667	453.667	510.667	.	.	24.7361	.	.	.	.	.	.	.
Preg_23-m-cult.tif	2	78.6384	45.6923	366.667	488.667	444.667	498.667			Preg_23-m-cult.tif	1280	Chrysominae	Phor	reg	NE	liver	m	l	2	78.6384	45.6923	366.667	488.667	444.667	498.667	.	.	45.6923	.	.	.	.	.	.	.
Preg_23-m-cult.tif	3	70.6824	63.5014	383.667	447.667	447.667	477.667			Preg_23-m-cult.tif	1281	Chrysominae	Phor	reg	NE	liver	m	l	3	70.6824	63.5014	383.667	447.667	447.667	477.667	.	.	63.5014	.	.	.	.	.	.	.
Preg_23-m-cult.tif	4	72.5328	113.201	495.667	356.667	514.667	426.667			Preg_23-m-cult.tif	1282	Chrysominae	Phor	reg	NE	liver	m	r	4	72.5328	113.201	495.667	356.667	514.667	426.667	.	.	66.7993	.	.	.	.	.	.	.
Preg_23-m-cult.tif	5	82.0975	131.179	539.667	346.667	535.667	428.667			Preg_23-m-cult.tif	1283	Chrysominae	Phor	reg	NE	liver	m	r	5	82.0975	131.179	539.667	346.667	535.667	428.667	.	.	48.8208	.	.	.	.	.	.	.
Preg_23-m-cult.tif	6	71.1126	154.231	576.667	370.667	545.667	434.667			Preg_23-m-cult.tif	1284	Chrysominae	Phor	reg	NE	liver	m	r	6	71.1126	154.231	576.667	370.667	545.667	434.667	248.793	84.2021	25.7691	1	0	0	82.201	80	33.541	32.0156
Preg_24-m-cult.tif	1	67.2012	31.2337	350.667	482.667	404.667	522.667			Preg_24-m-cult.tif	1285	Chrysominae	Phor	reg	NE	liver	m	l	1	67.2012	31.2337	350.667	482.667	404.667	522.667	.	.	31.2337	.	.	.	.	.	.	.
Preg_24-m-cult.tif	2	71.5612	51.6809	369.667	449.667	408.667	509.667			Preg_24-m-cult.tif	1286	Chrysominae	Phor	reg	NE	liver	m	l	2	71.5612	51.6809	369.667	449.667	408.667	509.667	.	.	51.6809	.	.	.	.	.	.	.
Preg_24-m-cult.tif	3	65.7343	71.5142	408.667	435.667	423.667	499.667			Preg_24-m-cult.tif	1287	Chrysominae	Phor	reg	NE	liver	m	l	3	65.7343	71.5142	408.667	435.667	423.667	499.667	.	.	71.5142	.	.	.	.	.	.	.
Preg_24-m-cult.tif	4	64.8845	113.245	540.667	446.667	509.667	503.667			Preg_24-m-cult.tif	1288	Chrysominae	Phor	reg	NE	liver	m	r	4	64.8845	113.245	540.667	446.667	509.667	503.667	.	.	66.7552	.	.	.	.	.	.	.
Preg_24-m-cult.tif	5	70.1784	133.749	575.667	472.667	522.667	518.667			Preg_24-m-cult.tif	1289	Chrysominae	Phor	reg	NE	liver	m	r	5	70.1784	133.749	575.667	472.667	522.667	518.667	.	.	46.2507	.	.	.	.	.	.	.
Preg_24-m-cult.tif	6	67.231	151.954	584.667	507.667	522.667	533.667			Preg_24-m-cult.tif	1290	Chrysominae	Phor	reg	NE	liver	m	r	6	67.231	151.954	584.667	507.667	522.667	533.667	235.332	86.093	28.0462	1	0	0	75.213	74.6525	29.8329	32.6956
Pterra_1-f-culture-MaxIP.tif	1	66.1891	26.4451	361.667	397	420.667	427			Pterra_1-f-culture-MaxIP.tif	1291	Chrysominae	Proto	terr	ID	culture	.	l	1	66.1891	26.4451	361.667	397	420.667	427	.	.	26.4451	.	.	.	.	.	.	.
Pterra_1-f-culture-MaxIP.tif	2	70.0928	47.3842	376.667	361	423.667	413			Pterra_1-f-culture-MaxIP.tif	1292	Chrysominae	Proto	terr	ID	culture	.	l	2	70.0928	47.3842	376.667	361	423.667	413	.	.	47.3842	.	.	.	.	.	.	.
Pterra_1-f-culture-MaxIP.tif	3	65.307	64.1051	412.667	343	440.667	402			Pterra_1-f-culture-MaxIP.tif	1293	Chrysominae	Proto	terr	ID	culture	.	l	3	65.307	64.1051	412.667	343	440.667	402	.	.	64.1051	.	.	.	.	.	.	.
Pterra_1-f-culture-MaxIP.tif	4	64.1405	120.457	598.667	346	565.667	401			Pterra_1-f-culture-MaxIP.tif	1294	Chrysominae	Proto	terr	ID	culture	.	r	4	64.1405	120.457	598.667	346	565.667	401	.	.	59.5433	.	.	.	.	.	.	.
Pterra_1-f-culture-MaxIP.tif	5	70.0071	135.072	631.667	367	581.667	416			Pterra_1-f-culture-MaxIP.tif	1295	Chrysominae	Proto	terr	ID	culture	.	r	5	70.0071	135.072	631.667	367	581.667	416	.	.	44.9283	.	.	.	.	.	.	.
Pterra_1-f-culture-MaxIP.tif	6	63.9766	154.53	643.667	402	585.667	429			Pterra_1-f-culture-MaxIP.tif	1296	Chrysominae	Proto	terr	ID	culture	.	r	6	63.9766	154.53	643.667	402	585.667	429	282.044	125.004	25.4698	2	0	0	71.8401	74.2765	32.0156	34.4093
Pterra_10-f-culture-MaxIP.tif	1	69.2315	23.2542	381.667	523	449.667	510			Pterra_10-f-culture-MaxIP.tif	1297	Chrysominae	Proto	terr	ID	culture	.	l	1	69.2315	23.2542	381.667	523	449.667	510	.	.	23.2542	.	.	.	.	.	.	.
Pterra_10-f-culture-MaxIP.tif	2	77.7817	42.2073	368.667	484	445.667	495			Pterra_10-f-culture-MaxIP.tif	1298	Chrysominae	Proto	terr	ID	culture	.	l	2	77.7817	42.2073	368.667	484	445.667	495	.	.	42.2073	.	.	.	.	.	.	.
Pterra_10-f-culture-MaxIP.tif	3	71.1758	58.1214	386.667	448	451.667	477			Pterra_10-f-culture-MaxIP.tif	1299	Chrysominae	Proto	terr	ID	culture	.	l	3	71.1758	58.1214	386.667	448	451.667	477	.	.	58.1214	.	.	.	.	.	.	.
Pterra_10-f-culture-MaxIP.tif	4	70.0286	122.441	534.667	346	536.667	416			Pterra_10-f-culture-MaxIP.tif	1300	Chrysominae	Proto	terr	ID	culture	.	r	4	70.0286	122.441	534.667	346	536.667	416	.	.	57.5594	.	.	.	.	.	.	.
Pterra_10-f-culture-MaxIP.tif	5	79.555	138.637	576.667	340	556.667	417			Pterra_10-f-culture-MaxIP.tif	1301	Chrysominae	Proto	terr	ID	culture	.	r	5	79.555	138.637	576.667	340	556.667	417	.	.	41.3625	.	.	.	.	.	.	.
Pterra_10-f-culture-MaxIP.tif	6	70.7248	157.543	607.667	368	568.667	427			Pterra_10-f-culture-MaxIP.tif	1302	Chrysominae	Proto	terr	ID	culture	.	r	6	70.7248	157.543	607.667	368	568.667	427	274.046	104.623	22.4574	2	0	0	76.243	75.1665	33.0606	33.8378
Pterra_11-f-culture-MaxIP.tif	1	66.3099	23.0851	340.667	453	401.667	479			Pterra_11-f-culture-MaxIP.tif	1303	Chrysominae	Proto	terr	ID	culture	.	l	1	66.3099	23.0851	340.667	453	401.667	479	.	.	23.0851	.	.	.	.	.	.	.
Pterra_11-f-culture-MaxIP.tif	2	76.4199	42.8789	346.667	410	402.667	462			Pterra_11-f-culture-MaxIP.tif	1304	Chrysominae	Proto	terr	ID	culture	.	l	2	76.4199	42.8789	346.667	410	402.667	462	.	.	42.8789	.	.	.	.	.	.	.
Pterra_11-f-culture-MaxIP.tif	3	71.0211	57.6526	378.667	388	416.667	448			Pterra_11-f-culture-MaxIP.tif	1305	Chrysominae	Proto	terr	ID	culture	.	l	3	71.0211	57.6526	378.667	388	416.667	448	.	.	57.6526	.	.	.	.	.	.	.
Pterra_11-f-culture-MaxIP.tif	4	68.7968	122.535	574.667	390	537.667	448			Pterra_11-f-culture-MaxIP.tif	1306	Chrysominae	Proto	terr	ID	culture	.	r	4	68.7968	122.535	574.667	390	537.667	448	.	.	57.4649	.	.	.	.	.	.	.
Pterra_11-f-culture-MaxIP.tif	5	76.3675	135	604.667	409	550.667	463			Pterra_11-f-culture-MaxIP.tif	1307	Chrysominae	Proto	terr	ID	culture	.	r	5	76.3675	135	604.667	409	550.667	463	.	.	45	.	.	.	.	.	.	.
Pterra_11-f-culture-MaxIP.tif	6	65.2993	152.65	608.667	449	550.667	479			Pterra_11-f-culture-MaxIP.tif	1308	Chrysominae	Proto	terr	ID	culture	.	r	6	65.2993	152.65	608.667	449	550.667	479	268.03	121	27.3499	2	0	0	68.0955	75.2928	34.4384	33.6155
Pterra_12-f-culture-MaxIP.tif	1	61.0328	22.1604	377.667	484	438.667	486			Pterra_12-f-culture-MaxIP.tif	1309	Chrysominae	Proto	terr	ID	culture	.	l	1	61.0328	22.1604	377.667	484	438.667	486	.	.	22.1604	.	.	.	.	.	.	.
Pterra_12-f-culture-MaxIP.tif	2	68.0294	44.5871	373.667	448	435.667	476			Pterra_12-f-culture-MaxIP.tif	1310	Chrysominae	Proto	terr	ID	culture	.	l	2	68.0294	44.5871	373.667	448	435.667	476	.	.	44.5871	.	.	.	.	.	.	.
Pterra_12-f-culture-MaxIP.tif	3	60.8276	63.9503	400.667	417	444.667	459			Pterra_12-f-culture-MaxIP.tif	1311	Chrysominae	Proto	terr	ID	culture	.	l	3	60.8276	63.9503	400.667	417	444.667	459	.	.	63.9503	.	.	.	.	.	.	.
Pterra_12-f-culture-MaxIP.tif	4	61.9839	120.505	567.667	354	556.667	415			Pterra_12-f-culture-MaxIP.tif	1312	Chrysominae	Proto	terr	ID	culture	.	r	4	61.9839	120.505	567.667	354	556.667	415	.	.	59.4953	.	.	.	.	.	.	.
Pterra_12-f-culture-MaxIP.tif	5	69.3542	138.695	606.667	362	573.667	423			Pterra_12-f-culture-MaxIP.tif	1313	Chrysominae	Proto	terr	ID	culture	.	r	5	69.3542	138.695	606.667	362	573.667	423	.	.	41.3048	.	.	.	.	.	.	.
Pterra_12-f-culture-MaxIP.tif	6	60.1082	154.608	624.667	390	582.667	433			Pterra_12-f-culture-MaxIP.tif	1314	Chrysominae	Proto	terr	ID	culture	.	r	6	60.1082	154.608	624.667	390	582.667	433	264.282	120.333	25.3915	2	0	0	67.4166	70.8378	27.6586	31.6228
Pterra_13-f-culture-MaxIP.tif	1	65.123	23.8861	412.667	556	477.667	552			Pterra_13-f-culture-MaxIP.tif	1315	Chrysominae	Proto	terr	ID	culture	.	l	1	65.123	23.8861	412.667	556	477.667	552	.	.	23.8861	.	.	.	.	.	.	.
Pterra_13-f-culture-MaxIP.tif	2	69.857	40.6481	407.667	521	475.667	537			Pterra_13-f-culture-MaxIP.tif	1316	Chrysominae	Proto	terr	ID	culture	.	l	2	69.857	40.6481	407.667	521	475.667	537	.	.	40.6481	.	.	.	.	.	.	.
Pterra_13-f-culture-MaxIP.tif	3	60.7454	60.3128	430.667	487	481.667	520			Pterra_13-f-culture-MaxIP.tif	1317	Chrysominae	Proto	terr	ID	culture	.	l	3	60.7454	60.3128	430.667	487	481.667	520	.	.	60.3128	.	.	.	.	.	.	.
Pterra_13-f-culture-MaxIP.tif	4	60.407	124.062	580.667	416	573.667	476			Pterra_13-f-culture-MaxIP.tif	1318	Chrysominae	Proto	terr	ID	culture	.	r	4	60.407	124.062	580.667	416	573.667	476	.	.	55.938	.	.	.	.	.	.	.
Pterra_13-f-culture-MaxIP.tif	5	67.7791	139.052	615.667	416	590.667	479			Pterra_13-f-culture-MaxIP.tif	1319	Chrysominae	Proto	terr	ID	culture	.	r	5	67.7791	139.052	615.667	416	590.667	479	.	.	40.948	.	.	.	.	.	.	.
Pterra_13-f-culture-MaxIP.tif	6	64.0312	156.067	641.667	439	601.667	489			Pterra_13-f-culture-MaxIP.tif	1320	Chrysominae	Proto	terr	ID	culture	.	r	6	64.0312	156.067	641.667	439	601.667	489	257.158	101.98	23.9326	2	0	0	65.192	71.3092	32.249	30.8707
Pterra_14-f-culture-MaxIP.tif	1	67.9117	21.6175	331.667	564	397.667	548			Pterra_14-f-culture-MaxIP.tif	1321	Chrysominae	Proto	terr	ID	culture	.	l	1	67.9117	21.6175	331.667	564	397.667	548	.	.	21.6175	.	.	.	.	.	.	.
Pterra_14-f-culture-MaxIP.tif	2	77.0584	37.4757	314.667	530	391.667	533			Pterra_14-f-culture-MaxIP.tif	1322	Chrysominae	Proto	terr	ID	culture	.	l	2	77.0584	37.4757	314.667	530	391.667	533	.	.	37.4757	.	.	.	.	.	.	.
[truncated: 3,209 more rows]

## Sheet: Table for diss
				Table 1. Taxonomic information, location, sources, and diet of calliphorid puparia examined with CSLM.
[truncated: 17 more rows]

[truncated: 3 more sheets: Sheet3, Sheet3 (2), for SAS]
